# Supplementary material for: Applying the Integrated Practice Unit Concept to a Modified Virtual Ward Model of Care for Patients at Highest Risk of Readmission: A Randomized Controlled Trial
Source: PLoS One. 2017 Jan 3;12(1):e0168757. doi: 10.1371/journal.pone.0168757 (PMC5207403; doi:10.1371/journal.pone.0168757)
Supplement: S1 Dataset — (XLSX) [file pone.0168757.s003.xlsx]

## Sheet: ALL
screening_no	event_name	randomization_no	d_randomization_status	age_at_last_birthday	gender	race	pls_specify	ward_class	pls_specify_ward_class	admit_dept	l	a	c	e	total	reason_prev_admission	marital_status	educational_status	if_others_pls_specify	house_ownership	if_others_pls_specify1	housing_type	if_others_pls_specify2	lift_landing	caregiver	relationship_of_care_giv___0	relationship_of_care_giv___1	relationship_of_care_giv___2	relationship_of_care_giv___3	relationship_of_care_giv___4	relationship_of_care_giv___5	if_others_pls_specify3	religion	if_others_pls_specify4	i_language_spoken___0	i_language_spoken___1	i_language_spoken___2	i_language_spoken___3	i_language_spoken___4	pt_dialect	if_others_pls_give_specify	j_smoker	k_drinker	employment	financial_help	i_financial_assistance___0	i_financial_assistance___1	i_financial_assistance___2	i_financial_assistance___3
80	Index Demo	1	0	70	1	2		2		0	4	3	5	4	16	recurrent UTI	2	3		0		1		1	1	0	0	1	0	0	0		3		1	0	0	0	0			0	0	0	2	0	0	0	0
80	Index
80	Readm 1
80	Pre-Index -1
80	Pre-Index -2
80	Pre-Index -3
80	Pre-Index -4
80	A&E -1
80	A&E -2
80	A&E -3
80	A&E -4
83	Index Demo	2	0	46	1	0		3		0	4	3	3	2	12	Principle: ESRF, initiated on HD Secondary: DM, HTN, Anaemia, IHD	1	5		0		2		1	2	0	0	0	0	0	0		0		1	1	0	0	0			0	0	2	2	0	0	0	0
83	Index
83	Pre-Index -1
83	A&E 1
83	A&E 2
83	A&E 3
83	A&E -1
83	A&E -2
90	Index Demo	4	0	75	0	0		2		0	3	3	5	3	14	Principal: aspiration pneumonia secondary: NIL	1	4		0		2		1	1	1	0	1	0	0	0		0		0	1	0	0	0			2	0	0	2	0	0	0	0
90	Index
90	Readm 1
90	Readm 2
90	Pre-Index -1
90	Pre-Index -2
90	A&E 1
90	A&E 2
90	A&E -1
90	A&E -2
100	Index Demo	3	1	76	0	0		2		0	3	3	5	1	12	Mild CCF secondary to fluid indiscretion Mild infective exacerbation of COPD	2	1		0		3		1	1	0	1	0	0	0	0		0		0	1	0	0	0			2	0	3	2	0	0	0	0
100	PSS
100	Index
100	Pre-Index -1
100	A&E -1
103	CTM-15
103	Index Demo	5	0	54	0	1		0		0	5	3	5	3	16	Principal: sepsis secondary: renal cell carcinoma, anaemia, ESRF	1	6		0		2		1	1	1	0	0	0	0	0		2		1	0	1	0	0			0	0	3	1	1	0	0	0
103	Index
103	Readm 1
103	Readm 2
103	Pre-Index -1
103	Pre-Index -2
103	A&E 1
103	A&E 2
103	A&E -1
103	A&E -2
110	Index Demo	6	0	93	1	0		2		0	3	3	5	1	12	Principal: ulcer of heel Secondary: DM	2	1		0		4		2	1	0	1	0	0	0	0		0		0	0	0	1	0			0	0	0	2	0	0	0	0
110	Index
110	Readm 1
110	Readm 2
110	Readm 3
110	Pre-Index -1
110	A&E 1
110	A&E 2
110	A&E 3
110	A&E -1
121	Index Demo	7	0	68	0	0		3		0	4	3	5	1	13	fluid overload noncompliance to fluid volume management lesion of lung	1	0		0		2		1	1	1	1	0	0	0	0		0		0	1	0	0	0			0	0	0	2	0	0	0	0
121	Index
121	Readm 1
121	Pre-Index -1
121	Pre-Index -2
121	Pre-Index -3
121	Pre-Index -4
121	Pre-Index -5
121	A&E 1
121	A&E -1
129	CTM-15
129	Index Demo	8	0	62	1	3	Not stated	0		0	3	3	2	2	10	NSTEMI, TIMI 3 Cardiovascular Risk Factors	1	3		0		2		1	2	0	0	0	0	0	0		4	Sikhism	1	0	0	0	0			0	0	3	2	0	0	0	0
129	Index
129	Pre-Index -1
129	A&E -1
141	Index Demo	9	1	94	1	0		2		0	2	3	5	4	14	Unstable angina	2	0		0		2		0	1	0	1	1	0	0	0		1		1	0	0	1	0	Hokkien		0	0	0	2	0	0	0	0
141	Index
141	Pre-Index -1
141	Pre-Index -2
141	A&E -1
141	A&E -2
142	Index Demo	10	0	80	0	0		3		0	5	3	3	3	14	Primary Diagnosis: syncope Secondary Diagnosis: excoriated eczematous dermatitis/HTN/DM/cognitive impairment/COPD/Gout	1	0		0		1		1	1	1	0	0	0	0	0		0		0	1	0	1	0	Cantonese		2	2	3	2	0	0	0	0
142	Index
142	Readm 1
142	Readm 2
142	Readm 3
142	Readm 4
142	Readm 5
142	Pre-Index -1
142	Pre-Index -2
142	Pre-Index -3
142	A&E 1
142	A&E 2
142	A&E 3
142	A&E 4
142	A&E -1
142	A&E -2
142	A&E -3
160	Index Demo	11	1	63	0	0		3		0	2	3	5	1	11	Primary Diagnosis: Lower limb ischemia	1	3		0		1		1	2	0	0	0	0	0	0		1		1	0	0	0	0			0	0	3	2	0	0	0	0
160	Index
163	Index Demo	13	1	69	0	0		3		0	7	3	3	2	15	Right Ataxic hemiparesis AKI likely secondary to dehydration/medications (resolved) Non specific SOB Recent E.Coli bacteraemia of unknown source ? Enlarged Right paratrachael stripe Raised Transaminases secondary to statins and possibly passed gallstone DM	1	0		0		1		1	1	1	0	0	0	0	0		0		0	1	0	0	0			2	0	3	2	0	0	0	0
163	Index
163	Readm 1
163	Readm 2
163	Pre-Index -1
163	Pre-Index -2
163	A&E 1
163	A&E 2
163	A&E -1
163	A&E -2
164	Index Demo	12	1	59	1	0		1		0	1	3	5	1	10	Primary Diagnosis: Central fretinal vein occlusion	0	5		0		3		0	2	0	0	0	0	0	0		5		1	0	0	0	0			0	0	1	2	0	0	0	0
164	Index
166	CTM-15
166	Index Demo	14	1	95	1	0		3		0	4	3	3	1	11	Sepsis: ? Cath related UTI / Aspiration Pneumonia Moderate oropharyngeal dysphagia	2	0		1		1		1	1	0	0	1	0	0	0		1		0	1	0	0	0			0	0	0	2	0	0	0	0
166	Index
166	Readm 1
166	Readm 2
166	Pre-Index -1
166	A&E 1
166	A&E 2
166	A&E -1
167	Index Demo	15	1	51	0	0		3		0	7	3	0	1	11	Primary Diagnosis: loculated pleural effusion Secondary Diagnosis: respiratory tract infection/CCF	0	5		0		1		1	2	0	0	0	0	0	0		0		1	1	0	0	0			0	0	0	1	0	0	0	1
167	Index
167	Pre-Index -1
167	A&E -1
168	Index Demo	17	0	81	0	0		2		0	4	3	5	3	15	Primary Diagnosis: bilateral pleural effusion Secondary Diagnosis: parapneumonic effusion/DM/aspiration pneumonia/Fe deficiency anaemia/HLD/HTN/tumor of colon/IHD/Parkinson dz	1	1		0		4		1	1	1	1	0	0	0	0		5		1	1	0	1	0			0	0	3	2	0	0	0	0
168	Index
168	Readm 1
168	Pre-Index -1
168	Pre-Index -2
168	A&E -1
168	A&E -2
174	Index Demo	16	0	75	0	0		3		0	1	3	2	4	10	Primary Diagnosis: ARU Secondary Diagnosis: constipation/Parkinsonism	1	0		0		2		1	1	0	0	1	0	0	0		5		0	1	0	0	0			2	0	3	2	0	0	0	0
174	Index
174	Readm 1
174	Readm 2
174	A&E 1
174	A&E 2
174	A&E 3
174	A&E -1
174	A&E -2
181	Index Demo	19	0	57	0	0		2		0	2	3	5	3	13	Primary Diagnosis: CA lung Secondary Diagnosis: Parkinson dz/RA/compression of spinal cord/HLD/Baker's cyst	1	1		0		2		1	1	1	0	1	0	0	0		0		0	1	0	0	0			2	0	3	2	0	0	0	0
181	Index
181	Readm 1
181	Pre-Index -1
181	Pre-Index -2
181	A&E 1
181	A&E -1
181	A&E -2
186	Index Demo	18	0	58	1	1		2		0	2	3	3	3	11	Vascular access problems - AVG thrombosis, for insertion of perm cath and creation of new access Proximal left tibial diaphysis fracture	1	0		0		2		1	1	1	1	0	0	0	0		2		0	0	1	0	0			0	0	0	2	0	0	0	0
186	Index
186	Readm 1
186	Readm 2
186	Readm 3
186	Readm 4
186	Pre-Index -1
186	Pre-Index -2
186	A&E 1
186	A&E 2
186	A&E -1
201	CTM-15
201	Index Demo	21	1	58	1	0		1		0	5	3	5	4	17	Fluid overload 2` CKD/CCF Anemia Transaminitis	1	3		0		2		1	2	0	0	0	0	0	0		0		0	1	0	0	0			0	0	3	2	0	0	0	0
201	Index
201	Readm 1
201	Readm 2
201	Readm 3
201	Pre-Index -1
201	Pre-Index -2
201	A&E 1
201	A&E -1
201	A&E -2
201	A&E -3
202	CTM-15
202	Index Demo	20	0	88	1	0		2		0	4	3	1	2	10	UTI Chronic Constipation	2	7		0		1		0	1	0	0	1	0	0	0		0		0	1	0	1	0	Hokkien		0	0	0	2	0	0	0	0
202	Index
202	Pre-Index -1
202	A&E -1
206	Index Demo	22	1	85	1	1		3		0	5	3	1	1	10	Left neck abscess s/p saucerization Poorly controlled DM AKI secondary to dehydration Hypokalemia precipitated by poor intake/sepsis	2	0		0		2		1	1	0	1	1	0	0	0		2		0	0	1	0	0			0	0	999	2	0	0	0	0
206	Index
206	Readm 1
206	Readm 2
206	Pre-Index -1
206	A&E 1
206	A&E 2
206	A&E -1
217	CTM-15
217	Index Demo	25	0	83	1	0		3		0	5	3	1	2	11	pneumonia clostridium difficile colitis gastrointestinal tract infection	2	0		0		1		0	1	0	0	1	0	0	0		0		0	0	0	1	0	Hokkien		0	0	0	2	0	0	0	0
217	Index
217	Readm 1
217	Readm 2
217	Readm 3
217	Readm 4
217	Pre-Index -1
217	A&E 1
217	A&E 2
217	A&E 3
217	A&E 4
217	A&E -1
223	CTM-15
223	Index Demo	24	1	65	1	0		0		0	4	3	0	3	10	Adrenal insufficiency likely due to non-compliance ?sick euthryoid ARU likely sec to immobility ?CAP	1	1		0		2		1	1	1	0	1	0	0	0		0		0	1	0	0	0			0	0	3	2	0	0	0	0
223	PSS
223	Index
223	Pre-Index -1
223	Pre-Index -2
223	A&E 1
223	A&E -1
223	A&E -2
223	A&E -3
226	Index Demo	26	1	85	1	0		2		0	3	3	5	1	12	Left community acquired pneumonia	2	0		0		2		1	1	0	1	0	0	0	0		0		0	1	0	0	0			2	0	0	2	0	0	0	0
226	Index
226	Readm 1
226	Pre-Index -1
226	A&E 1
226	A&E -1
233	Index Demo	23	0	51	0	2		3		0	4	3	3	4	14	Primary Diagnosis: Chest pain Secondary Diagnosis: IHD	1	0		0		2		1	2	0	0	0	0	0	0		3		1	0	1	0	0			2	0	0	1	0	0	0	0
233	Index
233	Readm 1
233	Readm 2
233	Readm 3
233	Readm 4
233	Readm 5
233	Readm 6
233	Readm 7
233	Readm 8
233	Readm 9
233	Readm 10
233	Readm 11
233	Readm 12
233	Readm 13
233	Readm 14
233	Readm 15
233	Readm 16
233	Readm 17
233	Readm 18
233	Readm 19
233	Readm 20
233	Readm 21
233	Readm 22
233	Pre-Index -1
233	Pre-Index -2
233	Pre-Index -3
233	Pre-Index -4
233	Pre-Index -5
233	Pre-Index -6
233	Pre-Index -7
233	Pre-Index -8
233	Pre-Index -9
233	Pre-Index -10
233	A&E 1
233	A&E 2
233	A&E 3
233	A&E 4
233	A&E 5
233	A&E 6
233	A&E 7
233	A&E 8
233	A&E 9
233	A&E 10
233	A&E 11
233	A&E 12
233	A&E 13
233	A&E 14
233	A&E 15
233	A&E 16
233	A&E 17
233	A&E 18
233	A&E 19
233	A&E 20
233	A&E 21
233	A&E -1
233	A&E -2
233	A&E -3
233	A&E -4
233	A&E -5
233	A&E -6
233	A&E -7
246	Index Demo	29	0	93	1	0		2		0	5	3	5	1	14	Primary Diagnosis: Bacteremia Secondary Diagnosis: UTI/compression fracture of vertebral column/vascular parkinsonism/on examination-lung consolidation/OA knee/oropharyngeal dysphagia	2	1		0		2		1	1	0	0	1	0	0	0		0		0	1	1	0	0			0	0	3	2	0	0	0	0
246	Index
246	Readm 1
246	Pre-Index -1
246	Pre-Index -2
246	A&E 1
251	Index Demo	27	1	68	1	0		2		0	4	3	1	4	12	Giddiness secondary to hyponatremia Anemia for investigation ?hyperlipidaemia	1	1		0		2		1	2	0	0	0	0	0	0		0		1	1	0	0	0			0	0	0	2	0	0	0	0
251	Index
251	Pre-Index -1
251	Pre-Index -2
251	A&E -1
251	A&E -2
252	Index Demo	28	0	83	0	0		2		0	5	3	3	2	13	cardiomyopathy CRF DM HTN HLD	1	0		0		1		1	1	1	1	0	0	0	0		0		0	1	0	0	0			2	0	3	2	0	0	0	0
252	Index
252	Readm 1
252	Pre-Index -1
252	Pre-Index -2
252	A&E -1
256	Index Demo	31	1	73	1	2		2		0	4	3	5	1	13	pneumonia AOCRF secondary to sepsis and dehydration Leg pain (chronic)	2	0		0		1		1	1	0	1	0	0	0	0		2		1	0	1	0	0			0	0	0	2	0	0	0	0
256	Index
256	Readm 1
256	Readm 2
256	Pre-Index -1
256	A&E 1
256	A&E -1
267	CTM-15
267	Index Demo	30	1	81	0	0		3		0	7	3	5	3	18	Primary Diagnosis: ulcer of foot Secondary Diagnosis: fluid overload/radiographic contrast agent nephropathy	1	4		0		2		1	1	1	0	1	0	0	0		1		1	0	0	0	0			0	0	3	2	0	0	0	0
267	PSS
267	Index
267	Readm 1
267	Readm 2
267	Readm 3
267	Pre-Index -1
267	Pre-Index -2
267	A&E 1
267	A&E 2
267	A&E 3
267	A&E 4
267	A&E 5
267	A&E -1
267	A&E -2
281	Index Demo	32	0	72	1	2		2		0	4	3	5	2	14	Fluid overload chronic renal failure	2	1		0		2		1	1	0	1	0	0	0	0		3		1	0	0	0	1		TAMIL	0	0	0	2	0	0	0	0
281	Index
281	Readm 1
281	Readm 2
281	Readm 3
281	Pre-Index -1
281	A&E 1
281	A&E 2
281	A&E 3
281	A&E 4
281	A&E -1
288	Index Demo	33	1	78	1	0		2		0						Chest infection. ?Pneumonia vs URTI	1	7		0		4		2	1	1	1	1	0	0	0				0	1	0	0	0			0	0	0	2	0	0	0	0
288	Index
288	Readm 1
288	Readm 2
288	Pre-Index -1
288	Pre-Index -2
288	A&E 1
288	A&E 2
288	A&E -1
288	A&E -2
292	CTM-15
292	Index Demo	34	0	81	1	0		2		0	2	3	5	2	12	SOB secondary to CCF with component of CAP	2	0		0		2		1	1	0	1	0	0	0	0		0		0	1	0	1	0	Teochew		2	0	3	2	0	0	0	0
292	Index
292	Pre-Index -1
292	A&E -1
295	Index Demo	35	1	58	1	1		3		0	4	3	5	2	14	L AVF stenosis: L juxta-anastomotic Diabetes mellitus Rt big toe gangrene ESRF - HyperK	1	3		0		1		1	1	1	1	1	0	0	0		2		1	0	1	0	0			0	0	0	2	0	0	0	0
295	Index
295	Readm 1
295	Readm 2
295	Readm 3
295	Pre-Index -1
295	A&E 1
295	A&E 2
295	A&E 3
295	A&E -1
295	A&E -2
304	Index Demo	39	0	76	0	0		2		0	2	3	3	4	12	AF nonspecific abdominal pain	1	0		0		2		1	2	0	0	0	0	0	0		4		0	1	0	1	0	Teochew		0	0	3	2	0	0	0	0
304	Index
304	Readm 1
304	Pre-Index -1
304	Pre-Index -2
304	Pre-Index -3
304	Pre-Index -4
304	Pre-Index -5
304	Pre-Index -6
304	Pre-Index -7
304	Pre-Index -8
304	A&E 1
304	A&E 2
304	A&E 3
304	A&E -1
304	A&E -2
304	A&E -3
304	A&E -4
304	A&E -5
304	A&E -6
309	CTM-15
309	Index Demo	38	1	65	0	0		3		0	3	3	3	2	11	Acute on chronic heart failure Elevated ALP and GGT Hyperkalemia CKD - stable no acute ochronic renal impairment DMII - HbA1c 6.8 in May 2012 Chronic DVT Acute on Chronic anaemia	999	7		999		999		999	999	0	0	0	0	0	0		999		0	0	0	0	0			999	999	999	999	0	0	0	0
309	PSS
309	Index
309	Readm 1
309	Readm 2
309	Pre-Index -1
309	A&E 1
309	A&E 2
309	A&E -1
315	Index Demo	41	0	64	0	0		3		0	0	3	5	2	10	ESRF DM IHD serum lipids high Hepatitis B carrier anaemia	1	0		0		1		1	1	1	0	0	0	0	0		0		0	1	0	0	0			2	0	3	2	0	0	0	0
315	Index
315	Pre-Index -1
315	A&E -1
318	CTM-15
318	Index Demo	40	1	43	0	0		2		0	5	3	5	2	15	Primary Diagnosis: Ischaemic bowel disease	1	3		0		999		1	2	0	0	0	0	0	0		0		1	0	0	0	0			0	0	1	2	0	0	0	0
318	PSS
318	Index
318	Pre-Index -1
318	A&E -1
318	A&E -2
319	CTM-15
319	Index Demo	42	0	62	1	1		3		0	2	3	5	2	12	fluid overload CCF anaemia	2	0		0		1		1	1	0	1	0	0	0	0		2		0	0	1	0	0			0	0	0	2	0	0	0	0
319	Index
319	Readm 1
319	Readm 2
319	Readm 3
319	Readm 4
319	Readm 5
319	Pre-Index -1
319	A&E 1
319	A&E 2
319	A&E 3
319	A&E 4
319	A&E 5
319	A&E 6
319	A&E -1
319	A&E -2
319	A&E -3
332	CTM-15
332	Index Demo	37	1	55	0	0		3		0	3	3	0	4	10	Primary Diagnosis: Atypical chest pain Secondary Diagnosis: IHD/HLD/HTN	1	3		0		1		0	2	0	0	0	0	0	0		999		1	0	0	0	0			999	999	1	2	0	0	0	0
332	PSS
332	Index
332	Readm 1
332	Readm 2
332	Readm 3
332	Pre-Index -1
332	Pre-Index -2
332	Pre-Index -3
332	A&E 1
332	A&E 2
332	A&E 3
332	A&E -1
332	A&E -2
332	A&E -3
332	A&E -4
346	Index Demo	43	0	70	0	0		2		0	4	3	5	2	14	Warfarin control	2	0		0		1		1	1	0	0	1	0	0	0		0		0	1	0	0	0			0	0	3	2	0	0	0	0
346	Index
346	Readm 1
346	Pre-Index -1
346	Pre-Index -2
346	A&E -1
348	CTM-15
348	Index Demo	44	1	76	0	0		3		0	7	3	2	1	13	Primary Diagnosis: pure sensorimotor lacunar infarction Secondary Diagnosis: HLD/impaired fasting glucose	1	1		0		2		1	1	1	0	0	0	0	0		0		0	1	0	0	0			0	2	3	2	0	0	0	0
348	PSS
348	Index
348	Pre-Index -1
348	A&E 1
348	A&E -1
355	Index Demo	45	0	59	0	0		3		0	2	3	5	4	14	Pneumonia	2	0		0		2		1	2	0	0	0	0	0	0		0		0	1	0	0	0			0	0	1	2	0	0	0	0
355	Index
355	Readm 1
355	Readm 2
355	Pre-Index -1
355	A&E 1
355	A&E 2
355	A&E -1
355	A&E -2
355	A&E -3
355	A&E -4
355	A&E -5
356	CTM-15
356	Index Demo	47	0	59	1	0		2		0	1	3	2	4	10	Gout Urolithiasis	1	0		0		1		1	2	0	0	0	0	0	0		0		0	1	0	1	0	CANTONESE		0	0	0	2	0	0	0	0
356	Index
356	Readm 1
356	Readm 2
356	Pre-Index -1
356	Pre-Index -2
356	Pre-Index -3
356	A&E 1
356	A&E 2
356	A&E 3
356	A&E 4
356	A&E 5
356	A&E 6
356	A&E -1
356	A&E -2
356	A&E -3
356	A&E -4
358	CTM-15
358	Index Demo	46	1	71	1	2		2		0	4	3	5	2	14	Primary Diagnosis: skin infection Secondary Diagnosis: HTN/IHD/dengue fever/anaemia of chronic renal failure/HLD/T2DM/ESRF	2	2		0		3		1	1	0	1	1	0	0	0		1		1	0	0	0	0			0	0	0	2	0	0	0	0
358	PSS
358	Index
358	Readm 1
358	Readm 2
358	Readm 3
358	Readm 4
358	Readm 5
358	Readm 6
358	Pre-Index -1
358	A&E 1
358	A&E 2
358	A&E 3
358	A&E 4
358	A&E 5
358	A&E 6
358	A&E -1
358	A&E -2
365	CTM-15
365	Index Demo	48	1	81	0	2		2		0	2	3	5	1	11	bilateral PVD with eczematous changes poorly controlled DM	1	8		0		2		1	2	0	0	0	0	0	0		1		1	0	0	0	1		Tamil	0	0	3	2	0	0	0	0
365	PSS
365	Index
365	Readm 1
365	Readm 2
365	Readm 3
365	Pre-Index -1
365	Pre-Index -2
365	A&E 1
365	A&E -1
371	CTM-15
371	Index Demo	54	0	75	1	0		2		0	2	3	4	2	11	ADMITTED FOR GE	2	0		0		3		1	1	0	0	1	0	0	0		0		0	1	0	1	0	CANTONESE		0	0	0	2	0	0	0	0
371	Index
371	Readm 1
371	Pre-Index -1
371	A&E -1
372	Index Demo	49	0	73	1	1		3		0	2	3	3	3	11	GIDDINESS	2	0		0		5		1	1	0	0	1	0	0	0		2		0	0	1	0	0			0	0	0	2	0	0	0	0
372	Index
372	Readm 1
372	Pre-Index -1
372	A&E 1
372	A&E -1
375	Index Demo	50	0	62	1	1		2		0	4	3	2	1	10	Anaemia AoCRF	2	1		0		2		1	2	0	0	0	0	0	0		2		1	0	1	0	0			0	0	0	2	0	0	0	0
375	Index
375	Pre-Index -1
375	A&E -1
383	Index Demo	51	1	74	1	2		3		0	4	3	3	3	13	Constipation URTI - viral Urinary retention secondary to constipation	3	0		0		1		1	1	0	1	0	0	0	0		3		0	0	1	0	1		tamil	0	0	0	1	0	0	0	1
383	Index
383	Readm 1
383	Readm 2
383	Pre-Index -1
383	A&E 1
383	A&E 2
383	A&E -1
397	Index Demo	52	1	66	0	0		3		0	4	3	3	2	12	Poorly controlled DM secondary to Prednisolone AKI likely secondary to dehydration Hypokalemia likely secondary to dehydration and Lasix	1	2		0		1		1	2	0	0	0	0	0	0		0		1	1	0	0	0			2	0	0	2	0	0	0	0
397	Index
397	Pre-Index -1
397	Pre-Index -2
397	A&E -1
397	A&E -2
401	Index Demo	53	1	57	1	1		4	C-PR	0	4	3	5	2	14	Primary Diagnosis: giddiness Secondary Diagnosis: HTN/DM/ESRF	1	1		0		1		2	1	1	0	0	0	0	0		2		1	0	1	0	0			0	0	0	2	0	0	0	0
401	Index
401	Readm 1
401	Readm 2
401	Readm 3
401	Readm 4
401	Readm 5
401	Pre-Index -1
401	Pre-Index -2
401	A&E 1
401	A&E 2
401	A&E 3
401	A&E 4
401	A&E 5
401	A&E -1
401	A&E -2
407	Index Demo	55	0	83	0	0		2		0	5	3	3	2	13	Fluid overload CKD Stage 5 Gouty arthritis HTN URTI	2	1		0		2		1	2	0	0	0	0	0	0		5		0	1	0	0	0			2	2	0	2	0	0	0	0
407	Index
407	Pre-Index -1
407	A&E 1
407	A&E 2
407	A&E -1
412	CTM-15
412	Index Demo	56	0	73	0	0		3		0	1	3	5	1	10	Fluid overload	1	0		1		0		1	2	0	0	0	0	0	0		0		0	1	1	1	0	HOKKIEN		0	0	0	2	0	0	0	0
412	Index
412	Pre-Index -1
412	A&E -1
418	Index Demo	57	1	81	1	0		1		0	3	3	2	2	10	1. persistent cough with phlegm 2. SOB 3. Nausea/vomiting 2-3/7	2	0		0		1		1	1	0	0	1	0	0	0		0		0	0	0	1	0	Teochew		0	0	0	2	0	0	0	0
418	Index
418	Pre-Index -1
418	A&E -1
420	CTM-15
420	Index Demo	60	0	81	1	0		2		0	3	3	2	2	10	Poor feeding	2	0		0		2		1	1	0	0	1	0	0	0		0		0	1	0	0	0			0	0	3	2	0	0	0	0
420	Index
420	Pre-Index -1
420	A&E -1
420	A&E -2
422	Index Demo	58	1	68	0	3	Eurasian	4	C-PR	0						Chronic venous insufficiency with lower limb cellulitis Iron defiency anaemia ?UTI Right knee pain		7		1		0		1	2	0	0	0	0	0	0				1	0	0	0	0			1	0			0	0	0	0
422	Index
422	Readm 1
422	Readm 2
422	Readm 3
422	Pre-Index -1
422	A&E 1
422	A&E 2
422	A&E 3
422	A&E 4
422	A&E -1
423	Index Demo	59	1	68	0	2		2		0	4	3	2	3	12	Electively admitted for a Left GSV RFA	1	3		1		1		1	1	1	0	0	0	0	0		2		1	0	0	0	0			1	2	3	2	0	0	0	0
423	Index
423	Pre-Index -1
423	A&E 1
423	A&E -1
427	Index Demo	61	0	62	1	1		3		0	5	3	5	1	14	Ischemic ulcer of toe URTI ESRF H/O: AF	1	1		0		2		1	1	1	0	0	0	0	0		2		0	0	1	0	0			0	0	3	2	0	0	0	0
427	Index
427	Readm 1
427	Readm 2
427	Readm 3
427	Readm 4
427	Readm 5
427	Pre-Index -1
427	A&E 1
427	A&E 2
427	A&E 3
427	A&E 4
427	A&E 5
427	A&E -1
438	Index Demo	63	0	79	1	2		2		0	4	3	5	3	15	CCF Recurrent UTI	2	0		0		1		1	1	0	1	0	0	0	0		3		0	0	1	0	1		TAMIL	0	0	3	1	0	0	1	0
438	Index
438	Pre-Index -1
438	Pre-Index -2
438	Pre-Index -3
438	Pre-Index -4
438	Pre-Index -5
438	Pre-Index -6
438	Pre-Index -7
438	A&E -1
438	A&E -2
438	A&E -3
438	A&E -4
446	Index Demo	62	0	74	1	0		2		0	5	3	1	2	11	sepsis	1	3		0		2		1	1	0	0	1	0	0	0		0		1	0	0	0	0			0	0	3	1	0	0	0	0
446	Index
446	Pre-Index -1
446	Pre-Index -2
446	A&E -1
449	Index Demo	64	1	57	1	0		2		0	4	3	3	3	13	Fast AF likely ppted by URTI URTI Dengue fever Ascites	0	1		0		2		0	999	0	0	0	0	0	0		0		0	1	0	1	0	Hokkien, Cantonese		0	0	3	1	0	0	0	0
449	Index
449	Readm 1
449	Readm 2
449	Readm 3
449	Pre-Index -1
449	Pre-Index -2
449	A&E 1
449	A&E 2
449	A&E 3
449	A&E 4
449	A&E 5
449	A&E -1
449	A&E -2
450	CTM-15
450	Index Demo	65	1	61	0	0		3		0	7	3	5	4	19	Right 1st and 3rd toe OM Poor DM control ESRF on HD 1,3,5 Anaemia	1	3		0		2		1	2	0	0	0	0	0	0		0		1	1	0	1	0	Hokkien		0	0	0	2	0	0	0	0
450	PSS
450	Index
450	Readm 1
450	Readm 2
450	Readm 3
450	Readm 4
450	Readm 5
450	Pre-Index -1
450	Pre-Index -2
450	Pre-Index -3
450	A&E 1
450	A&E 2
450	A&E 3
450	A&E 4
450	A&E 5
450	A&E -1
450	A&E -2
453	Index Demo	66	1	72	0	0		2		0	3	3	3	1	10	Fluid overload CCF CKD COPD	1	0		0		2		1	2	0	0	0	0	0	0		0		0	1	0	1	0	Teochew		2	0	3	2	0	0	0	0
453	Index
453	Readm 1
453	Readm 2
453	Readm 3
453	Readm 4
453	Pre-Index -1
453	A&E 1
453	A&E 2
453	A&E 3
453	A&E 4
453	A&E -1
458	CTM-15
458	Index Demo	71	1	91	1	0		3		0	4	3	5	4	16	Likely CCF DM HTN	2	0		2		4		2	1	0	1	0	0	0	0		1		0	0	0	1	0	Teochew and Hokkien		0	0	0	1	0	0	0	0
458	PSS
458	Index
458	Readm 1
458	Readm 2
458	Readm 3
458	Pre-Index -1
458	A&E 1
458	A&E -1
463	Index Demo	67	0	57	0	0		3		0	2	3	5	3	13	GE, ALCOHOLIC LIVER CIRRHOSIS	3	1		2	STAYING AT EX WIFE HOUSE	1		0	2	0	0	0	0	0	0		5		0	1	0	0	0			1	2	1	2	0	0	0	0
463	Index
463	Readm 1
463	Readm 2
463	Readm 3
463	Pre-Index -1
463	Pre-Index -2
463	A&E 1
463	A&E 2
463	A&E 3
463	A&E 4
463	A&E 5
463	A&E -1
463	A&E -2
463	A&E -3
464	Index Demo	68	0	76	1	0		4	OP-SUB	0	5	3	5	2	15	VOMITTING SECONDARY TO TRAMADOL POORLY CONTROLLED DM ACUTE GOUTY FLARE RENAL IMPAIRMENT LEFT COSTOCHONDRITIS CHRONIC CCF	1	0		0		1		1	1	1	0	0	0	0	0		0		1	1	0	1	0	Teochew, Hokkien		0	0	0	2	0	0	0	0
464	Index
464	Readm 1
464	Pre-Index -1
464	Pre-Index -2
464	A&E 1
464	A&E -1
467	Index Demo	69	1	79	0	2		4	OP-Private	0	4	3	1	2	10	Delirium - sec hyponatremia/constipation/pain/poor oral intake/dehydration PR bleed likely sec hemorrhoids	1	4		0		4		0	1	0	0	0	0	0	1	Maid	3		1	0	0	0	1		Tamil	2	1	3	2	0	0	0	0
467	Index
467	Pre-Index -1
467	Pre-Index -2
467	A&E -1
467	A&E -2
470	Index Demo	70	1	38	0	1		2		0						R LL cellulitis Overwarfarinisation Poorly controlled DM Raised ALP and bil ? sec to infection	1	7		0		2		1	1	1	1	0	0	0	0		2		1	0	1	0	0			1	0	1	2	0	0	0	0
470	Index
470	Pre-Index -1
470	A&E -1
470	A&E -2
474	Index Demo	72	0	52	1	0		2		0	4	3	5	4	16	PNEUMONIA, CCF	1	7		0		2		1	1	0	0	0	1	0	0		0		1	1	0	0	0			0	0	3	2	0	0	0	0
474	Index
474	Readm 1
474	Pre-Index -1
474	A&E 1
474	A&E -1
475	Index Demo	74	0	87	1	0		2		0	5	3	4	1	13	UROSEPSIS C/X LEFT PYELONEPHNTIS, HHNK	1	0		0		3		1	1	0	0	1	0	0	0		0		0	0	0	0	1		NON COMMUNICATIVE	0	0	0	2	0	0	0	0
475	Index
475	Readm 1
475	Pre-Index -1
475	A&E 1
475	A&E -1
483	Index Demo	77	0	89	1	0		3		0	7	3	5	1	16	PVD gangrene	2	0		0		3		1	1	0	1	1	0	0	0		0		0	0	0	1	0	hokkien		0	0	0	2	0	0	0	0
483	Index
483	Readm 1
483	Pre-Index -1
483	Pre-Index -2
483	A&E 1
483	A&E -1
484	Index Demo	75	1	48	0	0		3		0	4	3	2	1	10	Primary Diagnosis: trigeminal neuralgia Secondary Diagnosis: sensorineural hearing loss/DM/hyperlipidaemia	1	3		0		1		1	1	0	1	0	0	0	0		5		0	1	0	0	0			0	1	1	2	0	0	0	0
484	Index
484	Readm 1
484	Pre-Index -1
484	A&E 1
484	A&E -1
485	Index Demo	73	1	68	1	0		2		0	7	3	4	1	15	MICU admission 2/11/12 - 6/11/12 Bilateral CAP cx by L lung collapse sec to mucus plugging AKI with anuria cx by fluid overload, HAGMA and hyponatremia Fe def anemia Diarrhea for investigation	1	7		0		2		1	1	0	1	0	0	0	0		5		0	1	0	1	0	HOKKIEN		0	0	0	2	0	0	0	0
485	Index
485	Pre-Index -1
485	A&E 1
485	A&E -1
489	Index Demo	76	0	81	1	2		2		0	2	3	3	2	10	Principal Diagnosis: Constipation Secondary Diagnosis: LOA/HTN/DM/hypothyroidism/asthma/hyperlipidaemia/diastolic dysfunction	2	1		0		2		1	1	0	1	0	0	0	1	GRANDCHILDREN	3		0	0	1	0	1		TAMIL	0	0	3	999	0	0	0	0
489	Index
489	Readm 1
489	Pre-Index -1
489	A&E 1
489	A&E -1
495	CTM-15
495	Index Demo	86	1	59	1	0		2		0	3	3	3	1	10	gastritis cx AKI sec dehydration bacteriuria	1	0		0		1		1	1	1	1	0	0	0	0		1		1	1	0	1	0	Hokkien		0	0	3	2	0	0	0	0
495	PSS
495	Index
495	Pre-Index -1
495	A&E -1
510	Index Demo	83	1	78	1	2		3		0	4	3	3	4	14	URTI	2	0		1		1		1	1	0	1	0	0	0	0		3		0	0	1	0	0			0	0	3	1	0	0	0	1
510	PSS
510	Index
510	Readm 1
510	Pre-Index -1
510	A&E 1
510	A&E -1
510	A&E -2
510	A&E -3
512	Index Demo	87	0	90	1	0		2		0	2	3	2	3	10	Atypical chest pain	2	0		0		2		1	1	0	1	1	0	0	0		0		0	0	1	1	0	Hokkien		0	0	0	0	0	0	0	0
512	Index
512	Pre-Index -1
512	Pre-Index -2
512	A&E -1
512	A&E -2
512	A&E -3
514	Index Demo	85	1	63	0	2		3		0	5	3	5	2	15	UAP ; b/g IHD/TVD s/p CABG + multiple PCI Referred from BVH for chest pain	3	1		0		0		0	2	0	0	0	0	0	0		3		1	0	0	0	1		tamil	2	999	0	2	0	0	0	0
514	Index
514	Readm 1
514	Readm 2
514	Readm 3
514	Readm 4
514	Pre-Index -1
514	Pre-Index -2
514	A&E 1
514	A&E 2
514	A&E 3
514	A&E 4
514	A&E 5
514	A&E 6
514	A&E -1
516	Index Demo	78	1	77	0	0		2		0	3	3	5	0	11	BPPV ?Hemetemesis	1	7		0		2		1	1	1	1	0	0	0	1	Uncle	0		0	1	0	0	0			0	0	0	2	0	0	0	0
516	Index
516	Readm 1
516	Pre-Index -1
516	Pre-Index -2
516	A&E 1
516	A&E -1
517	Index Demo	79	1	58	0	0		2		0	5	3	2	1	11	R LL erysipelas with ascending lymphangitis Hyponatremia and hypokalemia prob sec to to diuretics	0	7		0		1		1	1	0	0	0	0	0	1	Sisters	5		0	0	0	0	0			0	0	0	2	0	0	0	0
517	Index
517	Pre-Index -1
517	A&E -1
518	Index Demo	80	0	94	1	0		2		0	5	3	2	1	11	CAP Fall/subacute intestinal obstruction	2	7		0		4		2	1	0	1	0	0	0	1	Daughter-in-law	0		0	0	0	1	0	Hokkien		0	0	0	2	0	0	0	0
518	Index
518	Readm 1
518	Pre-Index -1
518	A&E 1
518	A&E -1
520	Index Demo	88	0	90	0	0		3		0	4	3	3	1	11	fluid overload/vascular dementia/constipation/eczema/BPH/hyperlipidemia/HTN/oropharyngeal dysphagia/CRF/anemia	2	1		0		0		1	1	0	0	1	0	0	0		0		0	1	0	0	0			0	0	0	2	0	0	0	0
520	Index
520	Readm 1
520	Readm 2
520	Readm 3
520	Pre-Index -1
520	A&E 1
520	A&E 2
520	A&E 3
521	Index Demo	81	0	39	0	1		2		0	4	3	3	1	11	ATRIAL FLUTTER, POORLY CONTROLLED DM, CARDIOMYOPATHY	0	3		0		2		1	2	0	0	0	0	0	0		2		1	0	1	0	0			2	2	1	2	0	0	0	0
521	Index
521	Pre-Index -1
521	A&E -1
524	Index Demo	84	1	66	1	2		2		0	5	3	2	3	13	constipation colic ?ischemic colitis	1	0		0		2		1	2	0	0	0	0	0	0		3		0	0	1	0	1		Tamil	0	0	0	2	0	0	0	0
524	Index
524	Pre-Index -1
524	Pre-Index -2
524	A&E -1
524	A&E -2
526	Index Demo	82	0	50	0	1		3		0	5	3	5	1	14	BILATERAL CERUCAL LYMPHADENOPATHY? LYMPHADENITIS, MYOCLONIC JENK, BLEEDING AVF, LEFT AKA	2	3		0		1		1	1	0	1	0	0	0	0		2		1	0	1	0	0			0	0	3	1	0	0	0	0
526	Index
526	Readm 1
526	Readm 2
526	Pre-Index -1
526	A&E 1
526	A&E 2
526	A&E -1
549	Index Demo	90	1	78	1	0		3		0	4	3	5	2	14	CCF	1	1		0		2		1	1	0	0	1	0	0	0		0		0	0	0	1	0	Cantonese		0	0	0	2	0	0	0	0
549	Index
549	Pre-Index -1
549	A&E -1
554	Index Demo	89	0	83	0	0		3		0	5	3	5	1	14	RECURRENT NSTEMI WITH DECOMPENSATED CCF, ANEMIA, RIGHT CAP, AOCRF	1	3		0		2		1	1	0	1	0	0	0	0		0		1	1	0	1	0	Hokkien, Cantonese		0	0	0	2	0	0	0	0
554	Index
554	Pre-Index -1
554	A&E -1
572	Index Demo	91	1	42	0	1		3		0	1	3	5	1	10	Acute Gouty Flare	1	0		1		1		1	2	0	0	0	0	0	0		2		0	0	1	0	0			2	2	1	2	0	0	0	0
572	Index
572	Readm 1
572	Readm 2
572	Pre-Index -1
572	A&E 1
572	A&E 2
572	A&E -1
572	A&E -2
576	Index Demo	92	0	91	0	0		3		0	4	3	5	2	14	acute gouty arthritis/acute renal impairment	1	3		0		2		1	0	0	0	0	0	0	0		1		0	1	0	1	0	Teochew/Cantonese		2	0	0	1	0	0	0	1
576	Index
576	Readm 1
576	Pre-Index -1
576	A&E -1
581	Index Demo	93	0	64	1	2		2		0	7	3	3	4	17	bacteremia due to staphylococcus aureus ESRF	1	3		0		2		1	1	1	1	0	0	0	0		3		1	0	1	0	0			0	0	1	2	0	0	0	0
581	Index
581	Readm 1
581	Readm 2
581	Readm 3
581	Pre-Index -1
581	Pre-Index -2
581	A&E 1
581	A&E 2
581	A&E 3
581	A&E 4
581	A&E 5
581	A&E -1
581	A&E -2
581	A&E -3
581	A&E -4
581	A&E -5
583	Index Demo	94	1	65	0	0		3		0	4	3	5	4	16	URTI UAP cx by fluid overload	1	0		0		0		1	1	1	0	0	0	0	0		0		0	1	0	1	0	Cantonese/Teochew		0	0	0	1	0	0	0	1
583	Index
583	Pre-Index -1
583	Pre-Index -2
583	Pre-Index -3
583	Pre-Index -4
583	A&E 1
583	A&E -1
583	A&E -2
583	A&E -3
583	A&E -4
593	CTM-15
593	Index Demo	95	1	68	1	0		3		0	5	3	5	3	16	GE	3	1		0		2		1	2	0	0	0	0	0	0		1		0	1	0	0	0			0	0	3	2	0	0	0	0
593	PSS
593	Index
593	Pre-Index -1
593	Pre-Index -2
593	A&E -1
593	A&E -2
593	A&E -3
599	Index Demo	96	0	55	0	1		2		0	1	3	5	2	11	CCF, URTI	1	5		0		2		1	1	1	0	0	0	0	0		2		1	0	1	0	0			1	0	3	1	0	0	0	0
599	Index
599	Readm 1
599	Readm 2
599	Readm 3
599	Readm 4
599	Readm 5
599	Readm 6
599	Pre-Index -1
599	Pre-Index -2
599	A&E 1
599	A&E 2
599	A&E 3
599	A&E 4
599	A&E 5
599	A&E 6
599	A&E -1
599	A&E -2
599	A&E -3
600	CTM-15
600	Index Demo	97	1	83	0	0		3		0	4	3	5	1	13	1. giddiness ?cause 2. atypical chest pain 3. eyelid ectropion	2	1		0		1		0	1	0	1	0	0	0	0		5		0	1	0	1	0	Hokkien		0	0	0	2	0	0	0	0
600	PSS
600	Index
600	Pre-Index -1
600	A&E -1
615	Index Demo	99	0	61	1	0		3		0	2	3	2	4	11	LEFT AVF STENOSIS S/P ANGIOPLASTY	1	0		0		2		1	0	0	0	0	0	0	0		0		1	1	0	1	0	Teochew		0	0	0	2	0	0	0	0
615	Index
615	Readm 1
615	Readm 2
615	Readm 3
615	Pre-Index -1
615	A&E 1
615	A&E 2
615	A&E 3
615	A&E -1
617	Index Demo	98	1	63	1	0		3		0	4	3	5	4	16	NSTEMI (TIMI RS 4 )	2	0		0		1		1	1	0	0	1	0	0	0		0		0	1	0	1	0	Hokkien		0	0	3	2	0	0	0	0
617	Index
617	Readm 1
617	Pre-Index -1
617	Pre-Index -2
617	Pre-Index -3
617	A&E 1
617	A&E -1
617	A&E -2
618	Index Demo	100	0	53	0	1		1		0	5	3	5	3	16	SEPSIS SECONDARY TO UTI FLUID OVERLOAD RIGHT BIG TOE WOUND	1	5		0		1		0	1	1	0	0	0	0	0		2		1	0	1	0	0			0	0	1	2	0	0	0	0
618	Index
618	Readm 1
618	Readm 2
618	Pre-Index -1
618	A&E 1
618	A&E 2
618	A&E 3
618	A&E -1
618	A&E -2
634	Index Demo	102	0	57	0	1		2		0	4	3	5	1	13	1. ACUTE DUODENAL ULCER, 2. AoCRF WITH PROTEINURIA	1	2		0		2		1	1	0	0	0	0	0	1	Not Stated	2		1	0	1	0	0			2	0	3	2	0	0	0	0
634	Index
634	Pre-Index -1
634	A&E -1
636	Index Demo	109	0	81	0	1		2		0	3	3	3	1	10	1. FREQUENT FALLS, 2. HypoNA+ SECONDARY TO DEHYDRATION VS SIADH	1	7		0		2		1	1	0	1	0	0	0	0		2		1	0	1	0	0			1	0	0	2	0	0	0	0
636	Index
636	Pre-Index -1
636	A&E -1
636	A&E -2
638	Index Demo	101	1	68	0	2		2		0						Acute gout flare B12 def/iron def anaemia	1	7		0		2		1	1	1	1	0	0	0	0				1	0	0	0	0			2	0	0		0	0	0	0
638	Index
638	Readm 1
638	Readm 2
638	Readm 3
638	Pre-Index -1
638	A&E 1
638	A&E 2
638	A&E 3
638	A&E -1
640	Index Demo	108	0	71	1	1		2		0	2	3	5	1	11	1. HYPERK+ SECONDARY CKD, 2. LEFT KNEE PAIN LIKELY SECONDARY OA	1	0		0		2		1	1	0	1	0	0	0	0		2		0	0	1	0	0			0	0	0	2	0	0	0	0
640	Index
640	Readm 1
640	Pre-Index -1
640	A&E 1
640	A&E -1
641	Index Demo	103	0	63	0	3	Not Stated	2		0	4	3	2	1	10	PUO, LIKELY VIRAL	1	3		0		0		1	2	0	0	0	0	0	0		4	SIKHISM	1	0	1	0	0			0	1	1	2	0	0	0	0
641	Index
641	Readm 1
641	Readm 2
641	Pre-Index -1
641	A&E 1
641	A&E -1
645	Index Demo	105	1	44	0	0		1		0						persistent fever (later confirmed as B. cepacia bacteremia) lethargy symptomatic anemia ESRF cx. hyperkalemia	1	7		0		2		1		0	0	0	0	0	0				0	1	0	0	0			0	0		2	0	0	0	0
645	Index
645	Readm 1
645	Pre-Index -1
645	A&E 1
645	A&E -1
645	A&E -2
646	Index
646	Pre-Index -1
646	Pre-Index -2
646	A&E -1
646	A&E -2
650	Index Demo	106	1	54	0	0		3		0						Renal pruritis with secondary prurigo Right foot pain Hospital acquired pneumonia Social issues - vagrant	1	7		2	Vagrant	5	Vagrant	2	2	0	0	0	0	0	0				0	1	0	0	0					0	1	0	0	0	0
650	Index
650	Readm 1
650	Pre-Index -1
650	Pre-Index -2
650	Pre-Index -3
650	Pre-Index -4
650	A&E 1
650	A&E -1
650	A&E -2
650	A&E -3
650	A&E -4
650	A&E -5
650	A&E -6
657	CTM-15
657	Index Demo	110	1	54	0	0		3		0	5	3	2	1	11	Primary Diagnosis: Trash foot	1	1		0		1		1	1	1	0	0	0	0	0		0		0	1	0	0	0			0	0	3	2	0	0	0	0
657	PSS
657	Index
657	Readm 1
657	Readm 2
657	Readm 3
657	Readm 4
657	Readm 5
657	Readm 6
657	Pre-Index -1
657	Pre-Index -2
657	A&E 1
657	A&E 2
657	A&E 3
657	A&E 4
657	A&E 5
657	A&E -1
664	CTM-15
664	Index Demo	111	1	69	1	0		2		0	4	3	5	2	14	AoCRF giddiness	1	0		0		2		1	1	1	1	0	0	0	1	DAU-in-law	0		0	1	0	0	0			0	0	0	1	0	0	0	1
664	PSS
664	Index
664	Pre-Index -1
664	A&E -1
673	Index Demo	115	0	77	1	0		3		0	5	3	5	1	14	L intertrochantric #	2	0		0		2		1	1	0	1	0	0	0	0		0		0	1	0	1	0	Cantonese		0	0	0	2	0	0	0	0
673	Index
673	Readm 1
673	Readm 2
673	Pre-Index -1
673	A&E 1
673	A&E 2
673	A&E -1
678	Index Demo	114	0	87	0	3	CAUCASIAN	3		0	3	3	5	1	12	LL CELLULTIS, ANGIOPLASTY FOR NON-HEALING ULCER	1	1		0		2		1	1	0	1	0	0	0	0		1		1	0	0	0	0			0	0	0	2	0	0	0	0
678	Index
678	Readm 1
678	Pre-Index -1
678	A&E -1
687	CTM-15
687	Index Demo	112	0	62	0	2		2		0	3	3	5	1	12	HPT, RBC AVF SITE DISCHARGE	1	3		0		2		1	1	1	0	0	0	0	0		4	ROMAN CATHOLIC	1	0	0	0	0			0	0	3	2	0	0	0	0
687	Index
687	Pre-Index -1
687	Pre-Index -2
687	A&E -1
693	Index Demo	116	1	74	1	2		2		0	5	3	3	1	12	Bilateral thigh pain secondary to bilateral hip fracture Electrolyte abnormalities Bilateral pitting edema of LL Severe osteoporosis	1	0		0		5		2	1	0	1	0	0	0	0		4	Sikhism	0	0	1	0	0			0	0	0	2	0	0	0	0
693	Index
693	Readm 1
693	Pre-Index -1
693	A&E 1
693	A&E -1
699	CTM-15
699	Index Demo	121	1	91	1	0		2		0	4	3	3	2	12	anemia AKI secondary to dehydration contributed by antihypertensives complicated by hyperkalemia and hyponatremia	2	0		0		2		1	1	0	1	1	0	0	0		0		0	1	0	1	0	Hokkien		0	0	0	2	0	0	0	0
699	PSS
699	Index
699	Readm 1
699	Pre-Index -1
699	A&E 1
699	A&E -1
701	Index Demo	118	1	78	1	2		4	Class B2-PR	0	4	3	5	1	13	Acute bronchitis Metastatic RCC	2	0		0		1		1	1	0	1	0	0	0	0		3		0	0	1	0	1		Tamil	0	0	0	2	0	0	0	0
701	Index
701	Pre-Index -1
701	A&E 1
701	A&E -1
705	Index Demo	113	1	57	0	0		3		0	7	3	5	3	18	infective exacerbation of asthma pyriform sinus SCC Persistent tachydardia	0	2		0		1		1	1	0	0	0	0	1	0		0		0	1	0	1	0	Hokkien		2	2	999	1	0	0	0	1
705	Index
705	Pre-Index -1
705	Pre-Index -2
705	A&E 1
705	A&E -1
705	A&E -2
705	A&E -3
711	CTM-15
711	Index Demo	120	1	57	1	2		3		0	4	3	5	3	15	infected right 2nd toe Amp wound	1	1		0		1		1	1	0	1	0	0	0	0		3		1	0	0	0	0			0	0	0	2	0	0	0	0
711	PSS
711	Index
711	Readm 1
711	Readm 2
711	Readm 3
711	Pre-Index -1
711	Pre-Index -2
711	A&E 1
711	A&E 2
711	A&E -1
711	A&E -2
711	A&E -3
715	Index Demo	122	0	48	1	3	Not Stated	3		0	2	3	5	4	14	S.O.B, TACHYCARDIA DURING DIALYSIS	1	1		0		1		1	1	1	1	0	0	0	0		4	SIKHISM	1	0	1	0	0			2	0	0	2	0	0	0	0
715	Index
715	Readm 1
715	Readm 2
715	Readm 3
715	Readm 4
715	Readm 5
715	Readm 6
715	Readm 7
715	Readm 8
715	Pre-Index -1
715	A&E 1
715	A&E 2
715	A&E 3
715	A&E 4
715	A&E 5
715	A&E 6
715	A&E -1
716	Index Demo	117	0	63	1	0		3		0	1	3	2	4	10	giddiness sec to low BP decease Mg	1	0		0		2		1	1	0	0	1	0	0	0		0		0	1	0	0	0			0	0	0	2	0	0	0	0
716	Index
716	Readm 1
716	Readm 2
716	Readm 3
716	Pre-Index -1
716	Pre-Index -2
716	A&E 1
716	A&E 2
716	A&E 3
716	A&E -1
716	A&E -2
716	A&E -3
723	Index Demo	119	0	50	1	0		3		0	7	3	5	2	17	ALTERED MENTAL STATE SEC TO URAEMIA	3	1		0		2		1	1	0	1	0	0	0	0		0		0	1	0	0	0			0	0	0	1	0	0	0	1
723	Index
723	Pre-Index -1
723	Pre-Index -2
723	Pre-Index -3
723	A&E -1
723	A&E -2
736	Index Demo	123	0	84	1	0		2		0	5	3	3	1	12	CONSTIPATION, UTI	2	0		0		2		1	1	0	1	1	0	0	0		0		0	1	0	1	0	HOKKIEN		0	0	0	2	0	0	0	0
736	Index
736	Readm 1
736	Readm 2
736	Readm 3
736	Readm 4
736	Pre-Index -1
736	A&E 1
736	A&E 2
736	A&E 3
736	A&E 4
736	A&E -1
747	CTM-15
747	Index Demo	124	0	46	1	1		3		0	2	3	5	4	14	LEFT HEEL GANGRENE	1	0		0		1		1	1	1	0	0	0	0	0		2		1	0	1	0	0			0	0	0	1	0	0	0	1
747	Index
747	Readm 1
747	Readm 2
747	Pre-Index -1
747	Pre-Index -2
747	Pre-Index -3
747	A&E 1
747	A&E 2
747	A&E -1
747	A&E -2
751	Index Demo	125	1	49	0	0		3		0	4	3	3	2	12	Fluid overload complicated by Type 1 RF - secondary to fluid indiscretion contributed by non isch DCM Injury spectrum ARF as per RIFLE criteria Prolonged hypotension with bradycardia likely sec to antihypertensive or occult sepsis Congestive Hepatopathy with abd pain sec to constipation colic	1	4		0		2		1	1	1	0	0	0	0	0		1		1	1	0	1	0	Hokkien		2	0	0	2	0	0	0	0
751	Index
751	Readm 1
751	Pre-Index -1
751	Pre-Index -2
751	Pre-Index -3
751	Pre-Index -4
751	A&E 1
751	A&E -1
751	A&E -2
770	Index Demo	128	0	82	1	0		2		0	3	3	5	1	12	CCF, NEWLY DX AF	2	0		0		2		1	2	0	0	0	0	0	0		0		0	1	0	1	0	HOKKIEN, TEOCHEW		0	0	0	2	0	0	0	0
770	Index
770	Readm 1
770	Pre-Index -1
770	A&E -1
775	CTM-15
775	Index Demo	127	1	42	0	0		3		0	5	3	2	2	12	CCF secondary to severe MR Hypodense findings at liver on CT	0	0		0		2		1	1	0	0	0	0	1	1	Siblings	1		1	1	0	0	0			0	0	0	2	0	0	0	0
775	PSS
775	Index
775	Readm 1
775	Pre-Index -1
775	Pre-Index -2
775	A&E 1
775	A&E -1
775	A&E -2
776	Index Demo	126	1	51	1	3	Not stated	2		0	4	3	2	3	12	R LL cellulitis up to mid shin	1	3		0		2		1	1	0	0	0	0	0	1	sister	4	Punjabi	1	0	0	0	0			0	0	0	1	0	1	0	0
776	Index
776	Readm 1
776	Pre-Index -1
776	A&E 1
776	A&E 2
776	A&E -1
781	CTM-15
781	Index Demo	129	1	70	1	0		3		0	5	3	3	3	14	pneumonia, epistasis sec to pulling out of NGT	1	1		0		2		1	1	0	0	1	0	0	0		0		0	0	0	0	1		Uncommunicative	0	0	0	2	0	0	0	0
781	PSS
781	Index
781	Readm 1
781	Pre-Index -1
781	A&E 1
781	A&E -1
781	A&E -2
781	A&E -3
785	Index Demo	130	0	93	0	0		3		0	4	3	2	1	10	R LL cellulitis, AoCRF, asymptomatic UTI	0	8	Not Stated	1		0		1	2	0	0	0	0	0	0		5		0	0	0	1	0	Teochew		2	2	0	1	0	1	0	0
785	Index
785	Readm 1
785	Readm 2
785	Readm 3
785	Readm 4
785	Readm 5
785	Readm 6
785	Pre-Index -1
785	A&E 1
785	A&E 2
785	A&E 3
785	A&E 4
785	A&E 5
785	A&E 6
785	A&E -1
788	Index Demo	131	1	66	1	0		3		0	0	3	5	2	10	left rib # COPD/asthma exacerbation	2	8	Not stated	0		2		1	1	0	1	0	0	0	0		0		0	1	0	1	0	Teochew		1	0	0	2	0	0	0	0
788	Index
788	Pre-Index -1
788	A&E -1
793	Index Demo	133	0	63	1	1		2		0	7	3	5	1	16	1. sepsis sec to infected L thigh AVG 2. ESRF 3. bleeding from perm cath site c/x decease Hb	2	8	Not Stated	0		2		1	1	0	1	0	0	0	0		2		0	0	1	0	0			0	0	999	1	0	0	0	1
793	Index
793	Pre-Index -1
793	A&E -1
812	Index Demo	136	1	58	0	0		3		0	4	3	2	3	12	Right elbow dislocation Unsteady gait AOR d/c	0	7		0		0		1	1	0	0	0	0	0	1	Elder brother	0		0	0	0	1	0	Hokkien		0	0	0	1	0	0	0	0
812	Index
812	Readm 1
812	Readm 2
812	Readm 3
812	Readm 4
812	Pre-Index -1
812	Pre-Index -2
812	Pre-Index -3
812	A&E 1
812	A&E 2
812	A&E 3
812	A&E 4
812	A&E -1
812	A&E -2
812	A&E -3
815	Index Demo	132	0	87	0	0		3		0	7	3	0	1	11	constipation traumatic IDC removal	0	7		0		0		1	2	0	0	0	0	0	0		4	Catholicism	1	1	0	0	0			0	0	0	2	0	0	0	0
815	Index
815	Pre-Index -1
815	A&E -1
817	Index Demo	134	1	81	0	2		2		0	3	3	5	1	12	CCF, left CAP gouty flare	1	5		0		2		1	2	0	0	0	0	0	0		3		1	0	1	0	1		Tamil	0	2	3	1	1	0	0	0
817	PSS
817	Index
817	Pre-Index -1
817	A&E -1
820	Index Demo	135	0	73	1	1		2		0	5	3	5	2	15	Fluid overload sec to ESRF	1	1		0		1		1	1	0	1	0	0	0	0		2		1	0	1	0	0			0	0	0	2	0	0	0	0
820	Index
820	Readm 1
820	Pre-Index -1
820	A&E 1
820	A&E -1
833	CTM-15
833	Index Demo	140	1	78	1	2		2		0	5	3	5	1	14	symptomatic anaemia	1	7		0		2		1	1	0	0	0	0	0	1	Daughter-in-law	2		0	0	1	0	0			0	0	0	2	0	0	0	0
833	PSS
833	Index
833	Readm 1
833	Readm 2
833	Pre-Index -1
833	A&E 1
833	A&E 2
833	A&E -1
842	Index Demo	144	0	40	0	0		3		0	1	3	2	4	10	Fluid overload	0	1		0		2		1	2	0	0	0	0	0	0		0		1	1	0	0	0			2	1	0	2	0	0	0	0
842	Index
842	Readm 1
842	Pre-Index -1
842	Pre-Index -2
842	Pre-Index -3
842	A&E -1
842	A&E -2
843	Index Demo	137	0	70	0	0		2		0	2	3	5	2	12	SOB chest pain NSTEMI	1	7		0		2		1	1	1	0	0	0	0	0		0		0	1	1	0	0			0	0	3	2	0	0	0	0
843	Index
843	Readm 1
843	Readm 2
843	Readm 3
843	Pre-Index -1
843	Pre-Index -2
843	Pre-Index -3
843	Pre-Index -4
843	A&E 1
843	A&E 2
843	A&E 3
843	A&E -1
846	Index Demo	141	1	77	0	0		3		0	5	3	5	2	15	Vascular dementia with behavorial issues ARU likely secondary to immobility Hypophosphatemia, hypomagnesemia, hypokalemia secondary to poor oral intake Lung mass on CT scan Mesenteric nodules	1	0		0		1		1	1	0	0	1	0	0	0		0		0	0	0	0	1		Uncommunicative	2	0	3	2	0	0	0	0
846	Index
846	Readm 1
846	Readm 2
846	Pre-Index -1
846	Pre-Index -2
846	A&E 1
846	A&E 2
846	A&E -1
846	A&E -2
854	CTM-15
854	Index Demo	138	1	64	1	2		3		0	2	3	5	1	11	foreign body oesophagus	1	1		0		2		1	1	0	1	0	0	0	0		3		1	0	1	0	1		Tamil	0	0	0	2	0	0	0	0
854	PSS
854	Index
854	Readm 1
854	Pre-Index -1
854	A&E 1
854	A&E -1
857	Index Demo	143	0	75	1	0		3		0	5	3	5	2	15	uraemic pruritis	2	0		0		2		1	1	0	1	0	0	0	0		0		1	1	1	1	0	Hokkien, Cantonese		0	0	0	1	0	0	0	0
857	Index
857	Readm 1
857	Readm 2
857	Pre-Index -1
857	Pre-Index -2
857	Pre-Index -3
857	A&E 1
857	A&E 2
857	A&E -1
857	A&E -2
858	Index Demo	142	0	71	1	0		3		0	3	3	2	2	10	L posterior temporal region infarct	2	1		0		1		0	2	0	0	0	0	0	0		0		0	1	0	0	0			0	0	1	2	0	0	0	0
858	Index
858	Pre-Index -1
858	Pre-Index -2
858	A&E -1
870	Index Demo	148	0	84	1	0		3		0	4	3	2	1	10	asthma exacerbation with tracheobronctitis	0	0		1		0		1	2	0	0	0	0	0	0		1		0	0	0	1	0	Cantonese		1	0	0	1	0	1	0	0
870	Index
870	Pre-Index -1
870	A&E -1
872	Index Demo	146	0	60	1	1		3		0	7	3	0	1	11	cellulitis	3	7		0		0		1	1	0	1	0	0	0	0		2		1	0	1	0	0			0	0	1	1	0	0	0	1
872	Index
872	Readm 1
872	Readm 2
872	Pre-Index -1
872	A&E 1
887	Index Demo	139	1	71	1	0		3		0	4	3	2	3	12	CCF	1	7		0		1		1	1	1	0	0	0	0	0		0		0	0	1	1	0	Hokkien		2	1	0	2	0	0	0	0
887	PSS
887	Index
887	Readm 1
887	Pre-Index -1
887	Pre-Index -2
887	Pre-Index -3
887	A&E 1
887	A&E -1
887	A&E -2
887	A&E -3
896	Index Demo	145	1	74	0	0		2		0	5	3	8	1	17	internal herniation- intestinal obstruction	1	0		0		3		1	1	1	0	0	0	0	0		0		0	1	0	0	0			0	0	0	2	0	0	0	0
896	PSS
896	Index
896	Pre-Index -1
896	A&E -1
907	Index Demo	150	0	85	1	0		2		0	5	3	2	1	11	Anaemia SOB ?Fluid overload	2	0		0		2		1	1	0	1	0	0	0	0		0		0	0	0	1	0	Hokkien		1	0	0	2	0	0	0	0
907	Index
907	Readm 1
907	Readm 2
907	Pre-Index -1
907	A&E -1
907	A&E -2
908	Index Demo	153	0	81	1	0		3		0	7	3	5	2	17	Seizure from scar epilepsy and silent NSTEMI	2	0		0		1		1	1	0	1	1	0	0	0		5		0	0	0	0	1		Uncommunicative	0	0	0	2	0	0	0	0
908	Index
908	Pre-Index -1
908	Pre-Index -2
908	A&E -1
908	A&E -2
919	Index Demo	151	1	72	1	0		2		0	7	3	5	3	18	Asthma exacerbation secondary to pneumonia Possible NSTEMI fluid overload and HAP ( 9/2/2013 ) Hypoactive delirium with borderline low hypocount, T2RF, acute exacerbation of bronchiectasis Transminitis care issues - daughter unable to take care of patient all the time, required time to look for maid	2	0		0		2		1	1	0	1	0	0	0	0		0		0	0	0	1	0	Cantonese		0	0	0	2	0	0	0	0
919	PSS
919	Index
919	Readm 1
919	Readm 2
919	Pre-Index -1
919	Pre-Index -2
919	A&E 1
919	A&E 2
919	A&E -1
919	A&E -2
920	Index Demo	149	1	57	0	1		3		0	4	3	0	3	10	R LL swelling TRO DVT HTN (defaulted medication previously)	0	1		1		0		1	1	0	0	0	1	0	0		2		1	0	1	0	0			0	0	1	1	0	0	0	1
920	Index
920	Pre-Index -1
920	A&E 1
920	A&E -1
920	A&E -2
920	A&E -3
931	Index Demo	152	0	60	0	0		2		0	7	3	5	1	16	L calcaneal OM ESRF on HD	1	3		0		2		1	1	1	0	0	0	0	0		0		0	1	0	0	0			0	0	0	2	0	0	0	0
931	Index
931	Readm 1
931	Pre-Index -1
931	A&E 1
931	A&E -1
936	Index Demo	157	0	74	0	1		3		0	7	3	0	2	12	myasthenic crisis went to ICU, collapsed x2	1	3		0		1		1	1	0	1	0	0	0	0		2		0	0	1	0	0			0	0	3	2	0	0	0	0
936	Index
936	Pre-Index -1
936	A&E 1
936	A&E -1
945	Index Demo	156	1	75	1	0		3		0	4	3	2	1	10	Cervical and lumbar spondylosis T wave inversionson ECG Vitamin B12 deficiency Hypertension	2	0		0		2		1	1	0	1	0	0	0	0		0		0	1	0	1	0	Hokkien		0	0	0	2	0	0	0	0
945	Index
945	Pre-Index -1
945	A&E -1
950	Index Demo	155	0	79	1	0		2		0	4	3	5	2	14	HTN DM nephropathy	2	3		0		4		2	1	0	1	0	0	0	0		4	Roman Catholic	1	0	1	0	0			0	0	0	2	0	0	0	0
950	Index
950	Readm 1
950	Readm 2
950	Pre-Index -1
950	Pre-Index -2
950	A&E 1
950	A&E 2
950	A&E 3
950	A&E -1
950	A&E -2
957	Index Demo	154	1	49	0	2		2		0	4	3	5	1	13	Right lower limb cellulitis Poorly controlled diabetes Acute kidney injury on background of chronic renal impairment likely secondary to DM nephropathy	1	3		0		2		1	1	1	0	0	0	0	0		3		1	0	0	0	0			0	2	1	2	0	0	0	0
957	PSS
957	Index
957	Pre-Index -1
957	A&E -1
975	Index Demo	158	1	74	0	0		3		0	7	3	5	3	18	mildly decompensated CCF social issues AoCKD lung nodule, adeno CA infrarenal AAA	3	7		1		0		1	2	0	0	0	0	0	0		0		0	1	0	0	0			0	0	0	2	0	0	0	0
975	PSS
975	Index
975	Readm 1
975	Readm 2
975	Pre-Index -1
975	Pre-Index -2
975	Pre-Index -3
975	A&E 1
975	A&E -1
975	A&E -2
975	A&E -3
978	Index Demo	159	1	61	0	2		1		0	5	3	5	4	17	1. Right pyelonephritis 2. paraumbilical hernia with ischemic bowel 3. APO	1	5		1		4		2	2	0	0	0	0	0	0		3		1	0	1	0	0			1	0	1	1	1	0	0	0
978	PSS
978	Index
978	Readm 1
978	Readm 2
978	Readm 3
978	Readm 4
978	Readm 5
978	Readm 6
978	Readm 7
978	Pre-Index -1
978	Pre-Index -2
978	A&E 1
978	A&E 10
978	A&E 11
978	A&E 12
978	A&E 13
978	A&E 2
978	A&E 3
978	A&E 4
978	A&E 5
978	A&E 6
978	A&E 7
978	A&E 8
978	A&E 9
978	A&E -1
978	A&E -2
978	A&E -3
981	Index Demo	163	0	83	1	2		3		0	7	3	5	2	17	symptomatic anemia sec to malignant gastric tumor	2	0		0		2		1	1	0	0	0	0	0	1	Daghter-in-law	2		0	0	1	0	0			0	0	0	2	0	0	0	0
981	Index
981	Pre-Index -1
981	A&E -1
993	Index Demo	163	1	58	0	0		2		0	3	3	5	3	14	B/L LL pain, B/G PVD anemia ?malignancy	1	1		0		1		0	1	1	0	0	0	0	0		0		1	0	0	0	0			1	0	0	2	0	0	0	0
993	PSS
993	Index
993	Readm 1
993	Readm 2
993	Pre-Index -1
993	Pre-Index -2
993	Pre-Index -3
993	A&E 1
993	A&E 2
993	A&E -1
993	A&E -2
993	A&E -3
995	Index Demo	161	0	62	1	0		2		0	1	3	5	2	11	mild CCF	1	0		0		2		1	1	0	1	0	0	0	0		0		0	1	0	0	0			0	0	0	1	0	0	0	1
995	Index
995	Readm 1
995	Readm 2
995	Readm 3
995	Pre-Index -1
995	Pre-Index -2
995	A&E 1
995	A&E 2
995	A&E 3
995	A&E 4
995	A&E -1
995	A&E -2
1005	Index Demo	160	1	72	0	0		3		0	7	3	5	1	16	1. Right LL cellulitis c/x hypotension, metab acidosis, AoCKF, transamnitis 2. Rhabdomyolysis 3. Delirium 4. NSTEMI	1	0		0		1		1	1	1	1	0	0	0	0		5		0	1	0	1	0	Hokkien/Cantonese		2	2	3	2	0	0	0	0
1005	PSS
1005	Index
1005	Pre-Index -1
1005	A&E -1
1016	Index Demo	165	0	59	1	2		1		0	5	3	5	2	15	fall with head injury diarrhoea APO	1	0		0		2		1	1	1	1	0	0	0	0		3		0	0	0	0	1		Tamil	0	0	0	2	0	0	0	0
1016	Index
1016	Readm 1
1016	Readm 2
1016	Readm 3
1016	Readm 4
1016	Readm 5
1016	Readm 6
1016	Readm 7
1016	Readm 8
1016	Readm 9
1016	Pre-Index -1
1016	Pre-Index -2
1016	A&E 1
1016	A&E 2
1016	A&E 3
1016	A&E 4
1016	A&E 5
1016	A&E 6
1016	A&E 7
1016	A&E 8
1016	A&E 9
1016	A&E 10
1016	A&E -1
1016	A&E -2
1019	Index Demo	164	1	74	0	0		1		0						Severe oropharyngeal dysphagia complicated by aspiration of FB R LZ consolidation ?aspiration pneumonia Hypokalemia likely secondary to poor oral intake 1 episode of bloody NGT aspirates wife persistently being not competent with CGT - application to AMKCH was made and accepted Corticobasal degeneration with parkinsonism	999	7		999		999		999	999	0	0	0	0	0	0		999		0	0	0	0	0			999	999	999	999	0	0	0	0
1019	Index
1019	Readm 1
1019	Readm 2
1019	Pre-Index -1
1019	A&E 1
1019	A&E 2
1019	A&E -1
1020	CTM-15
1020	Index Demo	167	0	76	0	0		3		0	5	3	4	1	13	liquefaction of psoas hematoma	1	1		0		1		0	1	1	0	0	0	0	0		0		0	1	1	1	0	Hokkien/Cantonese		0	0	0	2	0	0	0	0
1020	Index
1020	Readm 1
1020	Readm 2
1020	Readm 3
1020	Readm 4
1020	Pre-Index -1
1020	Pre-Index -2
1020	A&E 1
1020	A&E -1
1029	Index Demo	166	0	70	0	1		2		0	4	3	5	1	13	decompensated CCF new onset AF	1	3		0		2		1	1	1	1	0	0	0	0		2		1	0	1	0	0			1	2	3	1	1	0	0	0
1029	Index
1029	Pre-Index -1
1029	A&E -1
1057	Index Demo	171	0	61	0	0		3		0	7	3	1	2	13	stroke HLD Vitamin B deficiency	0	1		1		1		1	2	0	0	0	0	0	0		0		0	1	0	0	0			0	0	0	2	0	0	0	0
1057	Index
1057	Pre-Index -1
1058	CTM-15
1058	Index Demo	172	1	93	1	0		3		0	7	3	1	3	14	Lower back pain secondary to T12/L1 compression fracture High blood pressure ARU secondary to dehydration	2	0		999		2		1	1	0	1	1	0	0	1	Daughter in law	0		0	0	0	1	0	Hokkien, Teochew		1	0	0	2	0	0	0	0
1058	PSS
1058	Index
1058	Readm 1
1058	Readm 2
1058	Readm 3
1058	Pre-Index -1
1058	Pre-Index -2
1058	A&E 1
1058	A&E 2
1058	A&E 3
1058	A&E -1
1058	A&E -2
1059	Index Demo	173	0	54	0	2		2		0	5	3	2	2	12	hand fracture-metacarpal bone fluid overload UTI staphylococcal infection DM	1	0		0		1		1	1	1	1	0	0	0	0		3		1	0	1	0	0			1	2	0	2	0	0	0	0
1059	Index
1059	Pre-Index -1
1059	Pre-Index -2
1059	A&E -1
1067	Index Demo	174	0	74	1	0		1		0	3	3	5	2	13	UTI LOA/LOW for inx R supraspinatus tear	1	1		0		1		1	1	1	1	0	0	0	0		0		0	1	0	0	0			0	0	0	2	0	0	0	0
1067	Index
1067	Readm 1
1067	Pre-Index -1
1067	A&E 1
1067	A&E -1
1076	Index Demo	170	1	39	1	1		2		0	4	3	5	2	14	1. scalp abscess 2. poorly controlled DM	3	3		0		1		1	1	0	1	0	0	1	0		2		1	0	1	0	0			0	0	1	2	0	0	0	0
1076	PSS
1076	Index
1076	Readm 1
1076	Readm 2
1076	Pre-Index -1
1076	A&E 1
1076	A&E 2
1076	A&E -1
1081	Index Demo	169	1	53	0	3	Eurasian	3		0						UAP TIMI RS5 with CCF AoCRF LV clot poorly controlled DM	1	7		0		2		1		0	0	0	0	0	0				1	0	0	0	0			0	0			0	0	0	0
1081	Index
1081	Pre-Index -1
1081	A&E -1
1081	A&E -2
1097	Index Demo	177	0	73	1	2		2		0	3	3	3	1	10	bronchitis ?asthma	2	1		0		1		1	2	0	0	0	0	0	0		3		1	0	1	0	1		Tamil	0	0	0	2	0	0	0	0
1097	Index
1097	Readm 1
1097	Pre-Index -1
1097	A&E 1
1097	A&E -1
1097	A&E -2
1124	Index Demo	176	1	72	0	0		2		0	2	3	2	3	10	Pneumonia Pleuritic chest pain	1	5		0		2		1	1	1	0	0	0	0	0		0		1	1	0	1	0	Hokkien		2	0	0	1	1	0	0	0
1124	Index
1124	Pre-Index -1
1124	A&E -1
1124	A&E -2
1124	A&E -3
1126	Index Demo	175	1	55	0	0		3		0	4	3	5	1	13	septic shock sec to cellulitis	3	6		0		4		2	2	0	0	0	0	0	0		0		1	1	0	0	0			2	0	1	2	0	0	0	0
1126	PSS
1126	Index
1126	Readm 1
1126	Pre-Index -1
1126	A&E 1
1126	A&E -1
1130	Index Demo	178	0	69	0	0		3		0	1	3	5	1	10	CCF	2	0		0		2		1	1	0	1	0	0	0	0		0		0	1	0	0	0			1	0	0	2	0	0	0	0
1130	Index
1130	Readm 1
1130	Pre-Index -1
1130	A&E 1
1130	A&E -1
1136	Index Demo	182	1	88	0	0		1		0	3	3	5	2	13	CCF	2	0		0		1		1	1	0	0	1	0	0	0		0		0	0	0	1	0	Hokkien		0	0	0	2	0	0	0	0
1136	PSS
1136	Index
1136	Pre-Index -1
1136	Pre-Index -2
1136	A&E -1
1136	A&E -2
1147	Index Demo	180	1	57	0	0		1		0	4	3	2	1	10	Extensive Lymphadenopathy Hyponatremia likely SIADH	1	3		0		2		1	1	1	0	0	0	0	0		0		0	1	0	1	0	Hokkien		0	0	0	2	0	0	0	0
1147	Index
1147	Readm 1
1147	Readm 2
1147	Pre-Index -1
1147	A&E -1
1148	Index Demo	179	0	71	0	1		1		0	5	3	2	2	12	NSTEMI, AKI, upper GI bleeding	1	3		0		2		1	1	1	1	0	0	0	0		2		1	0	1	0	0			2	0	1	2	0	0	0	0
1148	Index
1148	Pre-Index -1
1148	A&E -1
1148	A&E -2
1165	Index Demo	183	0	76	0	0		3		0	7	3	5	2	17	sepsis, pneumonia, SIADH, HTN, IHD, hyponatremia	1	0		0		1		1	1	0	1	0	0	0	0		0		0	1	0	1	0	Hokkien		2	0	0	2	0	0	0	0
1165	Index
1165	Readm 1
1165	Readm 2
1165	Readm 3
1165	Pre-Index -1
1165	Pre-Index -2
1165	A&E 1
1165	A&E 2
1165	A&E 3
1165	A&E -1
1165	A&E -2
1172	Index Demo	181	1	58	0	0		3		0	3	3	3	1	10	Anaemia for investigation	1	1		0		2		1	1	1	0	0	0	0	0		0		0	1	0	0	0			0	0	1	2	0	0	0	0
1172	Index
1172	Readm 1
1172	Pre-Index -1
1172	A&E 1
1172	A&E -1
1183	Index Demo	184	0	76	0	1		3		0	4	3	2	1	10	CAP	1	1		0		2		1	1	1	0	1	0	0	0		2		1	0	1	0	0			0	0	0	2	0	0	0	0
1183	Index
1183	Readm 1
1183	Readm 2
1183	Readm 3
1183	Pre-Index -1
1183	A&E 1
1183	A&E 2
1183	A&E 3
1183	A&E -1
1196	Index Demo	185	0	87	0	0		3		0	5	3	5	1	14	R intertrochanter #, DHS	2	0		0		2		1	1	0	0	1	0	0	0		0		0	0	0	1	0	Hainanese		2	2	0	2	0	0	0	0
1196	Index
1196	Readm 1
1196	Pre-Index -1
1196	A&E 1
1196	A&E -1
1197	CTM-15
1197	Index Demo	186	1	78	1	0		3		0	5	3	5	1	14	fluid overload, CCF	1	0		0		2		1	1	0	1	0	0	0	0		0		0	1	0	1	0	Hokkien		0	0	0	2	0	0	0	0
1197	PSS
1197	Index
1197	Readm 1
1197	Readm 2
1197	Pre-Index -1
1197	Pre-Index -2
1197	Pre-Index -3
1197	A&E 1
1197	A&E -1
1211	Index Demo	188	0	64	0	2		2		0	1	3	5	3	12	fluid overload URTI	1	7		0		2		1	1	1	0	0	0	0	0		3		1	0	0	0	0			0	0	999	2	0	0	0	0
1211	Index
1211	Pre-Index -1
1211	Pre-Index -2
1211	A&E -1
1211	A&E -2
1219	Index Demo	187	0	67	1	0		2		0	4	3	5	1	13	hypercalcemia	1	0		0		2		1	1	0	1	0	0	0	0		0		0	1	0	0	0			0	0	0	2	0	0	0	0
1219	Index
1219	Readm 1
1219	Readm 2
1219	Readm 3
1219	Pre-Index -1
1219	A&E 1
1219	A&E 2
1219	A&E 3
1219	A&E -1
1241	CTM-15
1241	Index Demo	192	1	75	1	0		2		0	5	3	3	2	13	Meningioma, sepsis, ARU, L5 wedge/burst fracture with multilevel lumbar spondylosis (patient not keen for operation)	1	0		0		1		1	1	0	1	0	0	0	1	Dau-in-law	0		0	1	0	0	0			0	0	0	2	0	0	0	0
1241	PSS
1241	Index
1241	Readm 1
1241	Pre-Index -1
1241	Pre-Index -2
1241	A&E 1
1241	A&E 2
1241	A&E -1
1241	A&E -2
1245	Index Demo	189	1	55	0	2		2		0	3	3	5	2	13	fluid overload precipated by underlying pneumonia	1	1		0		2		1	1	1	1	0	0	0	0		3		1	0	0	0	1		Tamil	2	2	1	2	0	0	0	0
1245	PSS
1245	Index
1245	Pre-Index -1
1245	Pre-Index -2
1245	A&E 1
1245	A&E -1
1245	A&E -2
1246	Index Demo	192	0	74	1	0		3		0	4	3	3	2	12	GE Cardiac, ECG wide spread ST depression/ T inversion	2	3		0		2		1	1	0	1	0	0	0	0		0		1	1	1	1	0	Hokkien		0	0	0	2	0	0	0	0
1246	Index
1246	Readm 1
1246	Readm 2
1246	Readm 3
1246	Pre-Index -1
1246	A&E 1
1246	A&E 2
1246	A&E 3
1246	A&E 4
1246	A&E -1
1246	A&E -2
1250	Index Demo	190	1	58	0	1		2		0	4	3	5	1	13	fluid overload sec to CCF	1	1		0		2		1	1	1	1	0	0	0	0		2		1	0	1	0	0			2	0	1	2	0	0	0	0
1250	PSS
1250	Index
1250	Pre-Index -1
1250	A&E -1
1261	Index Demo	193	0	75	0	0		2		0	5	3	3	2	13	AMS sec to UTI	1	3		0		2		1	1	1	0	1	0	0	0		1		0	0	0	0	1		minimally communicative	0	0	0	2	0	0	0	0
1261	Index
1261	Readm 1
1261	Pre-Index -1
1261	A&E 1
1261	A&E 2
1261	A&E -1
1261	A&E -2
1264	CTM-15
1264	Index Demo	194	1	62	0	0		3		0	5	3	0	4	12	difficulty in breathing, giddiness	1	1		0		3		1	2	0	0	0	0	0	0		0		0	1	0	0	0			0	0	3	2	0	0	0	0
1264	PSS
1264	Index
1264	Pre-Index -1
1264	A&E 1
1264	A&E -1
1264	A&E -2
1264	A&E -3
1264	A&E -4
1265	Index Demo	196	0	66	0	0		2		0	2	3	5	1	11	arteriovenous fistula thrombsis s/p angioplasty/thrombosis ESRF on HD	2	3		0		2		1	1	0	1	0	0	0	0		5		1	0	0	0	0			1	0	3	2	0	0	0	0
1265	Index
1265	Pre-Index -1
1265	A&E -1
1279	Index Demo	197	1	60	1	0		3		0	7	3	5	4	19	Right 4th toe infected neuropathic ulcer s/p right 4th toe dysarticulation Tenchkoff catheter site infection	2	7		999		999		999	999	0	0	0	0	0	0		999		0	0	0	0	0			999	999	999	999	0	0	0	0
1279	Index
1279	Readm 1
1279	Pre-Index -1
1279	Pre-Index -2
1279	A&E 1
1279	A&E -1
1279	A&E -2
1279	A&E -3
1282	CTM-15
1282	Index Demo	201	1	78	0	0		3		0	4	3	2	1	10	Sepsis ?source TRO DIVC	1	5		0		2		1	1	1	1	0	0	0	0		0		0	0	0	0	1		Uncommunicative	2	0	0	2	0	0	0	0
1282	PSS
1282	Index
1282	Pre-Index -1
1282	A&E -1
1285	Index Demo	195	1	50	0	0		1		0						hypertension urgency cx by seizure (one episode) chronic hepatitis B Atypical chest pain		7		0		2		1		0	0	0	0	0	0				0	1	0	0	0							0	0	0	0
1285	Index
1285	Readm 1
1285	Pre-Index -1
1285	A&E 1
1285	A&E -1
1293	Index Demo	198	0	70	0	2		3		0	4	3	5	1	13	cellulitis of leg	1	5		0		2		1	1	1	0	0	0	0	0		2		1	0	1	0	1		Hindi	0	0	3	2	0	0	0	0
1293	Index
1293	Readm 1
1293	Pre-Index -1
1293	A&E 1
1293	A&E -1
1303	Index Demo	200	0	52	1	1		3		0	4	3	3	2	12	unstable angina	1	0		0		2		1	1	1	1	0	0	0	0		2		0	0	1	0	0			0	0	0	1	0	0	0	0
1303	Index
1303	Pre-Index -1
1303	Pre-Index -2
1303	A&E -1
1308	Index Demo	199	0	67	1	0		2		0	5	3	2	2	12	ARU sec to ?neurogenic bladder acute R MCA and R PCA infarct	1	0		0		2		1	1	0	1	0	0	0	0		999		0	1	1	1	0	Hakka		0	0	0	2	0	0	0	0
1308	Index
1308	Readm 1
1308	Readm 2
1308	Readm 3
1308	Pre-Index -1
1308	A&E 1
1308	A&E 2
1308	A&E 3
1308	A&E -1
1308	A&E -2
1335	Index Demo	202	1	69	0	0		2		0	5	3	1	3	12	L knee septic arthritis	0	0		1		0		1	2	0	0	0	0	0	0		0		0	1	0	0	0			0	0	0	2	0	0	0	0
1335	PSS
1335	Index
1335	Pre-Index -1
1335	Pre-Index -2
1335	A&E -1
1335	A&E -2
1368	Index Demo	203	1	52	0	0		3		0	3	3	1	4	11	chronic gastritis, Labile BP	1	3		1		0		1	1	0	0	0	0	0	1	Sisters	0		1	0	0	0	0			0	0	1	1	0	0	0	1
1368	PSS
1368	Index
1368	Readm 1
1368	Readm 2
1368	Pre-Index -1
1368	Pre-Index -2
1368	Pre-Index -3
1368	Pre-Index -4
1368	A&E 1
1368	A&E 2
1368	A&E -1
1368	A&E -2
1368	A&E -3
1368	A&E -4
1368	A&E -5
1368	A&E -6
1386	Index Demo	204	0	53	1	0		3		0	4	3	4	4	15	hypotension during HD at NKF	2	1		0		2		1	1	1	0	0	0	0	0		0		0	1	0	0	0			0	0	3	999	0	0	0	0
1386	Index
1386	Pre-Index -1
1386	A&E -1
1398	Index Demo	208	0	91	1	1		2		0	5	3	0	2	10	fall with frontal SAH and interhemispheric SDH - conservative mx	2	0		1		0		1	1	0	1	0	0	0	0		2		0	0	0	0	1		minimally communicative	0	0	0	2	0	0	0	0
1398	Index
1398	Pre-Index -1
1398	A&E -1
1411	Index Demo	206	1	64	0	0		2		0	5	3	5	1	14	Progression of CKD Acute decompensated liver cirrhosis Bil LL sweeling R>L Presumptive UTI	1	0		1		5	Shophouse	0	2	0	0	0	0	0	0		0		0	1	0	1	0	Hokkien, Cantonese		0	0	0	2	0	0	0	0
1411	Index
1411	Readm 1
1411	Pre-Index -1
1411	A&E 1
1425	Index Demo	205	1	81	0	0		3		0	7	3	2	2	14	Non-specific giddiness	1	2		0		2		1	0	0	0	0	0	0	0		0		0	1	0	0	0			0	0	0	2	0	0	0	0
1425	Index
1425	Readm 1
1425	Readm 2
1425	Pre-Index -1
1425	A&E 1
1425	A&E 2
1425	A&E -1
1425	A&E -2
1427	Index Demo	207	0	60	1	1		2		0	5	3	2	3	13	decompensated CCF/ silent ischaemia	1	3		0		2		1	1	1	0	0	0	0	0		2		1	0	1	0	0			0	0	0	1	0	0	0	0
1427	Index
1427	Pre-Index -1
1427	A&E -1
1427	A&E -2
1431	Index Demo	216	1	90	1	0		2		0	5	3	2	3	13	Bladder irritability - urgency for investigation	2	0		0		2		1	1	0	1	0	0	0	0		0		0	0	0	1	0	Hokkien/Teochew		0	0	0	2	0	0	0	0
1431	PSS
1431	Index
1431	Pre-Index -1
1431	Pre-Index -2
1431	A&E 1
1431	A&E -1
1431	A&E -2
1436	Index Demo	210	1	92	0	0		2		0	4	3	5	4	16	PR bleed required ST r/v due to mod oropharyngeal dysphagia - to keep NGTafter discharge Atrial fibrillation precipitated by urosepsis	2	7		0		1		1	1	0	1	0	0	0	0		0		0	1	1	1	0	hokkien		2	2	0	2	0	0	0	0
1436	Index
1436	Readm 1
1436	Pre-Index -1
1436	Pre-Index -2
1436	Pre-Index -3
1436	A&E 1
1436	A&E -1
1436	A&E -2
1436	A&E -3
1436	A&E -4
1436	A&E -5
1439	Index Demo	215	0	78	1	2		3		0	4	3	2	3	12	bilateral chronic venous insufficiency and mechanical fall	2	0		1		0		1	1	0	1	0	0	0	0		1		0	0	0	0	1		tamil	0	0	0	2	0	0	0	0
1439	Index
1439	Readm 1
1439	Readm 2
1439	Pre-Index -1
1439	A&E 1
1439	A&E 2
1439	A&E -1
1443	Index Demo	211	0	74	1	0		2		0	2	3	4	2	11	fluid overload sec to non compliance to fluid restriction	2	0		0		1		1	0	0	0	0	0	0	0		0		0	1	0	0	0			0	0	0	2	0	0	0	0
1443	Index
1443	Readm 1
1443	Readm 2
1443	Readm 3
1443	Readm 4
1443	Pre-Index -1
1443	A&E 1
1443	A&E 2
1443	A&E 3
1443	A&E 4
1443	A&E -1
1444	Index Demo	214	1	44	1	0		3		0	5	3	3	4	15	Left infected AV graft	1	0		0		2		1	0	0	0	0	0	0	0		0		0	1	0	0	0			0	0	0	2	0	0	0	0
1444	Index
1444	Readm 1
1444	Readm 2
1444	Pre-Index -1
1444	Pre-Index -2
1444	Pre-Index -3
1444	Pre-Index -4
1444	A&E 1
1444	A&E 2
1444	A&E -1
1444	A&E -2
1444	A&E -3
1444	A&E -4
1444	A&E -5
1444	A&E -6
1446	Index Demo	209	0	77	0	0		2		0	4	3	5	2	14	fluid overload sec to ESRF and CCF and pul HTN pneumonia	2	2		0		2		1	1	0	1	0	0	0	0		0		1	0	0	0	0			2	0	3	2	0	0	0	0
1446	Index
1446	Readm 1
1446	Readm 2
1446	Readm 3
1446	Readm 4
1446	Readm 5
1446	Readm 6
1446	Pre-Index -1
1446	A&E 1
1446	A&E 2
1446	A&E 3
1446	A&E 4
1446	A&E 5
1446	A&E 6
1446	A&E -1
1449	Index Demo	213	1	33	0	1		3		0	3	3	3	1	10	Constipation ESRF on HD Fever - afebrile since admission	0	4		0		2		1	0	0	0	0	0	0	0		2		1	0	1	0	0			1	0	0	2	0	0	0	0
1449	Index
1449	Readm 1
1449	Readm 2
1449	Pre-Index -1
1449	A&E 1
1449	A&E 2
1449	A&E -1
1451	Index Demo	212	0	61	0	0		3		0	3	3	3	1	10	likely GE	1	0		0		2		1	2	0	0	0	0	0	0		0		0	1	0	1	0	Hokkien		0	0	0	2	0	0	0	0
1451	Index
1451	Readm 1
1451	Readm 2
1451	Readm 3
1451	Pre-Index -1
1451	A&E 1
1451	A&E 2
1451	A&E 3
1451	A&E -1
1464	Index Demo	217	0	76	0	0		2		0	3	3	3	1	10	haematuria	1	5		0		1		0	1	0	0	1	0	0	0		4	Catholism	1	0	0	0	0			2	0	3	2	0	0	0	0
1464	Index
1464	Readm 1
1464	A&E 1
1475	Index Demo	222	1	97	0	0		3		0	3	3	3	2	11	Infective exacerbation of COPD Hypotension likely secondary to hypovolemia New onset atrial fibrillation (likely pAF, CHADS2 4)	2	8	Chinese school	0		1		1	1	0	1	1	0	0	0		5		0	0	1	1	0	Teochew		2	2	0	2	0	0	0	0
1475	PSS
1475	Index
1475	Pre-Index -1
1475	Pre-Index -2
1475	Pre-Index -3
1475	A&E -1
1475	A&E -2
1478	Index Demo	218	0	68	1	1		2		0	4	3	5	3	15	chest infection and poorly controlled DM	2	0		0		2		1	1	0	1	0	0	0	1	niece	2		0	0	1	0	0			0	0	0	2	0	0	0	0
1478	Index
1478	Readm 1
1478	Readm 2
1478	Readm 3
1478	Readm 4
1478	Pre-Index -1
1478	A&E 1
1478	A&E 2
1478	A&E 3
1478	A&E 4
1478	A&E 5
1478	A&E -1
1480	Index Demo	219	0	99	1	0		3		0	2	3	3	3	11	GERD	2	0		0		1		1	1	0	0	1	0	0	0		0		0	0	0	1	0	Cantonese		0	0	0	2	0	0	0	0
1480	Index
1480	Readm 1
1480	Readm 2
1480	Readm 3
1480	Readm 4
1480	Readm 5
1480	Readm 6
1480	Pre-Index -1
1480	Pre-Index -2
1480	A&E 1
1480	A&E 2
1480	A&E 3
1480	A&E 4
1480	A&E 5
1480	A&E 6
1480	A&E -1
1480	A&E -2
1506	Index Demo	223	1	85	1	0		3		0	4	3	2	2	11	pneumonia and decompensated CCF and AoCRF	1	0		0		2		1	1	0	1	0	0	0	0		0		0	0	0	1	0	Cantonese		0	0	0	2	0	0	0	0
1506	PSS
1506	Index
1506	Pre-Index -1
1506	A&E -1
1512	Index Demo	220	1	82	1	0		3		0	3	3	2	3	11	CCF	3	0		1		1		1	1	0	0	1	0	0	0		0		0	0	0	1	0	Hokkien/Teochew		0	0	0	2	0	0	0	0
1512	PSS
1512	Index
1512	Readm 1
1512	Pre-Index -1
1512	Pre-Index -2
1512	A&E 1
1512	A&E 2
1512	A&E -1
1512	A&E -2
1538	Index Demo	221	1	78	0	1		1		0	4	3	1	2	10	giddiness with possible postrial hypotension	1	0		0		1		1	1	0	1	0	0	0	0		2		0	0	1	0	0			2	0	0	1	1	0	0	0
1538	PSS
1538	Index
1538	Pre-Index -1
1538	A&E 1
1538	A&E -1
1541	Index Demo	224	0	69	0	0		3		0	4	3	1	3	11	erysipelas with inguinal lymphadenopathy	2	5		1		0		1	2	0	0	0	0	0	0		5		1	1	0	1	0	Cantonese		2	0	1	2	0	0	0	0
1541	Index
1541	Pre-Index -1
1541	A&E -1
1547	Index Demo	225	1	80	1	0		2		0	5	3	2	3	13	fluid overload likely sec to non-compliance B/G CKD	1	0		0		2		1	1	0	1	0	0	0	0		0		0	0	0	1	0	Hokkien/Hakka		0	0	0	2	0	0	0	0
1547	PSS
1547	Index
1547	Readm 1
1547	Readm 2
1547	Readm 3
1547	Readm 4
1547	Readm 5
1547	Readm 6
1547	Pre-Index -1
1547	A&E 1
1547	A&E 2
1547	A&E 3
1547	A&E 4
1547	A&E 5
1547	A&E 6
1547	A&E -1
1560	Index Demo	227	0	82	1	0		2		0	5	3	3	2	13	fluid overload likely sec to CCF multibactorial anaemia	2	0		0		2		1	1	0	0	0	0	0	1	daughter-in-law	999		0	0	0	1	0	Teochew		0	0	0	2	0	0	0	0
1560	Index
1560	Pre-Index -1
1560	A&E -1
1568	Index Demo	228	0	75	1	0		2		0	4	3	4	4	15	MRI (7/5/13) lumbar spondylosis T11 compression #	2	0		0		2		1	1	0	1	0	0	0	0		0		0	0	0	1	0	Hokkien		0	0	0	2	0	0	0	0
1568	Index
1568	Readm 1
1568	Pre-Index -1
1568	Pre-Index -2
1568	A&E 1
1568	A&E -1
1568	A&E -2
1568	A&E -3
1571	Index Demo	226	1	51	1	0		0		0	5	3	0	4	12	pneumonia with sepsis cx TIRF fast AF and AIS s/p AVR on warfarin	1	3		0		2		1	1	1	0	0	0	0	0		0		1	0	0	0	0			0	0	1	2	0	0	0	0
1571	PSS
1571	Index
1571	Readm 1
[truncated: 4,912 more rows]
[truncated: 153 more columns]

## Sheet: Demographics only
screening_no	event_name	randomization_no	d_randomization_status	age_at_last_birthday	gender	race	pls_specify	ward_class	pls_specify_ward_class	admit_dept	l	a	c	e	total	reason_prev_admission	marital_status	educational_status	if_others_pls_specify	house_ownership	if_others_pls_specify1	housing_type	if_others_pls_specify2	lift_landing	caregiver	relationship_of_care_giv___0	relationship_of_care_giv___1	relationship_of_care_giv___2	relationship_of_care_giv___3	relationship_of_care_giv___4	relationship_of_care_giv___5	if_others_pls_specify3	religion	if_others_pls_specify4	i_language_spoken___0	i_language_spoken___1	i_language_spoken___2	i_language_spoken___3	i_language_spoken___4	pt_dialect	if_others_pls_give_specify	j_smoker	k_drinker	employment	financial_help	i_financial_assistance___0	i_financial_assistance___1	i_financial_assistance___2	i_financial_assistance___3
80	Index Demo	1	0	70	1	2		2		0	4	3	5	4	16	recurrent UTI	2	3		0		1		1	1	0	0	1	0	0	0		3		1	0	0	0	0			0	0	0	2	0	0	0	0
83	Index Demo	2	0	46	1	0		3		0	4	3	3	2	12	Principle: ESRF, initiated on HD Secondary: DM, HTN, Anaemia, IHD	1	5		0		2		1	2	0	0	0	0	0	0		0		1	1	0	0	0			0	0	2	2	0	0	0	0
90	Index Demo	4	0	75	0	0		2		0	3	3	5	3	14	Principal: aspiration pneumonia secondary: NIL	1	4		0		2		1	1	1	0	1	0	0	0		0		0	1	0	0	0			2	0	0	2	0	0	0	0
100	Index Demo	3	1	76	0	0		2		0	3	3	5	1	12	Mild CCF secondary to fluid indiscretion Mild infective exacerbation of COPD	2	1		0		3		1	1	0	1	0	0	0	0		0		0	1	0	0	0			2	0	3	2	0	0	0	0
103	Index Demo	5	0	54	0	1		0		0	5	3	5	3	16	Principal: sepsis secondary: renal cell carcinoma, anaemia, ESRF	1	6		0		2		1	1	1	0	0	0	0	0		2		1	0	1	0	0			0	0	3	1	1	0	0	0
110	Index Demo	6	0	93	1	0		2		0	3	3	5	1	12	Principal: ulcer of heel Secondary: DM	2	1		0		4		2	1	0	1	0	0	0	0		0		0	0	0	1	0			0	0	0	2	0	0	0	0
121	Index Demo	7	0	68	0	0		3		0	4	3	5	1	13	fluid overload noncompliance to fluid volume management lesion of lung	1	0		0		2		1	1	1	1	0	0	0	0		0		0	1	0	0	0			0	0	0	2	0	0	0	0
129	Index Demo	8	0	62	1	3	Not stated	0		0	3	3	2	2	10	NSTEMI, TIMI 3 Cardiovascular Risk Factors	1	3		0		2		1	2	0	0	0	0	0	0		4	Sikhism	1	0	0	0	0			0	0	3	2	0	0	0	0
141	Index Demo	9	1	94	1	0		2		0	2	3	5	4	14	Unstable angina	2	0		0		2		0	1	0	1	1	0	0	0		1		1	0	0	1	0	Hokkien		0	0	0	2	0	0	0	0
142	Index Demo	10	0	80	0	0		3		0	5	3	3	3	14	Primary Diagnosis: syncope Secondary Diagnosis: excoriated eczematous dermatitis/HTN/DM/cognitive impairment/COPD/Gout	1	0		0		1		1	1	1	0	0	0	0	0		0		0	1	0	1	0	Cantonese		2	2	3	2	0	0	0	0
160	Index Demo	11	1	63	0	0		3		0	2	3	5	1	11	Primary Diagnosis: Lower limb ischemia	1	3		0		1		1	2	0	0	0	0	0	0		1		1	0	0	0	0			0	0	3	2	0	0	0	0
163	Index Demo	13	1	69	0	0		3		0	7	3	3	2	15	Right Ataxic hemiparesis AKI likely secondary to dehydration/medications (resolved) Non specific SOB Recent E.Coli bacteraemia of unknown source ? Enlarged Right paratrachael stripe Raised Transaminases secondary to statins and possibly passed gallstone DM	1	0		0		1		1	1	1	0	0	0	0	0		0		0	1	0	0	0			2	0	3	2	0	0	0	0
164	Index Demo	12	1	59	1	0		1		0	1	3	5	1	10	Primary Diagnosis: Central fretinal vein occlusion	0	5		0		3		0	2	0	0	0	0	0	0		5		1	0	0	0	0			0	0	1	2	0	0	0	0
166	Index Demo	14	1	95	1	0		3		0	4	3	3	1	11	Sepsis: ? Cath related UTI / Aspiration Pneumonia Moderate oropharyngeal dysphagia	2	0		1		1		1	1	0	0	1	0	0	0		1		0	1	0	0	0			0	0	0	2	0	0	0	0
167	Index Demo	15	1	51	0	0		3		0	7	3	0	1	11	Primary Diagnosis: loculated pleural effusion Secondary Diagnosis: respiratory tract infection/CCF	0	5		0		1		1	2	0	0	0	0	0	0		0		1	1	0	0	0			0	0	0	1	0	0	0	1
168	Index Demo	17	0	81	0	0		2		0	4	3	5	3	15	Primary Diagnosis: bilateral pleural effusion Secondary Diagnosis: parapneumonic effusion/DM/aspiration pneumonia/Fe deficiency anaemia/HLD/HTN/tumor of colon/IHD/Parkinson dz	1	1		0		4		1	1	1	1	0	0	0	0		5		1	1	0	1	0			0	0	3	2	0	0	0	0
174	Index Demo	16	0	75	0	0		3		0	1	3	2	4	10	Primary Diagnosis: ARU Secondary Diagnosis: constipation/Parkinsonism	1	0		0		2		1	1	0	0	1	0	0	0		5		0	1	0	0	0			2	0	3	2	0	0	0	0
181	Index Demo	19	0	57	0	0		2		0	2	3	5	3	13	Primary Diagnosis: CA lung Secondary Diagnosis: Parkinson dz/RA/compression of spinal cord/HLD/Baker's cyst	1	1		0		2		1	1	1	0	1	0	0	0		0		0	1	0	0	0			2	0	3	2	0	0	0	0
186	Index Demo	18	0	58	1	1		2		0	2	3	3	3	11	Vascular access problems - AVG thrombosis, for insertion of perm cath and creation of new access Proximal left tibial diaphysis fracture	1	0		0		2		1	1	1	1	0	0	0	0		2		0	0	1	0	0			0	0	0	2	0	0	0	0
201	Index Demo	21	1	58	1	0		1		0	5	3	5	4	17	Fluid overload 2` CKD/CCF Anemia Transaminitis	1	3		0		2		1	2	0	0	0	0	0	0		0		0	1	0	0	0			0	0	3	2	0	0	0	0
202	Index Demo	20	0	88	1	0		2		0	4	3	1	2	10	UTI Chronic Constipation	2	7		0		1		0	1	0	0	1	0	0	0		0		0	1	0	1	0	Hokkien		0	0	0	2	0	0	0	0
206	Index Demo	22	1	85	1	1		3		0	5	3	1	1	10	Left neck abscess s/p saucerization Poorly controlled DM AKI secondary to dehydration Hypokalemia precipitated by poor intake/sepsis	2	0		0		2		1	1	0	1	1	0	0	0		2		0	0	1	0	0			0	0	999	2	0	0	0	0
217	Index Demo	25	0	83	1	0		3		0	5	3	1	2	11	pneumonia clostridium difficile colitis gastrointestinal tract infection	2	0		0		1		0	1	0	0	1	0	0	0		0		0	0	0	1	0	Hokkien		0	0	0	2	0	0	0	0
223	Index Demo	24	1	65	1	0		0		0	4	3	0	3	10	Adrenal insufficiency likely due to non-compliance ?sick euthryoid ARU likely sec to immobility ?CAP	1	1		0		2		1	1	1	0	1	0	0	0		0		0	1	0	0	0			0	0	3	2	0	0	0	0
226	Index Demo	26	1	85	1	0		2		0	3	3	5	1	12	Left community acquired pneumonia	2	0		0		2		1	1	0	1	0	0	0	0		0		0	1	0	0	0			2	0	0	2	0	0	0	0
233	Index Demo	23	0	51	0	2		3		0	4	3	3	4	14	Primary Diagnosis: Chest pain Secondary Diagnosis: IHD	1	0		0		2		1	2	0	0	0	0	0	0		3		1	0	1	0	0			2	0	0	1	0	0	0	0
246	Index Demo	29	0	93	1	0		2		0	5	3	5	1	14	Primary Diagnosis: Bacteremia Secondary Diagnosis: UTI/compression fracture of vertebral column/vascular parkinsonism/on examination-lung consolidation/OA knee/oropharyngeal dysphagia	2	1		0		2		1	1	0	0	1	0	0	0		0		0	1	1	0	0			0	0	3	2	0	0	0	0
251	Index Demo	27	1	68	1	0		2		0	4	3	1	4	12	Giddiness secondary to hyponatremia Anemia for investigation ?hyperlipidaemia	1	1		0		2		1	2	0	0	0	0	0	0		0		1	1	0	0	0			0	0	0	2	0	0	0	0
252	Index Demo	28	0	83	0	0		2		0	5	3	3	2	13	cardiomyopathy CRF DM HTN HLD	1	0		0		1		1	1	1	1	0	0	0	0		0		0	1	0	0	0			2	0	3	2	0	0	0	0
256	Index Demo	31	1	73	1	2		2		0	4	3	5	1	13	pneumonia AOCRF secondary to sepsis and dehydration Leg pain (chronic)	2	0		0		1		1	1	0	1	0	0	0	0		2		1	0	1	0	0			0	0	0	2	0	0	0	0
267	Index Demo	30	1	81	0	0		3		0	7	3	5	3	18	Primary Diagnosis: ulcer of foot Secondary Diagnosis: fluid overload/radiographic contrast agent nephropathy	1	4		0		2		1	1	1	0	1	0	0	0		1		1	0	0	0	0			0	0	3	2	0	0	0	0
281	Index Demo	32	0	72	1	2		2		0	4	3	5	2	14	Fluid overload chronic renal failure	2	1		0		2		1	1	0	1	0	0	0	0		3		1	0	0	0	1		TAMIL	0	0	0	2	0	0	0	0
288	Index Demo	33	1	78	1	0		2		0						Chest infection. ?Pneumonia vs URTI	1	7		0		4		2	1	1	1	1	0	0	0				0	1	0	0	0			0	0	0	2	0	0	0	0
292	Index Demo	34	0	81	1	0		2		0	2	3	5	2	12	SOB secondary to CCF with component of CAP	2	0		0		2		1	1	0	1	0	0	0	0		0		0	1	0	1	0	Teochew		2	0	3	2	0	0	0	0
295	Index Demo	35	1	58	1	1		3		0	4	3	5	2	14	L AVF stenosis: L juxta-anastomotic Diabetes mellitus Rt big toe gangrene ESRF - HyperK	1	3		0		1		1	1	1	1	1	0	0	0		2		1	0	1	0	0			0	0	0	2	0	0	0	0
304	Index Demo	39	0	76	0	0		2		0	2	3	3	4	12	AF nonspecific abdominal pain	1	0		0		2		1	2	0	0	0	0	0	0		4		0	1	0	1	0	Teochew		0	0	3	2	0	0	0	0
309	Index Demo	38	1	65	0	0		3		0	3	3	3	2	11	Acute on chronic heart failure Elevated ALP and GGT Hyperkalemia CKD - stable no acute ochronic renal impairment DMII - HbA1c 6.8 in May 2012 Chronic DVT Acute on Chronic anaemia	999	7		999		999		999	999	0	0	0	0	0	0		999		0	0	0	0	0			999	999	999	999	0	0	0	0
315	Index Demo	41	0	64	0	0		3		0	0	3	5	2	10	ESRF DM IHD serum lipids high Hepatitis B carrier anaemia	1	0		0		1		1	1	1	0	0	0	0	0		0		0	1	0	0	0			2	0	3	2	0	0	0	0
318	Index Demo	40	1	43	0	0		2		0	5	3	5	2	15	Primary Diagnosis: Ischaemic bowel disease	1	3		0		999		1	2	0	0	0	0	0	0		0		1	0	0	0	0			0	0	1	2	0	0	0	0
319	Index Demo	42	0	62	1	1		3		0	2	3	5	2	12	fluid overload CCF anaemia	2	0		0		1		1	1	0	1	0	0	0	0		2		0	0	1	0	0			0	0	0	2	0	0	0	0
332	Index Demo	37	1	55	0	0		3		0	3	3	0	4	10	Primary Diagnosis: Atypical chest pain Secondary Diagnosis: IHD/HLD/HTN	1	3		0		1		0	2	0	0	0	0	0	0		999		1	0	0	0	0			999	999	1	2	0	0	0	0
346	Index Demo	43	0	70	0	0		2		0	4	3	5	2	14	Warfarin control	2	0		0		1		1	1	0	0	1	0	0	0		0		0	1	0	0	0			0	0	3	2	0	0	0	0
348	Index Demo	44	1	76	0	0		3		0	7	3	2	1	13	Primary Diagnosis: pure sensorimotor lacunar infarction Secondary Diagnosis: HLD/impaired fasting glucose	1	1		0		2		1	1	1	0	0	0	0	0		0		0	1	0	0	0			0	2	3	2	0	0	0	0
355	Index Demo	45	0	59	0	0		3		0	2	3	5	4	14	Pneumonia	2	0		0		2		1	2	0	0	0	0	0	0		0		0	1	0	0	0			0	0	1	2	0	0	0	0
356	Index Demo	47	0	59	1	0		2		0	1	3	2	4	10	Gout Urolithiasis	1	0		0		1		1	2	0	0	0	0	0	0		0		0	1	0	1	0	CANTONESE		0	0	0	2	0	0	0	0
358	Index Demo	46	1	71	1	2		2		0	4	3	5	2	14	Primary Diagnosis: skin infection Secondary Diagnosis: HTN/IHD/dengue fever/anaemia of chronic renal failure/HLD/T2DM/ESRF	2	2		0		3		1	1	0	1	1	0	0	0		1		1	0	0	0	0			0	0	0	2	0	0	0	0
365	Index Demo	48	1	81	0	2		2		0	2	3	5	1	11	bilateral PVD with eczematous changes poorly controlled DM	1	8		0		2		1	2	0	0	0	0	0	0		1		1	0	0	0	1		Tamil	0	0	3	2	0	0	0	0
371	Index Demo	54	0	75	1	0		2		0	2	3	4	2	11	ADMITTED FOR GE	2	0		0		3		1	1	0	0	1	0	0	0		0		0	1	0	1	0	CANTONESE		0	0	0	2	0	0	0	0
372	Index Demo	49	0	73	1	1		3		0	2	3	3	3	11	GIDDINESS	2	0		0		5		1	1	0	0	1	0	0	0		2		0	0	1	0	0			0	0	0	2	0	0	0	0
375	Index Demo	50	0	62	1	1		2		0	4	3	2	1	10	Anaemia AoCRF	2	1		0		2		1	2	0	0	0	0	0	0		2		1	0	1	0	0			0	0	0	2	0	0	0	0
383	Index Demo	51	1	74	1	2		3		0	4	3	3	3	13	Constipation URTI - viral Urinary retention secondary to constipation	3	0		0		1		1	1	0	1	0	0	0	0		3		0	0	1	0	1		tamil	0	0	0	1	0	0	0	1
397	Index Demo	52	1	66	0	0		3		0	4	3	3	2	12	Poorly controlled DM secondary to Prednisolone AKI likely secondary to dehydration Hypokalemia likely secondary to dehydration and Lasix	1	2		0		1		1	2	0	0	0	0	0	0		0		1	1	0	0	0			2	0	0	2	0	0	0	0
401	Index Demo	53	1	57	1	1		4	C-PR	0	4	3	5	2	14	Primary Diagnosis: giddiness Secondary Diagnosis: HTN/DM/ESRF	1	1		0		1		2	1	1	0	0	0	0	0		2		1	0	1	0	0			0	0	0	2	0	0	0	0
407	Index Demo	55	0	83	0	0		2		0	5	3	3	2	13	Fluid overload CKD Stage 5 Gouty arthritis HTN URTI	2	1		0		2		1	2	0	0	0	0	0	0		5		0	1	0	0	0			2	2	0	2	0	0	0	0
412	Index Demo	56	0	73	0	0		3		0	1	3	5	1	10	Fluid overload	1	0		1		0		1	2	0	0	0	0	0	0		0		0	1	1	1	0	HOKKIEN		0	0	0	2	0	0	0	0
418	Index Demo	57	1	81	1	0		1		0	3	3	2	2	10	1. persistent cough with phlegm 2. SOB 3. Nausea/vomiting 2-3/7	2	0		0		1		1	1	0	0	1	0	0	0		0		0	0	0	1	0	Teochew		0	0	0	2	0	0	0	0
420	Index Demo	60	0	81	1	0		2		0	3	3	2	2	10	Poor feeding	2	0		0		2		1	1	0	0	1	0	0	0		0		0	1	0	0	0			0	0	3	2	0	0	0	0
422	Index Demo	58	1	68	0	3	Eurasian	4	C-PR	0						Chronic venous insufficiency with lower limb cellulitis Iron defiency anaemia ?UTI Right knee pain		7		1		0		1	2	0	0	0	0	0	0				1	0	0	0	0			1	0			0	0	0	0
423	Index Demo	59	1	68	0	2		2		0	4	3	2	3	12	Electively admitted for a Left GSV RFA	1	3		1		1		1	1	1	0	0	0	0	0		2		1	0	0	0	0			1	2	3	2	0	0	0	0
427	Index Demo	61	0	62	1	1		3		0	5	3	5	1	14	Ischemic ulcer of toe URTI ESRF H/O: AF	1	1		0		2		1	1	1	0	0	0	0	0		2		0	0	1	0	0			0	0	3	2	0	0	0	0
438	Index Demo	63	0	79	1	2		2		0	4	3	5	3	15	CCF Recurrent UTI	2	0		0		1		1	1	0	1	0	0	0	0		3		0	0	1	0	1		TAMIL	0	0	3	1	0	0	1	0
446	Index Demo	62	0	74	1	0		2		0	5	3	1	2	11	sepsis	1	3		0		2		1	1	0	0	1	0	0	0		0		1	0	0	0	0			0	0	3	1	0	0	0	0
449	Index Demo	64	1	57	1	0		2		0	4	3	3	3	13	Fast AF likely ppted by URTI URTI Dengue fever Ascites	0	1		0		2		0	999	0	0	0	0	0	0		0		0	1	0	1	0	Hokkien, Cantonese		0	0	3	1	0	0	0	0
450	Index Demo	65	1	61	0	0		3		0	7	3	5	4	19	Right 1st and 3rd toe OM Poor DM control ESRF on HD 1,3,5 Anaemia	1	3		0		2		1	2	0	0	0	0	0	0		0		1	1	0	1	0	Hokkien		0	0	0	2	0	0	0	0
453	Index Demo	66	1	72	0	0		2		0	3	3	3	1	10	Fluid overload CCF CKD COPD	1	0		0		2		1	2	0	0	0	0	0	0		0		0	1	0	1	0	Teochew		2	0	3	2	0	0	0	0
458	Index Demo	71	1	91	1	0		3		0	4	3	5	4	16	Likely CCF DM HTN	2	0		2		4		2	1	0	1	0	0	0	0		1		0	0	0	1	0	Teochew and Hokkien		0	0	0	1	0	0	0	0
463	Index Demo	67	0	57	0	0		3		0	2	3	5	3	13	GE, ALCOHOLIC LIVER CIRRHOSIS	3	1		2	STAYING AT EX WIFE HOUSE	1		0	2	0	0	0	0	0	0		5		0	1	0	0	0			1	2	1	2	0	0	0	0
464	Index Demo	68	0	76	1	0		4	OP-SUB	0	5	3	5	2	15	VOMITTING SECONDARY TO TRAMADOL POORLY CONTROLLED DM ACUTE GOUTY FLARE RENAL IMPAIRMENT LEFT COSTOCHONDRITIS CHRONIC CCF	1	0		0		1		1	1	1	0	0	0	0	0		0		1	1	0	1	0	Teochew, Hokkien		0	0	0	2	0	0	0	0
467	Index Demo	69	1	79	0	2		4	OP-Private	0	4	3	1	2	10	Delirium - sec hyponatremia/constipation/pain/poor oral intake/dehydration PR bleed likely sec hemorrhoids	1	4		0		4		0	1	0	0	0	0	0	1	Maid	3		1	0	0	0	1		Tamil	2	1	3	2	0	0	0	0
470	Index Demo	70	1	38	0	1		2		0						R LL cellulitis Overwarfarinisation Poorly controlled DM Raised ALP and bil ? sec to infection	1	7		0		2		1	1	1	1	0	0	0	0		2		1	0	1	0	0			1	0	1	2	0	0	0	0
474	Index Demo	72	0	52	1	0		2		0	4	3	5	4	16	PNEUMONIA, CCF	1	7		0		2		1	1	0	0	0	1	0	0		0		1	1	0	0	0			0	0	3	2	0	0	0	0
475	Index Demo	74	0	87	1	0		2		0	5	3	4	1	13	UROSEPSIS C/X LEFT PYELONEPHNTIS, HHNK	1	0		0		3		1	1	0	0	1	0	0	0		0		0	0	0	0	1		NON COMMUNICATIVE	0	0	0	2	0	0	0	0
483	Index Demo	77	0	89	1	0		3		0	7	3	5	1	16	PVD gangrene	2	0		0		3		1	1	0	1	1	0	0	0		0		0	0	0	1	0	hokkien		0	0	0	2	0	0	0	0
484	Index Demo	75	1	48	0	0		3		0	4	3	2	1	10	Primary Diagnosis: trigeminal neuralgia Secondary Diagnosis: sensorineural hearing loss/DM/hyperlipidaemia	1	3		0		1		1	1	0	1	0	0	0	0		5		0	1	0	0	0			0	1	1	2	0	0	0	0
485	Index Demo	73	1	68	1	0		2		0	7	3	4	1	15	MICU admission 2/11/12 - 6/11/12 Bilateral CAP cx by L lung collapse sec to mucus plugging AKI with anuria cx by fluid overload, HAGMA and hyponatremia Fe def anemia Diarrhea for investigation	1	7		0		2		1	1	0	1	0	0	0	0		5		0	1	0	1	0	HOKKIEN		0	0	0	2	0	0	0	0
489	Index Demo	76	0	81	1	2		2		0	2	3	3	2	10	Principal Diagnosis: Constipation Secondary Diagnosis: LOA/HTN/DM/hypothyroidism/asthma/hyperlipidaemia/diastolic dysfunction	2	1		0		2		1	1	0	1	0	0	0	1	GRANDCHILDREN	3		0	0	1	0	1		TAMIL	0	0	3	999	0	0	0	0
495	Index Demo	86	1	59	1	0		2		0	3	3	3	1	10	gastritis cx AKI sec dehydration bacteriuria	1	0		0		1		1	1	1	1	0	0	0	0		1		1	1	0	1	0	Hokkien		0	0	3	2	0	0	0	0
510	Index Demo	83	1	78	1	2		3		0	4	3	3	4	14	URTI	2	0		1		1		1	1	0	1	0	0	0	0		3		0	0	1	0	0			0	0	3	1	0	0	0	1
512	Index Demo	87	0	90	1	0		2		0	2	3	2	3	10	Atypical chest pain	2	0		0		2		1	1	0	1	1	0	0	0		0		0	0	1	1	0	Hokkien		0	0	0	0	0	0	0	0
514	Index Demo	85	1	63	0	2		3		0	5	3	5	2	15	UAP ; b/g IHD/TVD s/p CABG + multiple PCI Referred from BVH for chest pain	3	1		0		0		0	2	0	0	0	0	0	0		3		1	0	0	0	1		tamil	2	999	0	2	0	0	0	0
516	Index Demo	78	1	77	0	0		2		0	3	3	5	0	11	BPPV ?Hemetemesis	1	7		0		2		1	1	1	1	0	0	0	1	Uncle	0		0	1	0	0	0			0	0	0	2	0	0	0	0
517	Index Demo	79	1	58	0	0		2		0	5	3	2	1	11	R LL erysipelas with ascending lymphangitis Hyponatremia and hypokalemia prob sec to to diuretics	0	7		0		1		1	1	0	0	0	0	0	1	Sisters	5		0	0	0	0	0			0	0	0	2	0	0	0	0
518	Index Demo	80	0	94	1	0		2		0	5	3	2	1	11	CAP Fall/subacute intestinal obstruction	2	7		0		4		2	1	0	1	0	0	0	1	Daughter-in-law	0		0	0	0	1	0	Hokkien		0	0	0	2	0	0	0	0
520	Index Demo	88	0	90	0	0		3		0	4	3	3	1	11	fluid overload/vascular dementia/constipation/eczema/BPH/hyperlipidemia/HTN/oropharyngeal dysphagia/CRF/anemia	2	1		0		0		1	1	0	0	1	0	0	0		0		0	1	0	0	0			0	0	0	2	0	0	0	0
521	Index Demo	81	0	39	0	1		2		0	4	3	3	1	11	ATRIAL FLUTTER, POORLY CONTROLLED DM, CARDIOMYOPATHY	0	3		0		2		1	2	0	0	0	0	0	0		2		1	0	1	0	0			2	2	1	2	0	0	0	0
524	Index Demo	84	1	66	1	2		2		0	5	3	2	3	13	constipation colic ?ischemic colitis	1	0		0		2		1	2	0	0	0	0	0	0		3		0	0	1	0	1		Tamil	0	0	0	2	0	0	0	0
526	Index Demo	82	0	50	0	1		3		0	5	3	5	1	14	BILATERAL CERUCAL LYMPHADENOPATHY? LYMPHADENITIS, MYOCLONIC JENK, BLEEDING AVF, LEFT AKA	2	3		0		1		1	1	0	1	0	0	0	0		2		1	0	1	0	0			0	0	3	1	0	0	0	0
549	Index Demo	90	1	78	1	0		3		0	4	3	5	2	14	CCF	1	1		0		2		1	1	0	0	1	0	0	0		0		0	0	0	1	0	Cantonese		0	0	0	2	0	0	0	0
554	Index Demo	89	0	83	0	0		3		0	5	3	5	1	14	RECURRENT NSTEMI WITH DECOMPENSATED CCF, ANEMIA, RIGHT CAP, AOCRF	1	3		0		2		1	1	0	1	0	0	0	0		0		1	1	0	1	0	Hokkien, Cantonese		0	0	0	2	0	0	0	0
572	Index Demo	91	1	42	0	1		3		0	1	3	5	1	10	Acute Gouty Flare	1	0		1		1		1	2	0	0	0	0	0	0		2		0	0	1	0	0			2	2	1	2	0	0	0	0
576	Index Demo	92	0	91	0	0		3		0	4	3	5	2	14	acute gouty arthritis/acute renal impairment	1	3		0		2		1	0	0	0	0	0	0	0		1		0	1	0	1	0	Teochew/Cantonese		2	0	0	1	0	0	0	1
581	Index Demo	93	0	64	1	2		2		0	7	3	3	4	17	bacteremia due to staphylococcus aureus ESRF	1	3		0		2		1	1	1	1	0	0	0	0		3		1	0	1	0	0			0	0	1	2	0	0	0	0
583	Index Demo	94	1	65	0	0		3		0	4	3	5	4	16	URTI UAP cx by fluid overload	1	0		0		0		1	1	1	0	0	0	0	0		0		0	1	0	1	0	Cantonese/Teochew		0	0	0	1	0	0	0	1
593	Index Demo	95	1	68	1	0		3		0	5	3	5	3	16	GE	3	1		0		2		1	2	0	0	0	0	0	0		1		0	1	0	0	0			0	0	3	2	0	0	0	0
599	Index Demo	96	0	55	0	1		2		0	1	3	5	2	11	CCF, URTI	1	5		0		2		1	1	1	0	0	0	0	0		2		1	0	1	0	0			1	0	3	1	0	0	0	0
600	Index Demo	97	1	83	0	0		3		0	4	3	5	1	13	1. giddiness ?cause 2. atypical chest pain 3. eyelid ectropion	2	1		0		1		0	1	0	1	0	0	0	0		5		0	1	0	1	0	Hokkien		0	0	0	2	0	0	0	0
615	Index Demo	99	0	61	1	0		3		0	2	3	2	4	11	LEFT AVF STENOSIS S/P ANGIOPLASTY	1	0		0		2		1	0	0	0	0	0	0	0		0		1	1	0	1	0	Teochew		0	0	0	2	0	0	0	0
617	Index Demo	98	1	63	1	0		3		0	4	3	5	4	16	NSTEMI (TIMI RS 4 )	2	0		0		1		1	1	0	0	1	0	0	0		0		0	1	0	1	0	Hokkien		0	0	3	2	0	0	0	0
618	Index Demo	100	0	53	0	1		1		0	5	3	5	3	16	SEPSIS SECONDARY TO UTI FLUID OVERLOAD RIGHT BIG TOE WOUND	1	5		0		1		0	1	1	0	0	0	0	0		2		1	0	1	0	0			0	0	1	2	0	0	0	0
634	Index Demo	102	0	57	0	1		2		0	4	3	5	1	13	1. ACUTE DUODENAL ULCER, 2. AoCRF WITH PROTEINURIA	1	2		0		2		1	1	0	0	0	0	0	1	Not Stated	2		1	0	1	0	0			2	0	3	2	0	0	0	0
636	Index Demo	109	0	81	0	1		2		0	3	3	3	1	10	1. FREQUENT FALLS, 2. HypoNA+ SECONDARY TO DEHYDRATION VS SIADH	1	7		0		2		1	1	0	1	0	0	0	0		2		1	0	1	0	0			1	0	0	2	0	0	0	0
638	Index Demo	101	1	68	0	2		2		0						Acute gout flare B12 def/iron def anaemia	1	7		0		2		1	1	1	1	0	0	0	0				1	0	0	0	0			2	0	0		0	0	0	0
640	Index Demo	108	0	71	1	1		2		0	2	3	5	1	11	1. HYPERK+ SECONDARY CKD, 2. LEFT KNEE PAIN LIKELY SECONDARY OA	1	0		0		2		1	1	0	1	0	0	0	0		2		0	0	1	0	0			0	0	0	2	0	0	0	0
641	Index Demo	103	0	63	0	3	Not Stated	2		0	4	3	2	1	10	PUO, LIKELY VIRAL	1	3		0		0		1	2	0	0	0	0	0	0		4	SIKHISM	1	0	1	0	0			0	1	1	2	0	0	0	0
645	Index Demo	105	1	44	0	0		1		0						persistent fever (later confirmed as B. cepacia bacteremia) lethargy symptomatic anemia ESRF cx. hyperkalemia	1	7		0		2		1		0	0	0	0	0	0				0	1	0	0	0			0	0		2	0	0	0	0
650	Index Demo	106	1	54	0	0		3		0						Renal pruritis with secondary prurigo Right foot pain Hospital acquired pneumonia Social issues - vagrant	1	7		2	Vagrant	5	Vagrant	2	2	0	0	0	0	0	0				0	1	0	0	0					0	1	0	0	0	0
657	Index Demo	110	1	54	0	0		3		0	5	3	2	1	11	Primary Diagnosis: Trash foot	1	1		0		1		1	1	1	0	0	0	0	0		0		0	1	0	0	0			0	0	3	2	0	0	0	0
664	Index Demo	111	1	69	1	0		2		0	4	3	5	2	14	AoCRF giddiness	1	0		0		2		1	1	1	1	0	0	0	1	DAU-in-law	0		0	1	0	0	0			0	0	0	1	0	0	0	1
673	Index Demo	115	0	77	1	0		3		0	5	3	5	1	14	L intertrochantric #	2	0		0		2		1	1	0	1	0	0	0	0		0		0	1	0	1	0	Cantonese		0	0	0	2	0	0	0	0
678	Index Demo	114	0	87	0	3	CAUCASIAN	3		0	3	3	5	1	12	LL CELLULTIS, ANGIOPLASTY FOR NON-HEALING ULCER	1	1		0		2		1	1	0	1	0	0	0	0		1		1	0	0	0	0			0	0	0	2	0	0	0	0
687	Index Demo	112	0	62	0	2		2		0	3	3	5	1	12	HPT, RBC AVF SITE DISCHARGE	1	3		0		2		1	1	1	0	0	0	0	0		4	ROMAN CATHOLIC	1	0	0	0	0			0	0	3	2	0	0	0	0
693	Index Demo	116	1	74	1	2		2		0	5	3	3	1	12	Bilateral thigh pain secondary to bilateral hip fracture Electrolyte abnormalities Bilateral pitting edema of LL Severe osteoporosis	1	0		0		5		2	1	0	1	0	0	0	0		4	Sikhism	0	0	1	0	0			0	0	0	2	0	0	0	0
699	Index Demo	121	1	91	1	0		2		0	4	3	3	2	12	anemia AKI secondary to dehydration contributed by antihypertensives complicated by hyperkalemia and hyponatremia	2	0		0		2		1	1	0	1	1	0	0	0		0		0	1	0	1	0	Hokkien		0	0	0	2	0	0	0	0
701	Index Demo	118	1	78	1	2		4	Class B2-PR	0	4	3	5	1	13	Acute bronchitis Metastatic RCC	2	0		0		1		1	1	0	1	0	0	0	0		3		0	0	1	0	1		Tamil	0	0	0	2	0	0	0	0
705	Index Demo	113	1	57	0	0		3		0	7	3	5	3	18	infective exacerbation of asthma pyriform sinus SCC Persistent tachydardia	0	2		0		1		1	1	0	0	0	0	1	0		0		0	1	0	1	0	Hokkien		2	2	999	1	0	0	0	1
711	Index Demo	120	1	57	1	2		3		0	4	3	5	3	15	infected right 2nd toe Amp wound	1	1		0		1		1	1	0	1	0	0	0	0		3		1	0	0	0	0			0	0	0	2	0	0	0	0
715	Index Demo	122	0	48	1	3	Not Stated	3		0	2	3	5	4	14	S.O.B, TACHYCARDIA DURING DIALYSIS	1	1		0		1		1	1	1	1	0	0	0	0		4	SIKHISM	1	0	1	0	0			2	0	0	2	0	0	0	0
716	Index Demo	117	0	63	1	0		3		0	1	3	2	4	10	giddiness sec to low BP decease Mg	1	0		0		2		1	1	0	0	1	0	0	0		0		0	1	0	0	0			0	0	0	2	0	0	0	0
723	Index Demo	119	0	50	1	0		3		0	7	3	5	2	17	ALTERED MENTAL STATE SEC TO URAEMIA	3	1		0		2		1	1	0	1	0	0	0	0		0		0	1	0	0	0			0	0	0	1	0	0	0	1
736	Index Demo	123	0	84	1	0		2		0	5	3	3	1	12	CONSTIPATION, UTI	2	0		0		2		1	1	0	1	1	0	0	0		0		0	1	0	1	0	HOKKIEN		0	0	0	2	0	0	0	0
747	Index Demo	124	0	46	1	1		3		0	2	3	5	4	14	LEFT HEEL GANGRENE	1	0		0		1		1	1	1	0	0	0	0	0		2		1	0	1	0	0			0	0	0	1	0	0	0	1
751	Index Demo	125	1	49	0	0		3		0	4	3	3	2	12	Fluid overload complicated by Type 1 RF - secondary to fluid indiscretion contributed by non isch DCM Injury spectrum ARF as per RIFLE criteria Prolonged hypotension with bradycardia likely sec to antihypertensive or occult sepsis Congestive Hepatopathy with abd pain sec to constipation colic	1	4		0		2		1	1	1	0	0	0	0	0		1		1	1	0	1	0	Hokkien		2	0	0	2	0	0	0	0
770	Index Demo	128	0	82	1	0		2		0	3	3	5	1	12	CCF, NEWLY DX AF	2	0		0		2		1	2	0	0	0	0	0	0		0		0	1	0	1	0	HOKKIEN, TEOCHEW		0	0	0	2	0	0	0	0
775	Index Demo	127	1	42	0	0		3		0	5	3	2	2	12	CCF secondary to severe MR Hypodense findings at liver on CT	0	0		0		2		1	1	0	0	0	0	1	1	Siblings	1		1	1	0	0	0			0	0	0	2	0	0	0	0
776	Index Demo	126	1	51	1	3	Not stated	2		0	4	3	2	3	12	R LL cellulitis up to mid shin	1	3		0		2		1	1	0	0	0	0	0	1	sister	4	Punjabi	1	0	0	0	0			0	0	0	1	0	1	0	0
781	Index Demo	129	1	70	1	0		3		0	5	3	3	3	14	pneumonia, epistasis sec to pulling out of NGT	1	1		0		2		1	1	0	0	1	0	0	0		0		0	0	0	0	1		Uncommunicative	0	0	0	2	0	0	0	0
785	Index Demo	130	0	93	0	0		3		0	4	3	2	1	10	R LL cellulitis, AoCRF, asymptomatic UTI	0	8	Not Stated	1		0		1	2	0	0	0	0	0	0		5		0	0	0	1	0	Teochew		2	2	0	1	0	1	0	0
788	Index Demo	131	1	66	1	0		3		0	0	3	5	2	10	left rib # COPD/asthma exacerbation	2	8	Not stated	0		2		1	1	0	1	0	0	0	0		0		0	1	0	1	0	Teochew		1	0	0	2	0	0	0	0
793	Index Demo	133	0	63	1	1		2		0	7	3	5	1	16	1. sepsis sec to infected L thigh AVG 2. ESRF 3. bleeding from perm cath site c/x decease Hb	2	8	Not Stated	0		2		1	1	0	1	0	0	0	0		2		0	0	1	0	0			0	0	999	1	0	0	0	1
812	Index Demo	136	1	58	0	0		3		0	4	3	2	3	12	Right elbow dislocation Unsteady gait AOR d/c	0	7		0		0		1	1	0	0	0	0	0	1	Elder brother	0		0	0	0	1	0	Hokkien		0	0	0	1	0	0	0	0
815	Index Demo	132	0	87	0	0		3		0	7	3	0	1	11	constipation traumatic IDC removal	0	7		0		0		1	2	0	0	0	0	0	0		4	Catholicism	1	1	0	0	0			0	0	0	2	0	0	0	0
817	Index Demo	134	1	81	0	2		2		0	3	3	5	1	12	CCF, left CAP gouty flare	1	5		0		2		1	2	0	0	0	0	0	0		3		1	0	1	0	1		Tamil	0	2	3	1	1	0	0	0
820	Index Demo	135	0	73	1	1		2		0	5	3	5	2	15	Fluid overload sec to ESRF	1	1		0		1		1	1	0	1	0	0	0	0		2		1	0	1	0	0			0	0	0	2	0	0	0	0
833	Index Demo	140	1	78	1	2		2		0	5	3	5	1	14	symptomatic anaemia	1	7		0		2		1	1	0	0	0	0	0	1	Daughter-in-law	2		0	0	1	0	0			0	0	0	2	0	0	0	0
842	Index Demo	144	0	40	0	0		3		0	1	3	2	4	10	Fluid overload	0	1		0		2		1	2	0	0	0	0	0	0		0		1	1	0	0	0			2	1	0	2	0	0	0	0
843	Index Demo	137	0	70	0	0		2		0	2	3	5	2	12	SOB chest pain NSTEMI	1	7		0		2		1	1	1	0	0	0	0	0		0		0	1	1	0	0			0	0	3	2	0	0	0	0
846	Index Demo	141	1	77	0	0		3		0	5	3	5	2	15	Vascular dementia with behavorial issues ARU likely secondary to immobility Hypophosphatemia, hypomagnesemia, hypokalemia secondary to poor oral intake Lung mass on CT scan Mesenteric nodules	1	0		0		1		1	1	0	0	1	0	0	0		0		0	0	0	0	1		Uncommunicative	2	0	3	2	0	0	0	0
854	Index Demo	138	1	64	1	2		3		0	2	3	5	1	11	foreign body oesophagus	1	1		0		2		1	1	0	1	0	0	0	0		3		1	0	1	0	1		Tamil	0	0	0	2	0	0	0	0
857	Index Demo	143	0	75	1	0		3		0	5	3	5	2	15	uraemic pruritis	2	0		0		2		1	1	0	1	0	0	0	0		0		1	1	1	1	0	Hokkien, Cantonese		0	0	0	1	0	0	0	0
858	Index Demo	142	0	71	1	0		3		0	3	3	2	2	10	L posterior temporal region infarct	2	1		0		1		0	2	0	0	0	0	0	0		0		0	1	0	0	0			0	0	1	2	0	0	0	0
870	Index Demo	148	0	84	1	0		3		0	4	3	2	1	10	asthma exacerbation with tracheobronctitis	0	0		1		0		1	2	0	0	0	0	0	0		1		0	0	0	1	0	Cantonese		1	0	0	1	0	1	0	0
872	Index Demo	146	0	60	1	1		3		0	7	3	0	1	11	cellulitis	3	7		0		0		1	1	0	1	0	0	0	0		2		1	0	1	0	0			0	0	1	1	0	0	0	1
887	Index Demo	139	1	71	1	0		3		0	4	3	2	3	12	CCF	1	7		0		1		1	1	1	0	0	0	0	0		0		0	0	1	1	0	Hokkien		2	1	0	2	0	0	0	0
896	Index Demo	145	1	74	0	0		2		0	5	3	8	1	17	internal herniation- intestinal obstruction	1	0		0		3		1	1	1	0	0	0	0	0		0		0	1	0	0	0			0	0	0	2	0	0	0	0
907	Index Demo	150	0	85	1	0		2		0	5	3	2	1	11	Anaemia SOB ?Fluid overload	2	0		0		2		1	1	0	1	0	0	0	0		0		0	0	0	1	0	Hokkien		1	0	0	2	0	0	0	0
908	Index Demo	153	0	81	1	0		3		0	7	3	5	2	17	Seizure from scar epilepsy and silent NSTEMI	2	0		0		1		1	1	0	1	1	0	0	0		5		0	0	0	0	1		Uncommunicative	0	0	0	2	0	0	0	0
919	Index Demo	151	1	72	1	0		2		0	7	3	5	3	18	Asthma exacerbation secondary to pneumonia Possible NSTEMI fluid overload and HAP ( 9/2/2013 ) Hypoactive delirium with borderline low hypocount, T2RF, acute exacerbation of bronchiectasis Transminitis care issues - daughter unable to take care of patient all the time, required time to look for maid	2	0		0		2		1	1	0	1	0	0	0	0		0		0	0	0	1	0	Cantonese		0	0	0	2	0	0	0	0
920	Index Demo	149	1	57	0	1		3		0	4	3	0	3	10	R LL swelling TRO DVT HTN (defaulted medication previously)	0	1		1		0		1	1	0	0	0	1	0	0		2		1	0	1	0	0			0	0	1	1	0	0	0	1
931	Index Demo	152	0	60	0	0		2		0	7	3	5	1	16	L calcaneal OM ESRF on HD	1	3		0		2		1	1	1	0	0	0	0	0		0		0	1	0	0	0			0	0	0	2	0	0	0	0
936	Index Demo	157	0	74	0	1		3		0	7	3	0	2	12	myasthenic crisis went to ICU, collapsed x2	1	3		0		1		1	1	0	1	0	0	0	0		2		0	0	1	0	0			0	0	3	2	0	0	0	0
945	Index Demo	156	1	75	1	0		3		0	4	3	2	1	10	Cervical and lumbar spondylosis T wave inversionson ECG Vitamin B12 deficiency Hypertension	2	0		0		2		1	1	0	1	0	0	0	0		0		0	1	0	1	0	Hokkien		0	0	0	2	0	0	0	0
950	Index Demo	155	0	79	1	0		2		0	4	3	5	2	14	HTN DM nephropathy	2	3		0		4		2	1	0	1	0	0	0	0		4	Roman Catholic	1	0	1	0	0			0	0	0	2	0	0	0	0
957	Index Demo	154	1	49	0	2		2		0	4	3	5	1	13	Right lower limb cellulitis Poorly controlled diabetes Acute kidney injury on background of chronic renal impairment likely secondary to DM nephropathy	1	3		0		2		1	1	1	0	0	0	0	0		3		1	0	0	0	0			0	2	1	2	0	0	0	0
975	Index Demo	158	1	74	0	0		3		0	7	3	5	3	18	mildly decompensated CCF social issues AoCKD lung nodule, adeno CA infrarenal AAA	3	7		1		0		1	2	0	0	0	0	0	0		0		0	1	0	0	0			0	0	0	2	0	0	0	0
978	Index Demo	159	1	61	0	2		1		0	5	3	5	4	17	1. Right pyelonephritis 2. paraumbilical hernia with ischemic bowel 3. APO	1	5		1		4		2	2	0	0	0	0	0	0		3		1	0	1	0	0			1	0	1	1	1	0	0	0
981	Index Demo	163	0	83	1	2		3		0	7	3	5	2	17	symptomatic anemia sec to malignant gastric tumor	2	0		0		2		1	1	0	0	0	0	0	1	Daghter-in-law	2		0	0	1	0	0			0	0	0	2	0	0	0	0
993	Index Demo	163	1	58	0	0		2		0	3	3	5	3	14	B/L LL pain, B/G PVD anemia ?malignancy	1	1		0		1		0	1	1	0	0	0	0	0		0		1	0	0	0	0			1	0	0	2	0	0	0	0
995	Index Demo	161	0	62	1	0		2		0	1	3	5	2	11	mild CCF	1	0		0		2		1	1	0	1	0	0	0	0		0		0	1	0	0	0			0	0	0	1	0	0	0	1
1005	Index Demo	160	1	72	0	0		3		0	7	3	5	1	16	1. Right LL cellulitis c/x hypotension, metab acidosis, AoCKF, transamnitis 2. Rhabdomyolysis 3. Delirium 4. NSTEMI	1	0		0		1		1	1	1	1	0	0	0	0		5		0	1	0	1	0	Hokkien/Cantonese		2	2	3	2	0	0	0	0
1016	Index Demo	165	0	59	1	2		1		0	5	3	5	2	15	fall with head injury diarrhoea APO	1	0		0		2		1	1	1	1	0	0	0	0		3		0	0	0	0	1		Tamil	0	0	0	2	0	0	0	0
1019	Index Demo	164	1	74	0	0		1		0						Severe oropharyngeal dysphagia complicated by aspiration of FB R LZ consolidation ?aspiration pneumonia Hypokalemia likely secondary to poor oral intake 1 episode of bloody NGT aspirates wife persistently being not competent with CGT - application to AMKCH was made and accepted Corticobasal degeneration with parkinsonism	999	7		999		999		999	999	0	0	0	0	0	0		999		0	0	0	0	0			999	999	999	999	0	0	0	0
1020	Index Demo	167	0	76	0	0		3		0	5	3	4	1	13	liquefaction of psoas hematoma	1	1		0		1		0	1	1	0	0	0	0	0		0		0	1	1	1	0	Hokkien/Cantonese		0	0	0	2	0	0	0	0
1029	Index Demo	166	0	70	0	1		2		0	4	3	5	1	13	decompensated CCF new onset AF	1	3		0		2		1	1	1	1	0	0	0	0		2		1	0	1	0	0			1	2	3	1	1	0	0	0
1057	Index Demo	171	0	61	0	0		3		0	7	3	1	2	13	stroke HLD Vitamin B deficiency	0	1		1		1		1	2	0	0	0	0	0	0		0		0	1	0	0	0			0	0	0	2	0	0	0	0
1058	Index Demo	172	1	93	1	0		3		0	7	3	1	3	14	Lower back pain secondary to T12/L1 compression fracture High blood pressure ARU secondary to dehydration	2	0		999		2		1	1	0	1	1	0	0	1	Daughter in law	0		0	0	0	1	0	Hokkien, Teochew		1	0	0	2	0	0	0	0
1059	Index Demo	173	0	54	0	2		2		0	5	3	2	2	12	hand fracture-metacarpal bone fluid overload UTI staphylococcal infection DM	1	0		0		1		1	1	1	1	0	0	0	0		3		1	0	1	0	0			1	2	0	2	0	0	0	0
1067	Index Demo	174	0	74	1	0		1		0	3	3	5	2	13	UTI LOA/LOW for inx R supraspinatus tear	1	1		0		1		1	1	1	1	0	0	0	0		0		0	1	0	0	0			0	0	0	2	0	0	0	0
1076	Index Demo	170	1	39	1	1		2		0	4	3	5	2	14	1. scalp abscess 2. poorly controlled DM	3	3		0		1		1	1	0	1	0	0	1	0		2		1	0	1	0	0			0	0	1	2	0	0	0	0
1081	Index Demo	169	1	53	0	3	Eurasian	3		0						UAP TIMI RS5 with CCF AoCRF LV clot poorly controlled DM	1	7		0		2		1		0	0	0	0	0	0				1	0	0	0	0			0	0			0	0	0	0
1097	Index Demo	177	0	73	1	2		2		0	3	3	3	1	10	bronchitis ?asthma	2	1		0		1		1	2	0	0	0	0	0	0		3		1	0	1	0	1		Tamil	0	0	0	2	0	0	0	0
1124	Index Demo	176	1	72	0	0		2		0	2	3	2	3	10	Pneumonia Pleuritic chest pain	1	5		0		2		1	1	1	0	0	0	0	0		0		1	1	0	1	0	Hokkien		2	0	0	1	1	0	0	0
1126	Index Demo	175	1	55	0	0		3		0	4	3	5	1	13	septic shock sec to cellulitis	3	6		0		4		2	2	0	0	0	0	0	0		0		1	1	0	0	0			2	0	1	2	0	0	0	0
1130	Index Demo	178	0	69	0	0		3		0	1	3	5	1	10	CCF	2	0		0		2		1	1	0	1	0	0	0	0		0		0	1	0	0	0			1	0	0	2	0	0	0	0
1136	Index Demo	182	1	88	0	0		1		0	3	3	5	2	13	CCF	2	0		0		1		1	1	0	0	1	0	0	0		0		0	0	0	1	0	Hokkien		0	0	0	2	0	0	0	0
1147	Index Demo	180	1	57	0	0		1		0	4	3	2	1	10	Extensive Lymphadenopathy Hyponatremia likely SIADH	1	3		0		2		1	1	1	0	0	0	0	0		0		0	1	0	1	0	Hokkien		0	0	0	2	0	0	0	0
1148	Index Demo	179	0	71	0	1		1		0	5	3	2	2	12	NSTEMI, AKI, upper GI bleeding	1	3		0		2		1	1	1	1	0	0	0	0		2		1	0	1	0	0			2	0	1	2	0	0	0	0
1165	Index Demo	183	0	76	0	0		3		0	7	3	5	2	17	sepsis, pneumonia, SIADH, HTN, IHD, hyponatremia	1	0		0		1		1	1	0	1	0	0	0	0		0		0	1	0	1	0	Hokkien		2	0	0	2	0	0	0	0
1172	Index Demo	181	1	58	0	0		3		0	3	3	3	1	10	Anaemia for investigation	1	1		0		2		1	1	1	0	0	0	0	0		0		0	1	0	0	0			0	0	1	2	0	0	0	0
1183	Index Demo	184	0	76	0	1		3		0	4	3	2	1	10	CAP	1	1		0		2		1	1	1	0	1	0	0	0		2		1	0	1	0	0			0	0	0	2	0	0	0	0
1196	Index Demo	185	0	87	0	0		3		0	5	3	5	1	14	R intertrochanter #, DHS	2	0		0		2		1	1	0	0	1	0	0	0		0		0	0	0	1	0	Hainanese		2	2	0	2	0	0	0	0
1197	Index Demo	186	1	78	1	0		3		0	5	3	5	1	14	fluid overload, CCF	1	0		0		2		1	1	0	1	0	0	0	0		0		0	1	0	1	0	Hokkien		0	0	0	2	0	0	0	0
1211	Index Demo	188	0	64	0	2		2		0	1	3	5	3	12	fluid overload URTI	1	7		0		2		1	1	1	0	0	0	0	0		3		1	0	0	0	0			0	0	999	2	0	0	0	0
1219	Index Demo	187	0	67	1	0		2		0	4	3	5	1	13	hypercalcemia	1	0		0		2		1	1	0	1	0	0	0	0		0		0	1	0	0	0			0	0	0	2	0	0	0	0
1241	Index Demo	192	1	75	1	0		2		0	5	3	3	2	13	Meningioma, sepsis, ARU, L5 wedge/burst fracture with multilevel lumbar spondylosis (patient not keen for operation)	1	0		0		1		1	1	0	1	0	0	0	1	Dau-in-law	0		0	1	0	0	0			0	0	0	2	0	0	0	0
1245	Index Demo	189	1	55	0	2		2		0	3	3	5	2	13	fluid overload precipated by underlying pneumonia	1	1		0		2		1	1	1	1	0	0	0	0		3		1	0	0	0	1		Tamil	2	2	1	2	0	0	0	0
1246	Index Demo	192	0	74	1	0		3		0	4	3	3	2	12	GE Cardiac, ECG wide spread ST depression/ T inversion	2	3		0		2		1	1	0	1	0	0	0	0		0		1	1	1	1	0	Hokkien		0	0	0	2	0	0	0	0
1250	Index Demo	190	1	58	0	1		2		0	4	3	5	1	13	fluid overload sec to CCF	1	1		0		2		1	1	1	1	0	0	0	0		2		1	0	1	0	0			2	0	1	2	0	0	0	0
1261	Index Demo	193	0	75	0	0		2		0	5	3	3	2	13	AMS sec to UTI	1	3		0		2		1	1	1	0	1	0	0	0		1		0	0	0	0	1		minimally communicative	0	0	0	2	0	0	0	0
1264	Index Demo	194	1	62	0	0		3		0	5	3	0	4	12	difficulty in breathing, giddiness	1	1		0		3		1	2	0	0	0	0	0	0		0		0	1	0	0	0			0	0	3	2	0	0	0	0
1265	Index Demo	196	0	66	0	0		2		0	2	3	5	1	11	arteriovenous fistula thrombsis s/p angioplasty/thrombosis ESRF on HD	2	3		0		2		1	1	0	1	0	0	0	0		5		1	0	0	0	0			1	0	3	2	0	0	0	0
1279	Index Demo	197	1	60	1	0		3		0	7	3	5	4	19	Right 4th toe infected neuropathic ulcer s/p right 4th toe dysarticulation Tenchkoff catheter site infection	2	7		999		999		999	999	0	0	0	0	0	0		999		0	0	0	0	0			999	999	999	999	0	0	0	0
1282	Index Demo	201	1	78	0	0		3		0	4	3	2	1	10	Sepsis ?source TRO DIVC	1	5		0		2		1	1	1	1	0	0	0	0		0		0	0	0	0	1		Uncommunicative	2	0	0	2	0	0	0	0
1285	Index Demo	195	1	50	0	0		1		0						hypertension urgency cx by seizure (one episode) chronic hepatitis B Atypical chest pain		7		0		2		1		0	0	0	0	0	0				0	1	0	0	0							0	0	0	0
1293	Index Demo	198	0	70	0	2		3		0	4	3	5	1	13	cellulitis of leg	1	5		0		2		1	1	1	0	0	0	0	0		2		1	0	1	0	1		Hindi	0	0	3	2	0	0	0	0
1303	Index Demo	200	0	52	1	1		3		0	4	3	3	2	12	unstable angina	1	0		0		2		1	1	1	1	0	0	0	0		2		0	0	1	0	0			0	0	0	1	0	0	0	0
1308	Index Demo	199	0	67	1	0		2		0	5	3	2	2	12	ARU sec to ?neurogenic bladder acute R MCA and R PCA infarct	1	0		0		2		1	1	0	1	0	0	0	0		999		0	1	1	1	0	Hakka		0	0	0	2	0	0	0	0
1335	Index Demo	202	1	69	0	0		2		0	5	3	1	3	12	L knee septic arthritis	0	0		1		0		1	2	0	0	0	0	0	0		0		0	1	0	0	0			0	0	0	2	0	0	0	0
1368	Index Demo	203	1	52	0	0		3		0	3	3	1	4	11	chronic gastritis, Labile BP	1	3		1		0		1	1	0	0	0	0	0	1	Sisters	0		1	0	0	0	0			0	0	1	1	0	0	0	1
1386	Index Demo	204	0	53	1	0		3		0	4	3	4	4	15	hypotension during HD at NKF	2	1		0		2		1	1	1	0	0	0	0	0		0		0	1	0	0	0			0	0	3	999	0	0	0	0
1398	Index Demo	208	0	91	1	1		2		0	5	3	0	2	10	fall with frontal SAH and interhemispheric SDH - conservative mx	2	0		1		0		1	1	0	1	0	0	0	0		2		0	0	0	0	1		minimally communicative	0	0	0	2	0	0	0	0
1411	Index Demo	206	1	64	0	0		2		0	5	3	5	1	14	Progression of CKD Acute decompensated liver cirrhosis Bil LL sweeling R>L Presumptive UTI	1	0		1		5	Shophouse	0	2	0	0	0	0	0	0		0		0	1	0	1	0	Hokkien, Cantonese		0	0	0	2	0	0	0	0
1425	Index Demo	205	1	81	0	0		3		0	7	3	2	2	14	Non-specific giddiness	1	2		0		2		1	0	0	0	0	0	0	0		0		0	1	0	0	0			0	0	0	2	0	0	0	0
1427	Index Demo	207	0	60	1	1		2		0	5	3	2	3	13	decompensated CCF/ silent ischaemia	1	3		0		2		1	1	1	0	0	0	0	0		2		1	0	1	0	0			0	0	0	1	0	0	0	0
1431	Index Demo	216	1	90	1	0		2		0	5	3	2	3	13	Bladder irritability - urgency for investigation	2	0		0		2		1	1	0	1	0	0	0	0		0		0	0	0	1	0	Hokkien/Teochew		0	0	0	2	0	0	0	0
1436	Index Demo	210	1	92	0	0		2		0	4	3	5	4	16	PR bleed required ST r/v due to mod oropharyngeal dysphagia - to keep NGTafter discharge Atrial fibrillation precipitated by urosepsis	2	7		0		1		1	1	0	1	0	0	0	0		0		0	1	1	1	0	hokkien		2	2	0	2	0	0	0	0
1439	Index Demo	215	0	78	1	2		3		0	4	3	2	3	12	bilateral chronic venous insufficiency and mechanical fall	2	0		1		0		1	1	0	1	0	0	0	0		1		0	0	0	0	1		tamil	0	0	0	2	0	0	0	0
1443	Index Demo	211	0	74	1	0		2		0	2	3	4	2	11	fluid overload sec to non compliance to fluid restriction	2	0		0		1		1	0	0	0	0	0	0	0		0		0	1	0	0	0			0	0	0	2	0	0	0	0
1444	Index Demo	214	1	44	1	0		3		0	5	3	3	4	15	Left infected AV graft	1	0		0		2		1	0	0	0	0	0	0	0		0		0	1	0	0	0			0	0	0	2	0	0	0	0
1446	Index Demo	209	0	77	0	0		2		0	4	3	5	2	14	fluid overload sec to ESRF and CCF and pul HTN pneumonia	2	2		0		2		1	1	0	1	0	0	0	0		0		1	0	0	0	0			2	0	3	2	0	0	0	0
1449	Index Demo	213	1	33	0	1		3		0	3	3	3	1	10	Constipation ESRF on HD Fever - afebrile since admission	0	4		0		2		1	0	0	0	0	0	0	0		2		1	0	1	0	0			1	0	0	2	0	0	0	0
1451	Index Demo	212	0	61	0	0		3		0	3	3	3	1	10	likely GE	1	0		0		2		1	2	0	0	0	0	0	0		0		0	1	0	1	0	Hokkien		0	0	0	2	0	0	0	0
1464	Index Demo	217	0	76	0	0		2		0	3	3	3	1	10	haematuria	1	5		0		1		0	1	0	0	1	0	0	0		4	Catholism	1	0	0	0	0			2	0	3	2	0	0	0	0
1475	Index Demo	222	1	97	0	0		3		0	3	3	3	2	11	Infective exacerbation of COPD Hypotension likely secondary to hypovolemia New onset atrial fibrillation (likely pAF, CHADS2 4)	2	8	Chinese school	0		1		1	1	0	1	1	0	0	0		5		0	0	1	1	0	Teochew		2	2	0	2	0	0	0	0
1478	Index Demo	218	0	68	1	1		2		0	4	3	5	3	15	chest infection and poorly controlled DM	2	0		0		2		1	1	0	1	0	0	0	1	niece	2		0	0	1	0	0			0	0	0	2	0	0	0	0
1480	Index Demo	219	0	99	1	0		3		0	2	3	3	3	11	GERD	2	0		0		1		1	1	0	0	1	0	0	0		0		0	0	0	1	0	Cantonese		0	0	0	2	0	0	0	0
1506	Index Demo	223	1	85	1	0		3		0	4	3	2	2	11	pneumonia and decompensated CCF and AoCRF	1	0		0		2		1	1	0	1	0	0	0	0		0		0	0	0	1	0	Cantonese		0	0	0	2	0	0	0	0
1512	Index Demo	220	1	82	1	0		3		0	3	3	2	3	11	CCF	3	0		1		1		1	1	0	0	1	0	0	0		0		0	0	0	1	0	Hokkien/Teochew		0	0	0	2	0	0	0	0
1538	Index Demo	221	1	78	0	1		1		0	4	3	1	2	10	giddiness with possible postrial hypotension	1	0		0		1		1	1	0	1	0	0	0	0		2		0	0	1	0	0			2	0	0	1	1	0	0	0
1541	Index Demo	224	0	69	0	0		3		0	4	3	1	3	11	erysipelas with inguinal lymphadenopathy	2	5		1		0		1	2	0	0	0	0	0	0		5		1	1	0	1	0	Cantonese		2	0	1	2	0	0	0	0
1547	Index Demo	225	1	80	1	0		2		0	5	3	2	3	13	fluid overload likely sec to non-compliance B/G CKD	1	0		0		2		1	1	0	1	0	0	0	0		0		0	0	0	1	0	Hokkien/Hakka		0	0	0	2	0	0	0	0
1560	Index Demo	227	0	82	1	0		2		0	5	3	3	2	13	fluid overload likely sec to CCF multibactorial anaemia	2	0		0		2		1	1	0	0	0	0	0	1	daughter-in-law	999		0	0	0	1	0	Teochew		0	0	0	2	0	0	0	0
1568	Index Demo	228	0	75	1	0		2		0	4	3	4	4	15	MRI (7/5/13) lumbar spondylosis T11 compression #	2	0		0		2		1	1	0	1	0	0	0	0		0		0	0	0	1	0	Hokkien		0	0	0	2	0	0	0	0
1571	Index Demo	226	1	51	1	0		0		0	5	3	0	4	12	pneumonia with sepsis cx TIRF fast AF and AIS s/p AVR on warfarin	1	3		0		2		1	1	1	0	0	0	0	0		0		1	0	0	0	0			0	0	1	2	0	0	0	0
1577	Index Demo	229	1	99	0	0		2		0	7	3	2	2	14	1. R hemiphegia sec to L corona radiata lacunar infarct 2. acute gouty attack of the L big toe	2	1		0		5		2	1	0	1	1	0	0	1		0		0	1	0	1	0	Hokkien		2	0	3	2	0	0	0	0
1580	Index Demo	231	0	70	1	1		1		0	2	3	3	4	12	asthma exacerbation, increase CK sec to statin	1	0		0		2		1	1	0	1	1	0	0	0		2		0	0	1	0	0			0	0	0	1	1	0	0	0
1583	Index Demo	230	1	71	0	2		2		0	5	3	3	4	15	Lower back pain LOA	1	2		0		2		1	1	1	0	0	0	0	0		4	Unknown	1	0	1	0	1		Tamil	1	1	0	2	0	0	0	0
1592	Index Demo	232	0	75	0	0		2		0	5	3	5	3	16	LL swelling sec to CCF, gouty flare, pulmonary TB (pt already on anti-TB)	1	0		0		1		1	1	1	0	0	0	0	0		0		0	1	0	1	0	Hokkien		2	0	0	1	0	0	0	1
1607	Index Demo	234	0	72	0	1		1		0	5	3	3	4	15	Recurrent urosepsis (inserted IDC) LBP, MSK	1	6		0		2		1	1	1	0	0	0	0	0		2		1	0	0	0	0			0	0	0	2	0	0	0	0
1608	Index Demo	233	1	79	0	3	Eurasian	2		0	1	3	5	4	13	Acute exacerbation of COPD Atypical Chest Pain	1	3		0		2		1	1	0	0	1	0	0	0		4	Roman Catholic	1	0	0	0	0			2	1	3	1	1	0	0	0
1623	Index Demo	236	1	73	0	0		3		0	7	3	5	2	17	Fall (recurrent) - admitted to rehab Poorly controlled DM Transient confusion secondary to hypercalcemia	1	0		0		2		1	1	1	0	0	0	0	0		0		0	1	0	0	0			0	0	3	2	0	0	0	0
1627	Index Demo	237	0	76	1	0		2		0	3	3	2	2	10	mild R motor stroke and Vit B12 deficiency and DM/BP control	2	1		0		1		1	1	0	1	0	0	0	0		0		0	1	0	1	0	Hokkien		0	0	0	2	0	0	0	0
1637	Index Demo	238	1	59	0	1		2		0	4	3	2	2	11	Right sided chest pain 2/7, Unlikely ACS. Likely MSK Right LL Swelling 2/7 due to cellulitis B/G DM	1	7		999		999		999	999	0	0	0	0	0	0		999		0	0	0	0	0			999	999	999	999	0	0	0	0
1649	Index Demo	239	0	82	1	0		3		0	7	3	2	2	14	R tranverse patella # s/p ORIF	1	0		0		1		0	1	0	0	1	0	0	0		0		1	0	0	0	0			0	0	0	2	0	0	0	0
1663	Index Demo	240	0	43	1	1		3		0	7	3	5	2	17	Fluid overload sec to advanced CKD (ESRF) Symptomatic I/A stenosis	1	3		0		2		1	1	1	0	0	0	0	0		2		1	0	0	0	0			0	0	1	2	0	0	0	0
1670	Index Demo	241	1	66	1	0		1		0	4	3	3	3	13	Cough + fever Unwitnessed fall in ward	2	3		0		1		0	0	0	0	0	0	0	0		0		0	1	0	0	0			0	0	0	2	0	0	0	0
1685	Index Demo	235	1	68	0	2		4	sub	0	3	3	5	3	14	Asthma exacerbation Type 2 DM Hep B	1	3		0		1		1	1	0	0	0	0	0	1	daughter-in-law	1		1	0	0	0	0			2	2	3	2	0	0	0	0
1688	Index Demo	243	1	83	1	0		3		0	5	3	1	2	11	right LL cellutitis	2	0		0		2		1	1	0	0	0	0	0	1	DAU-in-law	0		0	0	0	1	0	Hokkien/Teochew		0	0	0	1	0	0	0	1
1689	Index Demo	244	0	71	0	0		1		0	5	3	1	3	12	H.pylori gastritis	1	3		0		1		1	1	1	0	0	0	0	0		0		1	1	0	0	0			0	0	3	2	0	0	0	0
1696	Index Demo	242	1	77	1	0		3		0	4	3	2	2	11	constipation, insomina, deconditioning	2	0		0		1		1	0	0	0	0	0	0	0		1		0	0	0	1	0	Cantonese		0	0	0	2	0	0	0	0
1697	Index Demo	245	0	59	0	2		0		0	4	3	5	2	14	1. decompensated CCF 2. poorly controlled DM	2	3		0		2		1	2	0	0	0	0	0	0		3		1	0	0	0	0			0	1	1	2	0	0	0	0
1703	Index Demo	255	0	82	0	0		2		0	5	3	2	4	14	1. rash/bruising 2. hypoNa+ 3. BNO x3/7 4. UTI 5. hematuria 6. dysphagia	1	3		0		2		1	1	1	0	0	0	0	0		0		0	0	0	0	1		Uncommunicative	2	2	3	2	0	0	0	0
1714	Index Demo	248	1	59	0	0		3		0	7	3	5	2	17	AKI vs CRF iron deficiency anemia secondary to gastric fundal ulcer; likely malignant	1	0		0		2		1	1	1	0	0	0	0	0		0		1	1	0	0	0			2	0	0	2	0	0	0	0
1716	Index Demo	246	0	49	0	0		3		0	5	3	3	4	15	Aneurysmal AVF painless haematuria	0	0		1		0		0	1	0	0	0	0	1	0		0		0	1	0	0	0			0	0	1	2	0	0	0	0
1717	Index Demo	247	0	64	1	1		2		0	5	3	5	2	15	constipation colic neuropathic pain	0	0		0		1		1	1	0	0	0	0	0	1	Nieces	2		0	0	1	0	0			0	0	0	2	0	0	0	0
1718	Index Demo	262	1	77	0	0		3		0	5	3	1	2	11	Recurrent falls for ix Chronic cough for inx uncontrolled hypertension	1	0		0		2		1	1	0	0	0	0	0	1	Sister	0		0	1	0	0	0			0	0	0	2	0	0	0	0
1720	Index Demo	249	1	55	0	1		3		0	2	3	5	2	12	Dizziness? Secondary to poorly controlled DM ESRF Financial issues	1	0		0		2		1	1	1	0	0	0	0	0		2		1	0	0	0	0			2	0	1	2	0	0	0	0
1726	Index Demo	257	0	96	1	0		3		0	4	3	2	2	11	1. hypertensive urgency 2. bradycardia 3. pancytopenia	2	0		0		1		1	1	0	0	1	0	0	0		0		0	0	0	1	0	Cantonese		0	0	0	2	0	0	0	0
1730	Index Demo	251	0	72	0	0		1		0	5	3	2	2	12	1. small bowel obstruction 2. AKI 3. fever likely gout flare	1	3		0		2		1	1	1	0	0	0	0	0		0		0	1	0	1	0	Cantonese		0	0	0	2	0	0	0	0
1732	Index Demo	258	1	82	0	0		2		0	2	3	1	4	10	inserted IDC	2	0		0		1		1	1	0	1	1	0	0	0		0		0	1	0	1	0	Hokkien		2	2	0	2	0	0	0	0
1734	Index Demo	253	1	75	0	0		3		0	3	3	5	2	13	Mechanical fall bg DM/ IHD /HL/ glaucoma and cataract / AoCRF normocytic normochromic anaemia iron and on Vit b12 replacement UTI	0	0		0		0		1	2	0	0	0	0	0	0		0		0	1	0	0	0			1	0	0	1	0	0	0	0
1735	Index Demo	252	1	81	0	0		1		0	7	3	3	4	17	1. MSSA bactenemia sec to R thigh myostitis 2. AKI sec to sepsis 3. ↓Hb 4. ↓Na 5. cutaneous edema on R LL	1	0		0		2		1	1	1	0	0	0	0	0		0		0	1	0	0	0			0	0	0	2	0	0	0	0
1738	Index Demo	254	1	57	0	1		3		0	5	3	5	2	15	? right shin cellulitis right groin pain sec to hematoma and ankle pain ? gout ? paravulvular leak	1	3		0		2		1	1	1	0	0	0	0	0		2		1	0	1	0	0			0	0	1	2	0	0	0	0
1743	Index Demo	256	0	74	0	0		2		0	2	3	3	2	10	Left MCA infarct	1	0		0		3		1	1	0	1	0	0	0	0		0		0	1	0	1	0	Cantonese		0	0	0	2	0	0	0	0
1745	Index Demo	250	0	88	1	0		2		0	3	3	5	3	14	Right UL cellulitis CCF	2	0		0		2		1	1	0	0	1	0	0	0		0		0	1	0	0	0			0	0	0	2	0	0	0	0
1749	Index Demo	260	1	76	0	0		2		0	5	3	5	3	16	Pneumonia , possible aspiration Dysphagia and hiccups New RBBB	1	7		0		2		1	1	1	0	0	0	0	0		0		0	1	0	0	0			0	0	0	2	0	0	0	0
1755	Index Demo	261	0	50	1	2		1		0	3	3	1	4	11	1. pyelonephritis 2. hypoglycemic awareness	1	5		0		2		1	2	0	0	0	0	0	0		3		1	0	0	0	0			0	0	1	2	0	0	0	0
1758	Index Demo	259	0	82	0	0		2		0	4	3	3	1	11	1. L malleolar ulcer 2. chronic cough 3. ? new bony mets from prostate CA	1	0		0		1		1	1	1	0	0	0	0	0		0		0	1	0	0	0			0	0	0	2	0	0	0	0
1763	Index Demo	263	1	84	1	0		0		0	4	3	5	3	15	UTI / SSTI Right LL SSTI	1	3		0		3		1	1	0	1	1	0	0	0		1		1	0	0	0	0			0	0	0	1	1	0	0	0
1769	Index Demo	265	1	69	0	0		0		0	7	3	5	3	18	Sepsis Secondary to Aspiration Pneumonia previous NGT broken high aspiration risk	1	0		0		2		1	1	0	1	0	0	0	0		0		0	0	0	0	1		Uncommunicative	0	0	0	2	0	0	0	0
1780	Index Demo	264	0	78	0	0		3		0	4	3	5	1	13	admitted for further inx of back of back pain TRO cord compression Bony mets disease affecting the cervical, thoraric, lumbar as well as sacral spine	1	0		0		2		1	1	0	1	0	0	0	0		1		0	1	0	0	0			2	0	3	2	0	0	0	0
1782	Index Demo	273	1	89	1	0		2		0						decompensated CCF secondary to non-compliant to fluid restriction ? UTI	1	7		999		999		999	999	0	0	0	0	0	0		999		0	0	0	0	0			999	999	999	999	0	0	0	0
1791	Index Demo	268	0	83	1	0		2		0	4	3	1	4	12	1. ?hallucinations 2. hypoNa/hypoK 3. AKI 4. HAP	1	0		0		2		1	1	0	1	0	0	0	0		0		0	0	0	1	0	Hokkien		0	0	0	2	0	0	0	0
1794	Index Demo	269	0	93	1	0		3		0	5	3	5	2	15	Left MCA infarct with right hemiparesis and global aphasia UTI R toe dry gangrene care issues	2	7		0		2		1	1	0	1	0	0	0	0		0		0	0	0	0	1		Uncommunicative	0	0	0	2	0	0	0	0
1795	Index Demo	266	1	90	0	0		3		0	5	3	5	3	16	Right side CAP advanced CKD poorly controlled HTN poorly controlled DM bilateral UL edema	2	3		1		0		1	1	0	0	1	0	0	0		1		1	0	0	0	0			0	0	3	2	0	0	0	0
1814	Index Demo	271	0	59	1	0		2		0	5	3	3	4	15	R proximal humenus # R eye blunt trauma	0	3		0		0		1	2	0	0	0	0	0	0		0		1	1	0	0	0			0	0	0	2	0	0	0	0
1815	Index Demo	270	0	69	0	0		2		0	1	3	5	1	10	R radofrequency ablaton and ligation of R SFA	3	0		1		0		1	2	0	0	0	0	0	0		5		0	1	0	0	0			2	2	0	1	0	0	0	0
1823	Index Demo	272	1	90	1	0		2		0	4	3	5	2	14	unstable angina with mild CCF	1	0		0		2		1	1	0	0	1	0	0	0		0		0	1	0	0	0			2	0	0	2	0	0	0	0
1833	Index Demo	274	0	73	0	0		3		0	3	3	2	2	10	CCF	1	1		0		1		1	1	1	0	0	0	0	0		0		0	1	0	0	0			0	0	0	2	0	0	0	0
1849	Index Demo	276	1	62	1	1		2		0	4	3	3	2	12	Right lower limb erysipelas with infected ulcers Anticoagulation	1	1		0		0		1	1	1	0	0	0	0	0		2		0	0	1	0	0			0	0	0	2	0	0	0	0
1853	Index Demo	277	0	64	1	0		2		0	1	3	2	5	11	Atypical chest pain	1	0		0		2		1	1	1	0	0	0	0	0		0		0	1	0	0	0			0	0	3	2	0	0	0	0
1855	Index Demo	280	1	95	1	0		3		0	2	3	5	4	14	Hyponatremia - likely dilutional	2	0		0		2		1	1	0	1	0	0	0	0		1		0	0	0	1	0	Hokkien		0	0	0	2	0	0	0	0
1856	Index Demo	278	1	79	0	0		1		0	5	3	5	2	15	Chills, diaphoresis secondary to autonomic dysfunction Worsening of PD back pain secondary to L5; T12 compression fracture hallucinations	1	3		0		2		1	1	1	0	0	0	0	0		0		0	1	0	0	0			0	0	0	2	0	0	0	0
1858	Index Demo	279	0	92	0	0		3		0	2	3	5	2	12	1. bullous changes on R foot 2. Increase Cr 3. bradycardia	2	0		0		2		1	1	0	1	0	0	0	0		4	Roman Catholic	1	0	0	0	0			2	2	0	2	0	0	0	0
1859	Index Demo	267	1	55	0	2		3		0	4	3	3	3	13	Sepsis likely secondary to Pyelonephritis Constipation Left foot abscess	1	2		0		2		1	1	1	0	0	0	0	0		3		1	0	1	0	0			2	2	0	1	0	0	0	0
1862	Index Demo	275	0	53	0	3	Eurasian	2		0	4	3	3	2	12	L 3rd toe ray amputation	1	2		0		2		2	1	1	0	0	0	0	0		1		1	0	0	0	0			1	2	1	2	0	0	0	0
1863	Index Demo	285	1	71	0	0		2		0	3	3	2	3	11	sepsis likely secondary to R LL cellulitis subtherapeutic INR	1	0		0		2		1	1	1	1	0	0	0	0		0		0	1	0	0	0			0	0	0	2	0	0	0	0
1865	Index Demo	281	0	64	0	1		2		0	2	3	5	3	13	bilateral LL edema sec to low albumin	1	3		0		2		1	2	0	0	0	0	0	0		2		1	0	1	1	0	Hokkien		2	0	1	2	0	0	0	0
1869	Index Demo	282	1	62	1	1		3		0						Hypoglycaemia TRO seizure		7		0		1		1	1	0	1	0	0	0	0		2		0	0	1	0	0			0	0			0	0	0	0
1881	Index Demo	284	1	81	0	0		2		0	3	3	5	1	12	Right RC AVF faillure	1	0		0		2		1	1	1	0	0	0	0	0		0		0	1	0	0	0			0	0	0	2	0	0	0	0
1884	Index Demo	283	1	60	0	1		3		0	2	3	5	4	14	Polyarticular gout flare Stable angina	1	3		1		0		0	2	0	0	0	0	0	0		2		1	0	0	0	0			0	0	3	1	0	0	1	0
1892	Index Demo	286	0	45	1	1		3		0	3	3	5	4	15	MSSA bacteraemia sec to infected perm cath site complicated by septic shock requiring inotropes bilateral shoulder septic arthritis	1	1		999		2		1	1	1	1	0	0	0	0		2		1	0	0	0	0			0	0	0	2	0	0	0	0
1897	Index Demo	288	0	72	0	0		3		0	7	3	1	2	13	poorly controlled DM, physical deconditioning	2	7		1		0		0	1	0	1	0	0	0	0		0		0	1	0	0	0			0	0	0	2	0	0	0	0
1900	Index Demo	287	0	58	1	0		3		0	4	3	0	4	11	laxative induced diarrhoea atypical chest pain	0	3		0		1		1	2	0	0	0	0	0	0		0		1	0	0	0	0			0	0	1	2	0	0	0	0
1906	Index Demo	294	1	71	1	2		0		0	2	3	1	4	10	hypoglycaemia anaemia	1	2		0		2		1	1	0	1	0	0	0	0		4		1	0	0	0	0			0	0	0	2	0	0	0	0
1914	Index Demo	291	1	82	1	0		3		0	3	3	1	3	10	CAP Hyponatremia like secondary to depletional due to LOA Constipation	2	0		0		1		1	1	0	1	0	0	0	0		0		0	1	0	1	0	Hokkien		0	0	0	1	0	0	0	0
1922	Index Demo	289	0	66	1	2		3		0	5	3	5	2	15	infective exacerbation of asthma fluid overload	1	1		0		2		1	1	0	0	0	0	0	1	Sister	3		1	0	0	0	0			0	0	0	2	0	0	0	0
1923	Index Demo	290	0	74	0	0		2		0	4	3	2	2	11	fluid overload sec to fluid indiscretion	1	6		0		2		1	1	1	0	0	0	0	0		4	Catholism	1	1	0	0	0			2	0	1	2	0	0	0	0
1926	Index Demo	295	0	53	1	2		2		0	5	3	5	4	17	infected L BKA stump wound s/p L AKA	3	7		0		2		1	1	0	1	0	0	0	0		2		1	0	1	0	0			0	0	0	1	0	1	0	0
1937	Index Demo	296	1	81	1	2		2		0	3	3	3	2	11	C. diff associated diarrhea Catheter related cystitis b/g neurogenic bladder	2	0		0		1		1	1	0	1	1	0	0	0		2		0	0	0	0	1		Tamil	0	0	0	2	0	0	0	0
1941	Index Demo	292	0	41	0	0		1		0	4	3	5	1	13	fluid overload sec to nephrotic syndrome DM nephropathy	0	4		0		2		1	1	0	0	0	0	1	0		999		1	0	0	0	0			0	0	0	2	0	0	0	0
1945	Index Demo	293	1	41	0	1		3		0	2	3	3	2	10	left 3rd MTPJ ulcer - with heavy callus and fibrotic tissuePoorly controlled DM	0	0		2		5		1	2	0	0	0	0	0	0		2		1	0	0	0	0			1	0	1	2	0	0	0	0
1957	Index Demo	299	0	77	0	0		3		0	7	3	2	2	14	CAP likely aspiration pneumonia	1	0		0		1		1	1	1	1	1	0	0	0		0		0	0	0	0	1		Uncommunicative	0	0	0	2	0	0	0	0
1958	Index Demo	303	1	80	0	0		1		0	4	3	5	4	16	decompensated CCF sec to non-compliance, b/l pleural effusion	3	3		0		2		1	1	0	1	0	0	0	0		999		1	0	0	0	1		Roman Catholic	1	2	3	2	0	0	0	0
1965	Index Demo	298	0	71	1	0		3		0	5	3	4	2	14	urosepsis cx HTN AKI with metabolic acidosis + hypoglycaemia	1	0		0		2		1	1	1	1	1	0	0	0		0		0	0	0	0	0			0	0	0	2	0	0	0	0
1966	Index Demo	300	1	89	1	0		3		0	4	3	3	2	12	Pneumonia causing sepsis Macerated sacral sore HHNK/HHS ppt by sepsis + Poorly controlled DM	1	0		0		3		1	1	0	1	1	0	0	0		999		0	0	0	0	1		Uncommunicative	2	2	0	2	0	0	0	0
1983	Index Demo	301	0	55	1	3	Not Stated	2		0	5	3	5	3	16	subacute I/O sec to peritoneal mets	1	3		0		2		2	1	0	0	1	0	0	0		0		0	1	0	0	0			0	0	0	2	0	0	0	0
1984	Index Demo	307	0	81	1	2		3		0	5	3	1	2	11	recurrent falls caregiver issues	2	0		1		0		1	2	0	0	0	0	0	0		3		1	0	0	1	0	Hindi		0	0	3	1	0	0	0	1
1987	Index Demo	302	1	77	1	0		2		0	3	3	1	4	11	hypernatraemia sec to dehydration secondary to HCTZ	2	2		0		2		1	2	0	0	0	0	0	0		1		0	1	0	0	0			0	0	3	2	0	0	0	0
1993	Index Demo	297	1	71	0	0		3		0	0	3	3	4	10	acute exacerbation of COPD (groupD)	1	0		1		0		1	1	1	0	0	0	0	0		0		0	1	0	0	0			2	2	3	1	0	0	0	1
2001	Index Demo	305	0	73	1	1		3		0	4	3	3	4	14	decompensated heart failure sec to IHD ppt by poor fluid compliance	1	0		0		0		1	1	0	1	0	0	0	0		2		0	0	1	0	0			0	0	0	2	0	0	0	0
2011	Index Demo	304	0	52	0	1		4	B2-PR	0	4	3	0	3	10	dengue fever	0	3		1		1		1	2	0	0	0	0	0	0		2		1	0	1	0	0			0	0	1	2	0	0	0	0
2025	Index Demo	306	1	79	0	0		3		0	2	3	5	3	13	Visual hallucinations mild fluid overload secondary to CRF	1	0		2	Patient's son	1		1	1	1	0	0	0	0	0		0		0	0	0	1	0	Hokkien		2	2	3	1	0	0	0	1
2045	Index Demo	310	1	79	1	0		3		0	3	3	3	3	12	Bronchitis Anemia for inv	2	0		0		1		1	1	0	1	0	0	0	0		0		0	0	0	1	0	Teochew		0	0	0	2	0	0	0	0
2046	Index Demo	309	0	60	1	0		3		0	3	3	5	2	13	giddiness sec HTN/depression depression	1	1		0		1		1	2	0	0	0	0	0	0		0		0	1	0	0	0			0	0	0	1	0	0	0	0
2061	Index Demo	308	1	50	0	2		2		0	5	3	1	2	11	Left LL cellulitis Poorly controlled DM	3	1		0		2		1	1	0	0	0	0	0	1	Sister/nephew	3		1	0	0	0	0			1	2	1	2	0	0	0	0
2065	Index Demo	311	0	60	1	1		2		0	4	3	2	2	11	DM amyotrophy with peripheral neuropathy p/c lower back pain	1	0		1		0		1	1	1	0	0	0	0	0		2		1	0	1	0	0			0	0	1	2	0	0	0	0
2070	Index Demo	313	0	57	0	0		3		0	0	3	5	4	12	HHS with ketosis precipitated by ? left MCA infarct vs TIA and ?sepsis	1	3		0		2		1	2	0	0	0	0	0	0		1		1	1	0	0	0			0	0	0	2	0	0	0	0
2077	Index Demo	314	1	58	1	3	Not stated	3		0	2	3	5	2	12	Hypertension (hypertensive urgency) ESRF secondary to DM (Missed dialysis)	1	0		0		1		1	1	1	0	0	0	0	0		2		0	0	1	0	0			0	0	3	1	0	0	1	0
2082	Index Demo	315	1	79	0	1		2		0	4	3	2	2	11	Extensive eczema AKI on bg CKD 2nd to dehydration with mild hyperkalaemia resolved Depressed Mood secondary to visual impairment and inability to engage in social gatherings, good family support	2	1		0		999		999	1	0	1	0	0	0	0		2		1	0	1	0	0			0	0	3	1	1	0	0	0
2090	Index Demo	316	1	87	0	0		3		0	3	3	1	5	12	BPH Underwent TURP	1	1		0		1		1	2	0	0	0	0	0	0		0		0	0	0	1	0	Hokkien		0	0	3	2	0	0	0	0
2103	Index Demo	318	0	67	0	0		2		0	4	3	5	2	14	likely infection ?source cx by thrombocytopenia NSTEMI May 2013	1	0		0		2		1	1	1	0	0	0	0	0		0		0	1	0	1	0	Cantonese		2	2	3	2	0	0	0	0
2111	Index Demo	312	1	85	1	0		3		0	5	3	3	2	13	R lower back pain, likely musculoskeletal	2	8		0		1		1	1	0	1	0	0	0	0		0		0	0	0	1	0	Cantonese		0	0	0	2	0	0	0	0
2112	Index Demo	317	0	57	0	0		3		0	2	3	5	3	13	diarrhoea/haemorrhoids/rectal CA with mets	1	2		0		2		1	1	1	1	0	0	0	0		0		1	1	0	0	0			0	0	0	2	0	0	0	0
2115	Index Demo	319	1	75	0	0		3		0	4	3	3	2	12	L exudative pleural effusion for evaluation hyponatremia ?SIADH dysphagia bicytopenia long standing DM family concerns about deconditioning	1	1		0		2		1	2	0	0	0	0	0	0		0		0	1	0	0	0			0	0	0	2	0	0	0	0
2125	Index Demo	322	1	73	1	0		2		0	4	3	3	2	12	Newly diagnosed paroxysmal atrial fibrillation Chronic anemia likely secondary to chronic kidney disease	1	0		0		2		1	2	0	0	0	0	0	0		0		0	1	0	1	0	Hokkien		0	0	0	2	0	0	0	0
2128	Index Demo	320	1	88	1	0		2		0	2	3	5	4	14	fluid overload secondary to fluid indiscretion Recent bronchitis with likely post infectious cough for PNH vs home with day care	2	7		0		2		1	1	0	1	0	0	0	0		1		0	0	0	1	0	Hokkien		0	0	0	1	0	0	0	0
2130	Index Demo	324	0	28	0	1		3		0	7	3	0	3	13	multiple seizures, adm from SOC	0	0		0		0		1	1	0	0	0	0	1	0		2		0	0	1	0	0			0	0	0	2	0	0	0	0
2132	Index Demo	323	0	49	1	0		2		0	7	3	1	3	14	Group B strep bacteraemia iron deficiency anaemia/gastritis and non-erosive duodenitis	1	3		0		1		1	1	1	1	0	0	0	0		1		1	0	0	0	0			0	0	0	2	0	0	0	0
2136	Index Demo	321	0	62	0	1		2		0	4	3	1	3	11	RTA in Malaysia - # anterolateral 3rd-6th ribs	1	3		0		2		1	1	1	0	0	0	0	0		2		1	0	1	0	0			2	2	1	2	0	0	0	0
2141	Index Demo	327	1	79	0	0		2		0	2	3	3	3	11	CCF secondary to non compliance to fluid restriction	1	6		0		2		1	1	1	1	0	0	0	0		1		0	1	0	0	0			0	0	0	2	0	0	0	0
2147	Index Demo	330	0	81	1	1		2		0	4	3	1	4	12	hyponatraemia sec to fluid overload on b/g longstanding hypoNa ARU sec to UTI	1	0		0		2		1	1	0	1	1	0	0	0		2		0	0	1	0	0			0	0	0	2	0	0	0	0
2151	Index Demo	325	0	27	1	0		1		0	4	3	0	4	11	acute appendicities	0	6		0		2		1	1	0	0	0	0	1	0		1		1	1	0	0	0			0	0	0	2	0	0	0	0
2153	Index Demo	328	0	79	0	0		3		0	7	3	0	4	14	right LL pain for inx	1	7		0		1		1	1	0	1	0	0	0	0		0		0	0	1	1	0	Cantonese/Hokkien		2	2	3	2	0	0	0	0
2156	Index Demo	326	1	87	0	0		3		0	5	3	2	2	12	UTI sepsis Hypokalemia likely secondary to poor oral intake and diarrhea pt will be staying at home prior to VNH placement	1	0		0		2		1	1	1	1	0	0	0	0		4	Unknown	0	1	0	1	0	Hokkien		0	0	0	2	0	0	0	0
2163	Index Demo	329	1							0						Progression of Parkinson`s disease Hypertension Constipation UTI	1	7		999		999		999	999	0	0	0	0	0	0		999		0	0	0	0	0			999	999	999	999	0	0	0	0
2164	Index Demo	332	0	54	0	1		3		0	4	3	2	3	12	giddiness, likely postural overwarfarinisation	0	4		0		2		1	2	0	0	0	0	0	0		2		1	0	1	0	0			0	0	1	2	0	0	0	0
2167	Index Demo	331	1	88	1	2		3		0	5	3	5	2	15	R foot chronic OM	2	0		0		1		1	1	0	1	0	0	0	0		5		1	0	0	0	0			0	0	0	2	0	0	0	0
2170	Index Demo	333	1	74	1	0		3		0	3	3	5	2	13	Weight gain Poorly controlled DM	1	0		0		1		1	1	0	0	1	0	0	0		0		0	1	0	0	0			0	0	0	2	0	0	0	0
2183	Index Demo	335	0	79	0	0		2		0	5	3	2	4	14	right shin traumatic ulcer lung CA, sigmoid adeno CA w stricture b/g NPC s/p RT	1	1		0		3		1	1	1	0	0	0	0	0		0		0	1	0	0	0			1	0	3	2	0	0	0	0
2184	Index Demo	336	1	79	1	1		3		0	4	3	5	3	15	Left upper lobe CAP tro TB (b/g mets lung CA with mets liver)	1	0		0		1		1	1	0	1	0	0	0	0		2		0	0	1	0	0			0	0	0	2	0	0	0	0
2186	Index Demo	334	0	85	1	0		2		0	4	3	5	4	16	NSTEMI AKI with disproportionate urea creatinine ratio and hyperkalemia	2	0		0		2		1	1	0	1	1	0	0	0		5		0	0	0	0	1		minimally communicative	0	0	0	2	0	0	0	0
2192	Index Demo	337	0	79	1	0		3		0	7	3	3	4	17	Rt THR dislocation	1	0		0		2		1	1	0	1	1	0	0	0		1		0	1	0	1	0	Teochew		0	0	0	2	0	0	0	0
2201	Index Demo	338	0	61	0	2		0		0	4	3	5	3	15	cellulitis b/g varicose veins fluid overload (pitting oedema uo to knee level) poorly controlled DM	1	6		0		1		1	1	1	0	0	0	0	0		3		1	0	0	0	0			0	0	0	1	1	0	0	0
2218	Index Demo	339	0	71	1	0		3		0	7	3	5	2	17	hyperglycaemia UTI Klebsiella sens to Cipro w ICU admission	3	1		0		1		1	1	0	0	1	0	0	0		0		0	1	0	1	0	Hokkien		2	2	0	1	0	0	0	1
2231	Index Demo	340	1	53	0	0		3		0	5	3	5	3	16	Left LL cellulitis + lymphedema DM Nephropathy with fluid overload	1	7		0		2		1	2	0	0	0	0	0	0		0		0	1	0	0	0			0	0	0	2	0	0	0	0
2240	Index Demo	341	1	71	0	0		2		0	4	3	5	3	15	Electrolyte abnormalities secondary to history of bladder CA with ileal conduit	1	4		0		5	Pin Block	1	1	0	1	0	0	0	0		0		0	1	0	0	0			1	2	0	2	0	0	0	0
2249	Index Demo	343	1	63	1	1		2		0	5	3	5	4	17	Double vessel disease / Left atrial myxoma / Severe MR ESRF Gallstone disease ?cholecystitis Poorly controlled HTN and DM	1	0		0		2		1	1	0	0	1	0	0	0		2		0	0	1	0	0			0	0	0	2	0	0	0	0
2250	Index Demo	342	1	70	1	0		1		0	3	3	2	2	10	?intraabdominal sepsis Adrenal insufficiency Wheezing	1	0		0		2		1	1	1	0	0	0	0	0		0		0	0	0	1	0	Hokkien		0	0	0	2	0	0	0	0
2252	Index Demo	346	0	94	0	2		2		0	3	3	2	2	10	pneumonia Trop T leak secondary to sepsis dysphagia Multinodular goitre Right hemicolectomy for colonic polyp CRF HTN Gastritis Bronchiectasis EF 60%	1	3		0		1		1	1	1	1	0	0	0	0		0		1	0	0	0	0			0	0	0	2	0	0	0	0
2253	Index Demo	345	0	73	0	0		2		0	2	3	3	2	10	Facial cellulitis/HTN/DM/lipid/Hep B carrier/NPC	1	2		0		2		0	1	1	0	0	0	0	0		0		1	0	0	0	0			2	0	0	2	0	0	0	0
2258	Index Demo	348	1	71	1	0		2		0	7	3	5	3	18	Symptomatic Hypercalcemia complicated with L shoulder pain secondary to mets Zoledronate induced fever LL weakness secondary to deconditioning Hypokalaemia and Hypomagnesemia Right ankle pain	2	0		0		1		1	1	0	1	0	0	0	0		0		0	0	0	1	0	Hokkien		0	0	0	2	0	0	0	0
2260	Index Demo	344	1	76	1	0		3		0	5	3	0	2	10	UTI Prox LL weakness and pain	1	2		0		1		1	2	0	0	0	0	0	0		0		0	1	0	0	0			0	0	1	2	0	0	0	0
2262	Index Demo	347	0	81	1	1		2		0	4	3	1	2	10	sepsis sec to bilateral LL cellulitis AKI	1	0		0		2		1	1	0	1	0	0	0	0		2		0	0	1	0	0			0	0	0	2	0	0	0	0
2266	Index Demo	353	1	53	0	0		3		0	4	3	2	2	11	Dislodgement of tracheostomy tube	1	1		0		2		1	1	1	0	0	0	0	0		0		0	1	0	1	0	Hokkien		2	2	0	2	0	0	0	0
2267	Index Demo	349	1	80	1	0		1		0	5	3	3	2	13	dysphagia secondary to esophageal cancer BGIT (melena) secondary to esophageal cancer, biopsy site Thrombocytosis ? MDS ?malignancy	1	0		0		2		1	1	1	1	0	0	0	0		0		0	1	0	0	0			0	0	0	2	0	0	0	0
2268	Index Demo	359	1	98	1	0		2		0	5	3	3	2	13	Urosepsis Asymptomatic cholelithiasis	2	7		0		4		2	1	0	1	0	0	0	0		1		1	1	0	0	0			0	0	0	2	0	0	0	0
2278	Index Demo	361	0	81	1	0		2		0	5	3	1	3	12	possible aspiration pneumonia, increase CE sec to sepsis, ARU sec to UTI	2	0		1		2		1	1	0	0	1	0	0	0		0		0	0	0	1	0	Hokkien		0	0	0	1	0	0	0	0
2281	Index Demo	352	0	98	0	0		2		0	4	3	5	2	14	right CAP right first MTPJ gout	2	3		0		1		1	1	0	1	1	0	0	0		5		0	1	0	0	0			0	0	0	2	0	0	0	0
2282	Index Demo	350	1	65	0	1		3		0	3	3	3	4	13	Early diverticulitis Right vesicoureteric junction nodularity + dilated right renal pelvis and ureter ESRF on HD 1,3,5 Anemia	1	3		0		1		1	1	0	1	0	0	1	0		2		1	0	0	0	0			2	2	0	1	0	0	0	0
2284	Index Demo	351	0	72	0	1		2		0	2	3	2	4	11	Vomiting neck pain	1	0		0		2		1	1	1	0	0	0	0	0		2		1	0	1	0	0			0	0	3	2	0	0	0	0
2288	Index Demo	360	0	68	0	0		2		0	4	3	3	2	12	DM, CKD, HTN, hyperlipidemia, adenoma of transverse/sigmoid colon lymph nodes in left hilum Poorly controlled DM fall with stable HR Raised ALP/GGT	3	2		2	lodger - boss let him lodge for free	2		1	2	0	0	0	0	0	0		5		0	1	0	0	0			2	2	0	1	0	0	0	0
2291	Index Demo	357	1	60	1	1		3		0	1	3	2	4	10	Decompensated CHF NCNC anemia	1	3		0		2		1	1	1	1	0	0	0	0		2		1	0	0	0	0			0	0	0	2	0	0	0	0
2292	Index Demo	363	1	55	1	0		3		0	4	3	5	3	15	Acute cholecystitis complicated with septic shock	1	1		0		1		1	1	0	1	1	0	0	0		0		1	1	0	0	0			0	0	0	2	0	0	0	0
2293	Index Demo	362	0	80	1	0		3		0	2	3	1	4	10	DM/HTN/hyperlipidemia constipation colic	1	0		0		1		1	2	0	0	0	0	0	0		0		0	1	0	0	0			0	999	0	2	0	0	0	0
2296	Index Demo	354	0	57	0	0		1		0	4	3	0	3	10	dyslipidemia left LL DVT on warfarin	0	2		0		1		1	1	0	0	0	0	1	0		0		0	1	0	0	0			0	0	1	2	0	0	0	0
2297	Index Demo	355	0	65	1	0		2		0	3	3	5	2	13	HTN, DM fluid overload state CKD Stage 4	1	0		0		2		1	1	1	0	0	0	0	0		0		0	1	0	1	0	Cantonese		0	0	0	2	0	0	0	0
2302	Index Demo	356	1	64	0	0		2		0	2	3	3	3	11	Resolving Colitis	1	1		0		2		1	1	1	0	0	0	0	0		1		1	0	0	0	0			2	2	1	2	0	0	0	0
2303	Index Demo	358	0	80	1	0		3		0	7	3	1	3	14	DM, hyperlipidaemia, ORTHO admission Left LL pain sec to lumbar radiculopathy Hyponatraemia	2	0		0		2		1	1	0	1	0	0	0	0		0		0	1	0	0	0			0	0	0	2	0	0	0	0
2320	Index Demo	364	0	65	0	0		1		0	3	3	1	3	10	atypical chest pain Thyroid disorder Transaminitis	1	3		0		2		1	1	1	1	0	0	1	0		0		1	0	0	0	0			0	2	0	2	0	0	0	0
2325	Index Demo	366	1	83	1	1		1		0	4	3	2	2	11	Loss of appetite / weight likely due to post- zoster constitutional syndrome.	2	0		0		2		1	1	0	0	1	0	0	0		2		0	0	1	0	0			0	0	0	2	0	0	0	0
2327	Index Demo	365	1	55	0	0		3		0	5	3	1	4	13	Right little toe gangrene Poorly controlled DM	0	7		0		2		1	2	0	0	0	0	0	0		0		0	1	0	0	0			1	2	0	1	0	0	0	1
2328	Index Demo	369	0	66	1	0		2		0	4	3	3	2	12	sepsis	1	0		0		2		1	1	1	0	0	0	0	0		0		0	0	0	0	0			0	0	0	2	0	0	0	0
2336	Index Demo	368	1	81	0	0		2		0	4	3	5	2	14	eczema flare Normochromic normocytic anemia secondary to chronic kidney disease	1	3		0		1		1	1	0	1	0	0	0	0		0		0	1	0	1	0	Hokkien		2	0	0	2	0	0	0	0
2340	Index Demo	367	0	85	0	0		2		0	4	3	1	3	11	hyponatremia chronic giddiness	1	0		0		5	Not Stated	0	1	1	0	0	0	0	0		0		0	1	0	0	0			0	0	0	2	0	0	0	0
2350	Index Demo	371	1	77	1	0		3		0	5	3	2	2	12	Left L/L cellulitis Decreased bicarbonate levels Muscle jerks/tremor PT/OT referral for ambulatory physio	2	0		2		4		2	1	0	0	0	0	0	1	Cousin	1		1	0	0	0	0			0	0	0	1	0	0	0	1
2359	Index Demo	377	1	73	0	2		2		0	3	3	4	3	13	viral GE non-vertiginous giddness	1	1		0		2		1	1	1	0	0	0	0	0		3		1	0	0	0	0			0	0	1	2	0	0	0	0
2360	Index Demo	370	0	43	0	1		3		0	3	3	1	4	11	giddiness sec to hyerventilation (? vestibular neuronitis) ?anxiety	1	2		0		1		1	1	1	0	0	0	1	0		2		1	0	1	0	0			2	0	1	2	0	0	0	0
2365	Index Demo	373	1	80	0	0		2		0	3	3	1	3	10	hypoglycaemia, gout, Vit B deficiency, OA	1	5		0		2		1	1	1	0	0	0	0	0		5		1	1	0	0	0			0	0	0	2	0	0	0	0
2372	Index Demo	372	1	57	1	2		2		0	5	3	2	2	12	PVD, chronic venous insufficiency	1	1		0		5	Not stated	1	1	0	1	0	0	0	0		3		0	0	0	0	1		Tamil	0	0	0	2	0	0	0	0
2379	Index Demo	376	1	81	0	0		1		0	2	3	5	2	12	AoCRF secondary to dehydration (TRO GE)	1	7		0		2		1	1	1	0	0	0	0	0		5		1	0	0	0	0			0	0	3	2	0	0	0	0
2385	Index Demo	374	0	63	1	2		2		0	3	3	1	4	11	LBP	2	3		0		4		2	1	0	1	0	0	0	0		3		1	0	0	0	0			0	0	3	2	0	0	0	0
2398	Index Demo	375	0	81	0	0		4	OP-Private	0	7	3	2	2	14	speech impairment, ?skin eczema stroke	1	1		0		2		1	1	0	1	0	0	0	0		5		0	1	0	1	0	Hokkien		0	0	3	2	0	0	0	0
2409	Index Demo	378	0	51	1	1		2		0	3	3	5	2	13	blocked L AVF sec to juxta anastomotic stenosis of Lt RC AVF	1	3		0		1		1	1	1	0	0	0	0	0		2		1	0	1	0	0			0	0	0	2	0	0	0	0
2421	Index Demo	379	0	80	1	0		3		0	4	3	1	3	11	itchy erythematous rash PSM, MDM heart murmurs	1	0		1		0		1	2	0	0	0	0	0	0		1		0	1	0	0	0			0	0	3	1	0	0	0	1
2438	Index Demo	380	0	74	0	0		2		0	5	3	1	2	11	aspiration pneumonia	0	6		0		4		2	1	0	0	1	0	0	0		1		1	0	0	0	0			0	0	0	2	0	0	0	0
2450	Index Demo	382	1	61	0	1		2		0	2	3	3	3	11	Recurrent neck cellulitis	1	3		0		2		1	1	1	0	0	0	0	0		2		1	0	1	0	0			0	0	0	2	0	0	0	0
2460	Index Demo	381	1	71	1	2		3		0	2	3	5	4	14	Hypertensive urgency Nonspecific giddiness Dry cough likely secondary to Asthma/URTI New Murmur for investigation	0	0		1		0		1	2	0	0	0	0	0	0		3		1	0	1	0	0			0	0	3	2	0	0	0	0
2470	Index Demo	386	1	72	0	0		3		0	4	3	5	2	14	Rhinovirus URTI with leukocytosis newly dx oesophageal CA	1	7		0		1		1	1	1	1	0	0	0	0		0		0	1	0	1	0	Teochew		1	2	0	2	0	0	0	0
2471	Index Demo	384	1	52	0	0		2		0	2	3	2	3	10	facial and R eye pain 2ndry to NPC	0	2		0		2		1	2	0	0	0	0	0	0		0		0	1	0	0	0			1	0	0	2	0	0	0	0
2473	Index Demo	387	0	62	1	0		2		0	7	3	3	3	16	sepsis sec to UTI/sacral sore /aspiration persistent tachycardia sec to sepsis/dehydration	1	0		0		2		1	1	0	0	1	0	0	0		0		0	0	0	0	1		Uncommunicative	0	0	0	2	0	0	0	0
2478	Index Demo	383	0	57	0	0		2		0	4	3	5	2	14	bacteraemia pneumonia	1	3		0		2		1	1	1	0	0	0	0	0		1		1	1	0	0	0			0	0	1	2	0	0	0	0
2486	Index Demo	388	1	69	1	0		3		0	4	3	5	4	16	UTI cx ARU	2	0		0		2		1	1	0	0	1	0	0	0		5		0	1	0	1	0	Hokkien		0	0	0	2	0	0	0	0
2489	Index Demo	385	1	79	1	0		0		0	5	3	1	2	11	Intestinal obstruction secondary to hepatic flexure tumour	1	0		0		4		2	1	0	0	1	0	0	0		4	Taoism	0	1	0	1	0	Hokkien		0	0	0	2	0	0	0	0
2494	Index Demo	390	0	65	1	0		2		0	7	3	3	2	15	presumptive aspiration pneumonia	1	3		0		2		1	1	1	0	0	0	0	0		0		0	1	0	0	0			0	0	0	2	0	0	0	0
2496	Index Demo	389	0	76	1	2		2		0	5	3	5	4	17	left LL gangrene	1	7		0		2		1	1	1	1	1	0	0	0		3		1	0	1	0	0			0	0	0	2	0	0	0	0
2500	Index Demo	391	1	85	0	0		3		0	0	3	5	3	11	non-specific giddiness likely BPPV	1	3		0		1		1	1	1	0	0	0	0	0		4	SSA (Japanese religion)	0	1	0	1	0	Teochew/Hokkien		0	0	0	1	0	0	0	1
2501	Index Demo	392	1	80	1	0		2		0	2	3	2	3	10	Rt OA Knee flare vs RA murmur for investigation anemia refused PT/OT	2	0		0		1		1	1	0	1	0	0	0	0		0		0	0	0	1	0	Cantonese		0	0	0	1	0	0	0	0
2505	Index Demo	393	0	85	1	0		3		0	5	3	2	4	14	deconditioning cervical spondylosis	2	0		0		1		1	1	0	1	0	0	0	0		0		0	1	1	0	0			0	0	0	2	0	0	0	0
2507	Index Demo	394	0	89	1	0		2		0	1	3	5	2	11	left MCA territory infarct confusion sec to stroke	2	0		0		1		1	1	0	1	0	0	0	0		1		0	0	0	1	0	Cantonese		0	0	0	2	0	0	0	0
2511	Index Demo	396	1	82	0	3	Not stated	3		0	7	3	5	2	17	Tachy-arrhythmia atrial flutter secondary to acute BGIT	1	3		0		2		1	1	1	1	1	0	0	0		2		1	0	1	0	0			2	0	3	2	0	0	0	0
2522	Index Demo	395	0	86	1	0		3		0	7	3	5	3	18	fluid overload, CCF	2	1		0		1		1	1	0	1	0	0	0	0		1		0	1	0	0	0			0	0	0	1	0	0	1	0
2532	Index Demo	398	0	56	0	0		2		0	4	3	1	2	10	sepsis sec to viral infection sciatica	1	5		0		2		1	1	1	0	0	0	0	0		0		1	0	0	0	0			0	0	1	2	0	0	0	0
2538	Index Demo	399	1	77	1	0		3		0	5	3	1	2	11	Pseudobulbar palsy	2	0		0		1		1	1	0	1	1	0	0	0		0		0	1	0	0	0			1	0	3	2	0	0	0	0
2543	Index Demo	397	1	46	0	0		3		0	4	3	0	3	10	SMA thrombosis	3	6		0		2		1	2	0	0	0	0	0	0		0		1	1	0	0	0			0	0	1	2	0	0	0	0
2545	Index Demo	403	1	62	0	1		2		0	2	3	3	2	10	hyperglycaemia due to non-compliance to meds (says he has no money) Focal left sided chest pain ? left sided chest infx NCNC anaemia	3	0		0		1		1	1	0	1	0	0	0	0		2		0	0	1	0	0			2	2	1	2	0	0	0	0
2550	Index Demo	401	0	77	0	0		3		0	7	3	5	2	17	Previous fall cx chronic back pain due to infective discitis/OM	1	0		0		0		1	1	1	0	1	0	0	0		0		1	1	0	0	0			0	0	0	2	0	0	0	0
2552	Index Demo	400	1	75	0	0		3		0	3	3	5	2	13	NSTEMI with IHD treated with DES to mRCA and dRCA ISR ESRF on HD 2/4/6 smoker - offered smoking cessation, declined	0	0		1		0		1	2	0	0	0	0	0	0		0		0	1	0	1	0	Hokkien		1	999	0	1	0	0	0	0
2556	Index Demo	402	0	84	0	0		2		0	2	3	3	3	11	left foot poor healing and ?infected ulcer	1	0		1		0		1	1	1	0	0	0	0	0		5		0	1	0	0	0			0	0	0	2	0	0	0	0
2566	Index Demo	805	0	75	0	0		3		0	4	3	0	3	10	Gout of L ankle constipation cx by AKI with L hydroureteronephrosis, likely secondary to obstruction at the L ureteric orifice by a mass in the L lateral bladder wall-start avodart, in addition to alfuzosin	1	0		0		2		1	1	1	1	0	0	0	0		0		0	1	0	0	0			2	0	3	2	0	0	0	0
2569	Index Demo	804	0	52	0	0		3		0	2	3	1	4	10	GE, hyponatremia sec to dehydration, newly dx DM	3	3		0		1		1	2	0	0	0	0	0	0		0		0	1	0	0	0			0	0	1	2	0	0	0	0
2573	Index Demo	406	1	62	0	0		3		0	3	3	2	4	12	Mild CCF secondary to non-compliance to diet	0	1		1		1		1	2	0	0	0	0	0	0		0		0	1	0	0	0			1	0	0	1	0	0	1	0
2580	Index Demo	407	1	69	0	2		3		0	3	3	2	2	10	recurrent L LL cellulitis	1	3		1		1		1	2	0	0	0	0	0	0		2		1	0	1	0	0			2	2	3	1	0	0	1	0
2583	Index Demo	409	0	37	1	0		3		0	4	3	1	3	11	Cholelithiasis s/p laparoscopic cholecystectomy	3	7		2	lodger	0		1	2	0	0	0	0	0	0		1		1	1	0	0	0			1	0	1	2	0	0	0	0
2586	Index Demo	408	0	83	1	0		2		0	5	3	2	2	12	severe GE cx by dehydration and AoCRF with acidosis	1	0		0		1		1	2	0	0	0	0	0	0		0		0	1	0	0	0			0	0	0	2	0	0	0	0
2594	Index Demo	412	0	91	0	0		2		0	7	3	1	2	13	Right subcapital # of femur	1	0		0		2		1	1	0	0	1	0	0	0		0		1	0	0	1	0	Hokkien		0	0	0	999	0	0	0	0
2599	Index Demo	411	0	81	1	1		2		0	3	3	5	3	14	recurrent UTI vertiginous giddiness	2	0		0		1		1	1	0	0	1	0	0	0		2		0	0	1	0	0			0	0	0	2	0	0	0	0
2602	Index Demo	410	1	74	0	1		2		0	4	3	1	2	10	headache likely secondary poorly controlled HTN Undercoagulation	2	0		0		2		1	1	0	1	0	0	0	0		2		0	0	1	0	0			2	0	0	2	0	0	0	0
2612	Index Demo	413	1	80	1	1		1		0	2	3	3	3	11	Syncope	1	0		0		1		1	1	0	1	0	0	0	0		2		0	0	1	0	0			0	0	0	1	1	0	0	0
2614	Index Demo	415	0	77	1	0		2		0	4	3	2	2	11	left LL sensorimotor stroke 2 to high left parietal infarct	1	0		0		2		1	1	0	1	0	0	0	0		1		0	1	0	1	0	Hokkien/Cantonese		0	0	0	2	0	0	0	0
2623	Index Demo	414	1	70	0	0		2		0	4	3	3	2	12	Hypoglycemia secondary to poor oral intake/OHGAs NCNC anemia	1	0		0		2		1	1	1	1	0	0	0	0		0		0	1	0	1	0	Hokkien		0	0	3	2	0	0	0	0
2670	Index Demo	416	0	83	1	0		3		0	3	3	5	3	14	GERD Constipation CCF	1	0		0		2		1	1	0	1	0	0	0	0		0		0	0	0	1	0	Hokkien		0	0	0	2	0	0	0	0
2681	Index Demo	418	0	67	1	0		3		0	1	3	2	4	10	hypoglycemia (lowest recorded in HIDS 3.8), poorly controlled DM and BPPV	3	7		1		5	shophouse	2	2	0	0	0	0	0	0		0		0	1	0	0	0			0	0	3	1	0	0	1	0
2690	Index Demo	417	1	71	0	0		3		0	7	3	0	2	12	rhabdomyolysis secondary to fall R rotator cuff tear AKI UTI secondary to constipation +/- obstructive uropathy ARU ?IO on AXR Discharge/care issues - applied for Day Care	1	0		0		1		1	2	0	0	0	0	0	0		0		0	1	0	0	0			2	0	3	2	0	0	0	0
2697	Index Demo	421	1	61	0	1		2		0	4	3	5	2	14	Syncope for evaluation Infective Exacerbation of COPD	1	3		0		2		1	1	1	1	0	0	0	0		2		1	0	1	0	0			1	0	1	2	0	0	0	0
2698	Index Demo	419	1	88	1	0		3		0	7	3	1	2	13	Hypotension secondary to dehydration secondary to GE AKI with hyperkalaemia and HAGMA secondary to dehydration secondary to GE Macrocytic anemia Sepsis ?cause BGIT L ankle pain	2	0		0		1		0	1	0	0	1	0	0	0		0		0	0	0	1	0	Hokkien		0	0	0	2	0	0	0	0
2701	Index Demo	420	1	86	0	2		2		0	4	3	5	2	14	Sepsis likely LRT	1	7		0		1		1	1	1	0	1	0	0	0		3		0	0	0	0	1		uncommunicative	2	2	3	2	0	0	0	0
2710	Index Demo	422	0	86	1	0		2		0	2	3	4	4	13	atypical chest pain, giddiness (poorly controlled HTN), decease Na, AoCRF, Poorly controlled diabetes mellitus, Asymptomatic bacteruria	2	0		0		3		1	1	0	0	1	0	0	0		1		0	0	0	1	0	Hokkien		0	0	0	2	0	0	0	0
2712	Index Demo	424	1	56	1	0		3		0	4	3	3	2	12	CCF secondary to NSTEMI with underlying TVD poorly controlled DM dyslipidaemia mild CKD	1	1		0		2		1	1	0	1	0	0	0	0		0		0	1	0	0	0			0	0	1	2	0	0	0	0
2714	Index Demo	423	0	66	1	0		2		0	5	3	4	2	14	pneumonia Type 1 respiratory failure, NSTEMI (MICU stay d/c 8/11/13) vulva abscess	1	0		0		2		1	1	1	1	0	0	0	0		0		0	1	0	0	0			0	0	0	2	0	0	0	0
2718	Index Demo	425	0	86	0	0		0		0	3	3	3	4	13	back pain sec to compression # b/g likely osteoporosis	1	3		0		1		1	1	1	0	1	0	0	0		0		1	0	0	0	0			2	2	3	1	1	0	0	0
2721	Index Demo	426	1	74	1	0		3		0	5	3	3	2	13	unwitnessed fall Hypokalaemia E. Coli UTI Care coordinator to follow up on patient after discharge and for home visit	2	1		1		0		1	1	0	1	0	0	0	0		999		0	0	0	1	0	Cantonese		0	0	0	2	0	0	0	0
2725	Index Demo	431	1	80	1	0		3		0	5	3	5	2	15	AoCRF electrolyte imbalance SOB and cough likely URTI Left hand swelling left mid foot pain	2	0		0		2		1	1	0	1	0	0	0	0		0		0	1	0	1	0	Hokkien		0	0	0	2	0	0	0	0
2728	Index Demo	429	0	80	1	0		1		0	5	3	5	2	15	SIADH bilateral rotator cuff tears	1	0		0		2		1	1	0	1	0	0	0	0		999		0	1	0	1	0	Hokkien		0	0	0	2	0	0	0	0
2730	Index Demo	428	1	80	0	2		2		0	4	3	1	2	10	Atypical CP likely MSK Likely URTI	1	5		0		3		1	1	1	1	0	0	0	0		3		1	0	0	0	0			0	2	3	2	0	0	0	0
2743	Index Demo	432	0	64	1	0		3		0	1	3	5	4	13	overwarfarinisation PAF tachybrady syndrome ESRF on HD	1	0		0		2		1	1	0	1	0	0	0	0		4	Catholicism	0	1	0	1	0	Hokkien		0	0	0	2	0	0	0	0
2744	Index Demo	427	1	67	0	0		2		0	4	3	2	4	13	LL sweling secondary to DVT exacerabation of copd peripheral neuropathy	1	1		2		1		1	2	0	0	0	0	0	0		0		0	1	0	0	0			1	0	0	2	0	0	0	0
2748	Index Demo	430	0	67	0	2		2		0	2	3	3	3	11	URTI and GE	1	3		0		2		1	1	0	1	0	0	0	0		3		1	0	0	0	1		Tamil	2	2	3	2	0	0	0	0
2756	Index Demo	434	0	61	0	0		0		0	3	3	5	2	13	viral URTI ESRF on HD HIE post cardiac arrest 1990	1	6		0		2		1	1	1	0	0	0	0	1	Sis-in-law	4	Catholicism	1	0	0	0	0			0	0	3	2	0	0	0	0
2758	Index Demo	433	1	73	1	0		3		0	3	3	5	2	13	symptomatic anemia leading secondary to GI loss Intradialysis hypotension	2	0		0		2		1	1	0	1	0	0	0	0		0		0	1	0	0	0			0	0	0	1	0	0	0	1
2761	Index Demo	438	1	64	0	0		2		0	3	3	5	3	14	Decompensated CCF with right pleural effusion AKI	1	1		1		0		1	1	1	0	0	0	0	0		0		0	0	0	0	0			2	0	3	2	0	0	0	0
2766	Index Demo	435	0	54	1	1		2		0	5	3	5	3	16	left distal shin asbcess s/p wound debridement clinical deterioration ESRF on HD	1	3		0		2		1	1	0	1	0	0	0	0		2		0	0	1	0	0			0	0	0	2	0	0	0	0
2767	Index Demo	439	0	84	1	2		3		0	4	3	5	3	15	pneumonia non-specific giddiness	2	0		1		1		1	1	0	0	0	0	0	1	dau-in-law	3		0	0	1	0	1		Tamil	0	0	0	1	0	0	0	0
2773	Index Demo	436	0	54	0	0		0		0	2	3	3	3	11	decompensated CCF sec to dilated cardiomyopathy acute gouty flare	1	3		0		2		1	1	1	0	0	0	0	0		0		1	0	0	0	0			0	0	1	2	0	0	0	0
2794	Index Demo	440	1	51	1	1		2		0	3	3	0	4	10	Irriatated psoriasis	3	7		1		0		1	1	0	1	0	0	0	0		2		1	0	1	0	0			0	0	0	1	0	0	0	0
2796	Index Demo	437	1	45	0	0		3		0	5	3	0	3	11	Recurring right LL cellulitis Fluid overload sec to nephrotic syndrome (membranous nephropathy)	3	2		0		2		1	1	0	0	0	0	1	0		0		1	1	0	0	0			2	2	1	2	0	0	0	0
2801	Index Demo	442	1	60	0	0		3		0	1	3	5	3	12	Likely gout	1	0		0		2		1	2	0	0	0	0	0	0		1		0	1	0	0	0			2	2	0	2	0	0	0	0
2803	Index Demo	441	1	66	1	1		4	B2-PR	0	4	3	2	2	11	Rt upper limb cellulitis phlebitis	1	3		0		2		1	1	0	1	0	0	0	0		2		0	0	1	0	0			0	0	0	2	0	0	0	0
2809	Index Demo	443	0	77	1	0		3		0	4	3	0	4	11	Right foot cellulitis Xerotic eczema and contact dermatitis	0	0		0		2		1	2	0	0	0	0	0	0		0		0	1	0	0	0			0	0	2	2	0	0	0	0
2818	Index Demo	445	0	82	1	0		0		0	3	3	2	4	12	Mechanical fall with stable head injury Iron def anemia	2	8	TEACHER'S COLLEGE	0		3		1	1	0	0	1	0	0	0		5		1	0	0	0	0			0	0	3	1	1	0	0	0
2819	Index Demo	444	0	75	1	2		2		0	5	3	5	2	15	NSTEMI cx CCF DM AF on warfarin	2	0		0		2		2	1	0	1	1	0	0	0		4	Catholicism	1	0	1	0	0			0	0	0	2	0	0	0	0
2845	Index Demo	448	1	81	1	0		2		0	5	3	3	3	14	Right hip wound infection Transferred to BVH on 21/11/13 for continuation of rehabilitation, oralized antibiotics to Cipro/ Bactrim upon discharge	2	0		1		5	shophouse	0	1	0	0	1	0	0	0		0		0	1	0	1	1	Cantonese	patient is deaf	0	0	3	2	0	0	0	0
2846	Index Demo	447	0	45	0	0		2		0	5	3	1	2	11	R big toe OM and non-healing left sole ulcer poorly controlled DM due to noncompliance - not in crisis Mild NPDR (no visual complaints) social issues	1	3		0		1		1	2	0	0	0	0	0	0		5		1	1	1	0	0			1	0	0	1	0	0	0	1
2847	Index Demo	446	1	54	0	2		2		0						?Biliary Colic Few gallstones and biliary sludge. The GB wall thickness measures upper borderline, nonspecific. No obvious features of acute cholecystitis or biliary dilatation. Stable echogenic focus at upper pole of left kidney, probably calculus. No hydronephrosis.	1	7		0		2		1		0	0	0	0	0	0				1	0	0	0	0			1	1	0		0	0	0	0
2851	Index Demo	451	1	33	1	0		2		0	1	3	5	1	10	CKD secondary to DM nephropathy on PD	3	3		1		0		1	2	0	0	0	0	0	0		5		1	1	0	0	0			0	0	1	1	0	0	0	1
2853	Index Demo	450	0	79	1	0		3		0	4	3	3	4	14	Fever likely sec to microaspirations	2	0		0		1		1	1	0	1	1	0	0	0		0		0	0	0	0	0			0	0	0	2	0	0	0	0
2854	Index Demo	449	1	69	1	0		3		0	4	3	3	2	12	E coli UTI, Infected sacral sore Hypokalemia	2	0		0		1		1	1	0	1	1	0	0	0		1		0	1	0	1	0	Hokkien		0	0	0	2	0	0	0	0
2857	Index Demo	453	1	55	0	2		2		0	5	3	5	4	17	Hypoglycaemia due to missed meals / high dose insulin Gout flare AoCKD	1	3		0		2		1	1	1	0	1	0	0	0		3		1	0	0	0	0			0	0	1	2	0	0	0	0
2864	Index Demo	454	0	63	1	1		2		0	4	3	3	3	13	Overwarfarinisation with blood-tinged sputum likely precipitated by hepatic congestion from CCF CCF	1	0		0		1		1	1	0	1	1	0	0	0		2		1	0	1	0	0			0	0	0	1	1	0	0	1
2866	Index Demo	452	0	42	1	1		2		0	5	3	1	4	13	Menorrheagia Headache Symptomatic anaemia secondary to overwarfarinization	1	1		0		2		1	2	0	0	0	0	0	0		2		1	0	1	0	0			0	0	0	2	0	0	0	0
2879	Index Demo	455	1	78	1	0		2		0	4	3	1	3	11	Giddiness secondary to long standing right thalamus ICH	999	0		0		1		1	1	0	1	0	0	0	0		0		0	1	0	0	0			0	0	0	2	0	0	0	0
2882	Index Demo	458	1	74	0	0		2		0	0	3	5	3	11	Peritoneal dialysis catheter exit site bleeding	1	0		0		2		1	1	0	1	0	0	0	0		0		0	1	0	0	0			2	2	3	2	0	0	0	0
2891	Index Demo	457	0	93	1	0		3		0	4	3	1	3	11	GE	2	0		0		2		1	1	0	0	1	0	0	1	Daughter in law	5		0	0	0	0	1		Uncommunicative	2	0	0	2	0	0	0	0
2892	Index Demo	456	0	75	1	0		1		0	4	3	2	4	13	Vomiting and abdominal pain, likely UTI	999	0		0		2		1	1	0	1	0	0	0	0		999		0	1	0	1	0	hokkien		0	0	0	2	0	0	0	0
2901	Index Demo	459	1	73	1	0		2		0	2	3	5	2	12	?bilateral plantar fascitis Non vertiginous giddiness liekly due to dehydration/postural hypotension/?undiagnosed hypoglycaemia Generalised bone pain ? secondary to osteomalacia/renal osteodytrophy Anamia chronic anaemia secondary to CKD Refer to orthopaedic for foot pain	1	0		0		2		1	2	0	0	0	0	0	0		0		0	1	0	0	0			0	0	0	2	0	0	0	0
2902	Index Demo	460	0	85	1	0		3		0	3	3	5	3	14	presented to A& E with history of epistaxis not resolved with ice water gargle and nasal pressure.	1	0		0		4		2	1	0	1	0	0	0	0		4	Roman Catholic	1	1	0	0	0			0	0	0	2	0	0	0	0
2906	Index Demo	461	1	77	0	0		3		0	2	3	2	3	10	Change in bowel habit - likely ?GE Hyponataemia, Hypokalaemia HTN	2	0		0		1		1	2	0	0	0	0	0	0		0		0	1	0	1	0	Cantonese		0	0	0	2	0	0	0	0
2911	Index Demo	462	0	81	1	0		3		0	3	3	3	2	11	Constipation colic	3	2		1		0		1	2	0	0	0	0	0	0		1		0	1	0	0	0			0	0	0	1	0	1	0	0
2930	Index Demo	464	0	66	0	0		2		0	2	3	5	2	12	Fluid overload secondary to fluid indiscretion ?hemolytic anemia	1	6		0		2		1	2	0	0	0	0	0	0		999		1	1	0	0	0			0	0	3	2	0	0	0	0
2934	Index Demo	463	1	85	0	0		2		0	2	3	5	1	11	piles acute gastritis	1	5		0		1		1	1	1	1	0	0	0	0		5		1	0	0	0	0			2	0	3	2	0	0	0	0
2938	Index Demo	465	1	60	1	0		3		0	4	3	1	2	10	SOBOE likely secondary to anemia Anemia likely from piles on a background of thalassaemia trait UTI Raised ALP ? Hyperthyroidism	1	0		0		2		1	1	1	1	0	0	0	0		1		0	1	0	0	0			0	0	0	2	0	0	0	0
2943	Index Demo	468	0	80	1	0		2		0	4	3	5	4	16	Dementia with care issues HTN	2	0		0		1		1	1	0	1	0	0	0	0		0		0	0	0	1	0	CANTONESE		2	0	3	2	0	0	0	0
2944	Index Demo	466	0	99	1	0		2		0	4	3	3	2	12	CCF secondary to fast AF AoCRF Iron deficiency anemia Left foot ?arthritis	2	7		0		3		1	1	0	0	1	0	0	0		1		0	1	0	1	0	CANTONESE		2	0	0	2	0	0	0	0
2960	Index Demo	471	0	50	1	1		2		0	5	3	5	3	16	Sepsis ? no obvious source Left clavicle and shoulder pain likely secondary to secondary hyperparathyroidism	1	3		0		2		1	1	1	0	0	0	0	0		2		1	0	1	0	0			0	0	1	2	0	0	0	0
2964	Index Demo	467	1	78	0	1		3		0	7	3	3	1	14	Sepsis secondary to right foot cellulitis/ulcer/abscess ESRF on PD, cx by PD peritonitis Poorly controlled DM Overwarfarinsation secondary to sepsis Anemia most likely secondary to acute illness/chronic disease/intraop blood loss transferred to inpatient rehab for continued care	1	0		0		2		1	1	0	1	1	0	0	0		2		0	0	1	0	0			0	0	3	2	0	0	0	0
2966	Index Demo	470	1	58	0	1		3		0	4	3	5	2	14	Acute Urticaria secnodary to ?URTI TRO vasculitis URTI B/G HCC s/p 5 cycles of TACE	1	2		0		2		1	2	0	0	0	0	0	0		2		1	0	1	0	0			2	2	0	1	0	0	0	1
2967	Index Demo	469	0	53	1	1		2		0	4	3	3	1	11	AF recent DC cardioversion	2	3		0		2		0	2	0	0	0	0	0	0		2		1	0	1	0	0			0	0	0	2	0	0	0	0
2992	Index Demo	472	1	77	1	2		1		0	1	3	5	2	11	Decompensated CCF	1	0		1		0		1	1	1	0	0	0	0	0		2		0	0	1	0	0			0	0	0	1	1	0	0	0
3003	Index Demo	477	1	79	1	0		3		0	4	3	2	3	12	Atypical CP Transient junctional bradycardia likely secondary to Dipyridamole Lower back pain	1	0		0		1		1	1	1	0	0	0	0	0		5		1	0	0	1	0	Hokkien		0	0	0	1	0	0	0	1
3008	Index Demo	474	1	57	1	2		2		0	4	3	1	4	12	left pyelonephritis with left ureter thickening	1	0		0		2		1	1	1	0	0	0	0	0		2		0	0	1	0	0			0	0	0	2	0	0	0	0
3009	Index Demo	473	0	79	1	2		1		0	5	3	3	3	14	Poor wound healing	2	0		0		2		1	1	0	0	1	0	0	0		3		0	0	0	0	1		Tamil	0	0	0	2	0	0	0	0
3014	Index Demo	476	1	62	0	0		2		0	3	3	2	3	11	BGIT for investigation Poorly controlled DM	1	0		0		2		1	1	1	0	0	0	0	0		0		0	1	0	0	0			0	0	0	2	0	0	0	0
3025	Index Demo	475	0	76	0	0		3		0	7	3	0	3	13	Acute Pulmonary Oedema secondary to dilated cardiomyopathy Pneumonia Folic Acid deficient Anaemia	0	2		1		0		0	2	0	0	0	0	0	0		1		1	0	0	0	0			0	0	1	2	0	0	0	0
3036	Index Demo	479	1	68	1	0		3		0	2	3	5	2	12	Decompensated CCF precipitated by new onset AF	1	0		0		1		1	2	0	0	0	0	0	0		0		0	0	0	1	0	hokkien		2	2	0	2	0	0	0	0
3037	Index Demo	480	0	86	0	0		3		0	7	3	1	2	13	UBGIT w Hb drop (Hb 5.7 on arrival) due to bleeding gastric ulcer s/p subtotal gastrectomy and cholecystectomy, postop cx by R pneumonia and AF (resolved) Social issues	2	1		0		1		1	1	0	0	1	0	0	0		0		0	1	0	1	0	HOKKIEN		2	0	3	2	0	0	0	0
3039	Index Demo	478	0	77	1	0		2		0	4	3	3	3	13	Post ULAR + DI Wheezing CA of rectum	1	0		0		1		1	1	0	1	1	0	0	0		0		0	1	0	0	0			0	0	0	2	0	0	0	0
3049	Index Demo	482	0	65	0	0		2		0	4	3	1	2	10	Recurrent TIA (slurring of speech), b/g behchet disease PR bleeding Behchet disease Persistent SOB	1	5		0		2		1	1	1	0	0	0	0	0		4	Roman Catholic	1	0	0	0	0			0	0	3	2	0	0	0	0
3050	Index Demo	481	1	82	1	0		3		0	5	3	1	2	11	Low back pain	2	0		0		2		1	1	0	1	0	0	0	0		0		0	1	0	1	0	Cantonese		0	0	0	2	0	0	0	0
3053	Index Demo	486	1	68	0	1		2		0	4	3	1	3	11	Sepsis likely UTI	1	8	Sec 3	0		0		1	1	1	0	0	0	0	0		2		1	0	1	0	0			2	0	3	2	0	0	0	0
3059	Index Demo	484	1	83	0	0		3		0	4	3	3	2	12	Syncope TRO cardiac cause B12 def anemia Hypokalemia Asymptomatic bacteriuria Physiotherapy assessment	1	0		0		1		1	1	1	1	0	0	0	0		999		0	1	0	1	0	Hokkien		2	2	3	2	0	0	0	0
3060	Index Demo	483	0	90	1	0		2		0	5	3	3	2	13	multiple diabetic foot ulcers cx by cellulitis constipation colic CKD	2	0		1		0		1	1	0	1	0	0	0	0		0		0	0	0	1	0	Hokkien		0	0	0	2	0	0	0	0
3073	Index Demo	487	1	81	1	0		2		0	4	3	6	1	14	Newly diagnosed metastatic pancreatic carcinoma Multilevel degenerative changes of cervical spine Mild fluid overload	1	1		0		2		1	1	1	0	0	0	0	0		0		0	1	0	0	0			0	0	3	2	0	0	0	0
3077	Index Demo	499	0	93	1	0		0		0	3	3	5	3	14	left calf pain TRO DVT AKI with hyperkalemia Poorly controlled blood sugar level	2	0		0		4		1	1	0	1	1	0	0	0		4	Catholism	0	0	1	0	0			0	0	0	1	1	0	0	0
3079	Index Demo	485	0	66	0	0		2		0	4	3	5	2	14	Newly diagnosed lung ca with brain mets complicated by left hemiparesis	1	3		0		4		2	1	0	1	0	0	0	0		0		1	1	0	1	0	Teochew		1	1	0	2	0	0	0	0
3080	Index Demo	490	0	57	1	2		2		0	3	3	5	3	14	NSTEMI TIMI 3 with CCF Infective exacerbation of asthma	1	1		0		2		1	1	1	1	0	0	0	0		3		1	0	1	0	1		Tamil	0	0	1	2	0	0	0	0
3085	Index Demo	494	1	69	0	0		3		0	5	3	5	4	17	NGT dislodgement b/g moderate dysphagia	1	1		0		2		1	1	1	0	0	0	0	0		0		0	1	0	1	0	Hokkien		2	0	0	2	0	0	0	0
3087	Index Demo	491	1	82	1	0		3		0	4	3	3	2	12	Malfunctioning AVG	2	0		0		1		1	2	0	0	0	0	0	0		0		0	1	0	1	0	Cantonese		0	0	0	1	0	0	0	0
3097	Index Demo	488	0	78	1	1		2		0	3	3	5	2	13	Hypertenison secondary to fluid overload, secondary to fluid indiscretion, background of progressive CKD Asymptomatic pyuria	1	7		0		2		1	1	0	1	1	0	0	0		2		0	0	1	0	0			0	0	0	2	0	0	0	0
3098	Index Demo	503	1	80	0	2		3		0	5	3	5	4	17	Vertigo to exclude ACS Asthma exacerbation Poorly controlled DM Social issue	1	0		1		0		1	2	0	0	0	0	0	0		2		1	0	0	0	0			2	0	3	1	0	0	1	0
3100	Index Demo	489	0	49	1	0		2		0	5	3	3	3	14	Perm Cath Insertion for Interim HD. B/G ESRF secondary to cGN TK Insertion Anaemia secondary to Thal Trait Right toe pain secondary to Gout Flare HTN	1	1		0		1		1	2	0	0	0	0	0	0		0		0	1	0	0	0			0	0	0	2	0	0	0	0
3107	Index Demo	497	1	72	1	0		3		0	5	3	5	2	15	Influenza A CAP CX by bronshospasm Thrombocytopenia likely secondary to viral illness ESRF	1	8		1		1		1	2	0	0	0	0	0	0		5		0	1	0	0	0			0	0	3	2	0	0	0	0
3118	Index Demo	496	0	58	0	3	Not stated	2		2	2	3	2	2	9	Bonchiectasis exacerbation	1	3		0		2		1	2	0	0	0	0	0	0		2		1	0	1	0	0			2	0	3	2	0	0	0	0
3124	Index Demo	506	0	66	1	0		2		0	7	3	2	2	14	Poorly controlled DM TRO HHNK/ DKA R foot ulcer DM nephropathy Inpatient rehab UTI sec to ARU Iron deficiency Anemia DM Control Right BKA wound breakdown	999	7		0		1		1	2	0	0	0	0	0	0		999		1	0	0	0	0			0	0	0	2	0	0	0	0
3125	Index Demo	495	1	77	0	0		2		0	2	3	5	4	14	viral gastritis anemia from chronic disease borderline low BP	1	3		0		2		0	1	1	1	0	0	0	0		1		0	1	0	0	0			0	1	0	2	0	0	0	0
3126	Index Demo	498	0	87	1	1		3		0	7	3	5	3	18	L Hand 1st CMPJ gouty flare L hip AVN L femoral Vein thrombosis Renal Masses for invx Functional decline	2	0		0		1		1	1	0	1	0	0	0	0		2		0	0	1	0	0			0	0	0	2	0	0	0	0
3128	Index Demo	492	1	74	0	0		4	C-PR	0	3	3	0	4	10	CAP	1	3		0		2		1	2	0	0	0	0	0	0		4	Free thinker	1	0	0	0	0			0	0	2	2	0	0	0	0
3131	Index Demo	500	1	80	1	0		2		0	0	3	5	2	10	Viral gastritis DM hypotension from dehydration	1	2		0		3		1	1	0	1	0	0	0	0		1		1	1	1	0	0			0	0	999	1	1	0	0	0
3132	Index Demo	504	1	88	0	0		3		0	4	3	3	1	11	R MZ CAP Hyponatremia likely depletional	2	0		0		2		1	1	0	0	1	0	0	0		1		0	0	0	1	0	Teochew		0	0	3	2	0	0	0	0
3134	Index Demo	493	0	38	1	2		1		0	1	3	5	1	10	Acute gastroemteritis CCF	0	5		0		2		1	2	0	0	0	0	0	0		3		1	0	0	0	0			0	0	1	2	0	0	0	0
3136	Index Demo	515	0	70	0	0		2		0	5	3	5	1	14	Unstable Angina Pectoris TIMI RS 6 End stage renal failure Single episode of seizure likely metabolic in origin Right middle perihilar mass for investigation Poorly controlled DM	1	4		0		2		1	1	0	0	1	0	0	0		0		1	0	0	0	0			2	2	3	2	0	0	0	0
3153	Index Demo	507	1	89	1	1		2		0	5	3	5	2	15	Malena - ? cause NSTEMI likely secondary to sepsis (?source - UTI?) Likely CA-UTI R dorsrum phlebitis	2	3		0		2		1	1	0	1	1	0	0	0		2		0	0	1	0	0			0	0	0	1	0	0	0	1
3166	Index Demo	501	0	72	0	0		3		2	7	3	3	2	15	Right IT # COPD AF Poorly controlled DM 2` diet non-compliance	0	7		1		0		1	2	0	0	0	0	0	0		999		0	0	0	1	0	Hokkien		2	0	999	999	0	0	0	0
3167	Index Demo	502	0	75	0	0		2		2	7	3	5	3	18	Infective COPD exacerbation Progression of lung adenoCa with right malignant pleural effusion Deconditioning	1	0		0		1		1	2	0	0	0	0	0	0		0		0	1	0	0	0			2	2	3	2	0	0	0	0
3188	Index Demo	509	1	84	1	0		3		0	2	3	3	2	10	Fluid overload secondary to CCF	2	0		0		1		1	1	0	1	0	0	0	0		0		0	1	0	0	0			0	0	3	2	0	0	0	0
3189	Index Demo	505	1	78	1	0		2		0	5	3	3	3	14	Lumbar spondylosis Discharge planning - SLCH vs Home with Day Rehab	1	0		1		0		1	1	0	1	0	0	0	0		0		0	1	0	0	0			0	0	0	2	0	0	0	0
3194	Index Demo	508	0	91	1	0		3		0	4	3	2	4	13	Infective Exacerbation of Bronchiectasis Recurrent Falls Vitamin D Deficiency	2	0		0		3		1	1	0	1	0	0	0	0		0		0	1	0	0	0			0	0	3	2	0	0	0	0
3210	Index Demo	514	0	56	0	1		1		0	4	3	5	4	16	R-LZ Community Acquired Pneumonia ESRF requiring urgent HD	1	5		0		2		1	1	1	0	0	0	0	0		2		1	0	1	0	0			0	0	1	2	0	0	0	0
3213	Index Demo	510	0	64	1	0		3		0	1	3	2	4	10	Mild left homonymous hemianopia with sparing of central vision bilateral cataract	1	7		0		2		1	1	0	1	0	0	0	0		999		0	0	0	0	0			999	999	999	999	0	0	0	0
3216	Index Demo	511	1	78	1	0		3		0	7	3	0	3	13	Sepsis sec to sacral sore/UTI AKI sec dehydration/sepsis Fe def anemia for inx Raised TropT sec sepsis/ AKI Poor oral intake Deranged electrolytes Blood stained NGT Aspirates Patient discharged stable to BVH	1	0		0		2		1	1	0	1	0	0	0	0		0		0	1	0	1	0	Teochew		0	0	3	2	0	0	0	0
3229	Index Demo	512	1	73	0	0		2		0	7	3	2	2	14	Aspiration pneumonia, b/g of NPC stage 1 s/p RT >10 years ago cx by SVT sec 2º sepsis Anemia For SLH before maid arrives	1	6		0		2		1	1	0	0	1	0	0	0		1		1	0	0	0	0			0	0	3	2	0	0	0	0
3234	Index Demo	516	0	86	1	0		2		0	7	3	0	2	12	Closed Left NOF gardens II fracture ARU on POD 9	2	0		0		1		1	1	0	1	0	0	0	0		0		0	1	0	1	0	Teochew, Hokkien		0	0	0	2	0	0	0	0
3240	Index Demo	513	1	62	1	1		2		1	5	3	2	4	14	Urosepsis Recurrent hypoglycaemia Recurrent vomiting Hep B positive	1	3		0		1		1	1	1	1	0	0	0	0		2		0	0	1	0	0			1	0	0	2	0	0	0	0
3255	Index Demo	517	0	68	1	0		2		0	3	3	3	3	12	Giddiness ?cause	1	1		0		2		1	2	0	0	0	0	0	0		0		0	1	0	1	0	Teochew		0	0	0	2	0	0	0	0
3265	Index Demo	518	1	88	1	0		3		2	2	3	2	3	10	CBD stricture with Extra-hepatic stones	2	0		0		1		1	1	0	1	0	0	0	0		0		0	1	0	1	0	Hokkien		2	0	1	2	0	0	0	0
3277	Index Demo	519	1	78	0	0		1		0	1	3	5	2	11	CCF Infective Exacerbation of Chronic Obstructive Pulmonary Disease (presumptive)	1	3		0		2		1	1	1	0	0	0	0	0		0		0	1	0	0	0			2	0	3	2	0	0	0	0
3308	Index Demo	521	0	87	1	0		2		0	4	3	2	2	11	Syncope with stable HI Iron deficiency Anemia Gout attack	2	0		0		2		1	1	0	1	0	0	0	1	Grand-daughter	0		0	0	0	1	0	Hokkien		2	0	0	2	0	0	0	0
3316	Index Demo	522	0	74	0	0		2		0	4	3	1	2	10	Sepsis likely secondary to pneumonia (CAP) Deranged LFT / Elevated Bilirubin likely secondary to sepsis Hyponatremia secondary to HCTZ b/g HTN, HLipid, IHD, old CVA	1	1		0		1		1	1	1	0	0	0	0	0		1		1	0	0	0	0			2	0	3	2	0	0	0	0
3332	Index Demo	520	1	74	0	0		3		0	5	3	1	2	11	Right Cellulitis AKI Poorly controlled DM Iron deficiency anemia	1	0		0		2		1	1	0	1	0	0	0	0		0		0	0	0	1	0	Hokkien		0	2	3	2	0	0	0	0
3334	Index Demo	526	0	75	1	0		2		0	4	3	3	2	12	Gross haematuria sec to overwarfarinisation	1	0		0		2		1	1	0	1	0	0	0	0		0		0	0	0	1	0	Hokkien/Teochew		2	0	3	2	0	0	0	0
3346	Index Demo	529	0	85	1	0		2		0	5	3	2	3	13	clinical left MCA stroke seconday to cardioembolic Incidentally noted right ICA cavernous aneurysm	999	0		0		2		1	1	0	0	1	0	0	0		0		0	0	0	1	0	Cantonese		0	0	0	2	0	0	0	0
3357	Index Demo	523	0	63	0	2		4	C-PR	2	2	3	5	2	12	Unstable angina	1	3		0		1		1	1	1	0	0	0	0	0		1		1	0	0	0	0			2	2	0	1	0	0	0	0
3361	Index Demo	531	1	62	1	1		2		0	3	3	3	3	12	Fever ? cause Chronic cough x 4/12 (dc w respi TCU) B/G - ESRF on HD (sec to ADPCKD) Beta thalassemia	0	3		0		1		1	1	0	1	0	0	0	0		2		1	0	1	0	0			0	0	3	2	0	0	0	0
3371	Index Demo	530	0	70	1	2		3		0	5	3	3	3	14	sepsis 2ry to wound infection and HCAP ESRF on HD	1	0		0		2		1	1	0	1	0	0	0	0		2		0	0	1	0	0			0	0	0	2	0	0	0	0
3381	Index Demo	525	1	54	1	0		3		0	5	3	5	3	16	Sepsis secondary to infected central venous catheter ESRF on dialysis Difficult AVF cannulation	1	3		0		1		1	1	1	0	0	0	0	0		0		0	1	0	0	0			0	0	1	2	0	0	0	0
3387	Index Demo	524	1	60	0	1		2		0	4	3	3	3	13	B/G DM/HTN/HLD/IHD with TVD	1	0		0		2		1	1	0	1	0	0	0	0		2		1	0	0	0	0			0	0	0	2	0	0	0	0
3398	Index Demo	532	1	87	0	0		2		0	5	3	5	2	15	Left CAP (CURB 2) Mild Hyperkalemia on bg of stage 4 CKD - egf 26ml/min NCNC anemia secondary to Fe, folate and B12 deficiency right ankle gouty flare with b/g of OA knees	1	0		0		2		1	1	0	0	0	0	0	1	Daughter-in-law	0		0	1	0	1	0	Teochew		0	0	3	2	0	0	0	0
3400	Index Demo	527	1	77	1	1		2		0	2	3	5	3	13	URTI	1	1		0		2		1	1	0	1	1	0	0	0		2		1	0	1	0	0			0	0	0	2	0	0	0	0
3404	Index Demo	528	0	84	1	0		2		0	7	3	1	2	13	Right community acquired pneumonia with bronchitis E. Coli UTI with background of chronic urinary retention Diabetes Mellitus Deconditioning	2	0		0		1		1	1	0	0	0	0	0	1	Grand-daughter	0		0	0	0	1	0	Hokkien		0	0	0	2	0	0	0	0
3405	Index Demo	538	1	79	1	0		2		0	5	3	5	4	17	Fall with no HI Overwarfarinization ?cause AKI secondary to dehydration DM AMS secondary to Anarex Dyspepsia Home with day rehab	999	0		0		2		1	1	0	1	0	0	0	0		0		0	0	0	1	0	Teochew, Hokkien		2	0	3	2	0	0	0	0
3417	Index Demo	539	0	80	0	1		2		0	4	3	3	2	12	Overwarfarinsation	1	3		0		1		0	1	1	1	0	0	0	0		2		1	0	1	0	0			2	0	3	2	0	0	0	0
3419	Index Demo	537	1	45	1	1		1		0	4	3	3	4	14	PV bleeding Wheeziness INR	1	5		0		2		1	1	1	1	0	0	0	0		2		1	0	1	0	0			0	0	0	2	0	0	0	0
3420	Index Demo	541	0	85	1	0		2		0	5	3	1	2	11	L NOF #	2	0		0		2		0	1	0	1	0	0	0	0		0		0	0	0	1	0	Hokkien		0	0	0	2	0	0	0	0
3438	Index Demo	535	0	70	1	0		2		0	3	3	3	3	12	R LMN facial nerve palsy (? Bell`s palsy) R Frontal Meningioma Hypertension Elevated TW on discharge	1	0		0		0		1	1	1	0	0	0	0	0		0		0	0	0	1	0	Hokkien		0	0	0	1	1	0	0	0
3442	Index Demo	534	0	72	1	0		2		0	2	3	3	2	10	Anaemia	1	0		0		2		1	1	0	0	1	0	0	0		0		0	1	0	1	0	Hokkien		0	0	3	2	0	0	0	0
3443	Index Demo	536	1	85	1	0		3		0	3	3	2	3	11	Unstable angina pectoris TIMI 3 2DE: EF61% with RWMA	999	0		0		2		1	1	0	1	0	0	0	1	Daughter-in-law	1		0	1	0	1	0	Teochew		0	0	0	2	0	0	0	0
3445	Index Demo	542	0	94	0	0		3		0	5	3	1	2	11	?Recurrent syncope NSTEMI Hypotension	1	0		0		1		1	1	0	1	1	0	0	0		4	Roman Catholic	0	0	0	1	0	Cantonese		2	0	3	2	0	0	0	0
3448	Index Demo	540	0	79	1	0		2		0	7	3	0	2	12	AIHA Acute on chronic parotiditis Thyroid nodule	1	0		0		2		1	1	0	1	0	0	0	0		1		0	1	0	1	0	Teochew		0	0	0	2	0	0	0	0
3449	Index Demo	533	1	75	0	0		2		0	4	3	1	2	10	Non-vertiginuous giddiness Hyponatremia	2	2		0		2		1	1	0	0	1	0	0	0		0		0	1	0	1	0	Hokkien		0	0	3	2	0	0	0	0
3466	Index Demo	543	1	72	1	0		2		0	4	3	3	3	13	Block AVF (left) s/p thrombolysis D/G: HTN/gout/AF	1	0		0		1		1	1	0	1	1	0	0	0		5		0	1	0	1	0	Teochew		0	0	0	2	0	0	0	0
3468	Index Demo	544	0	63	0	2		2		0	5	3	1	2	11	LEFT LOWER LIMB SWELLING STEROID INDUCED ADRENAL INSUFFICIENCY ANAEMIA, AYSMPTOMATIC	2	1		0		1		1	1	0	1	0	0	0	0		2		1	0	0	0	0			1	0	0	2	0	0	0	0
3469	Index Demo	551	1	81	0	1		2		0	5	3	5	3	16	Fluid overload secondary to CCF and underlying CKD Left LL ulcer anemia social issues - awaiting dementia day care	1	0		0		1		1	1	0	1	0	0	0	1	Daughter-in-law	2		0	0	1	0	0			0	0	3	2	0	0	0	0
3481	Index Demo	546	1	74	1	0		2		0	4	3	5	2	14	Complete heart block, underwent PPM insertion - admitted to CCU aspiration pneumonitis	1	1		0		1		1	1	0	0	1	0	0	0		1		0	1	0	1	0	Teochew		0	0	0	2	0	0	0	0
3482	Index Demo	548	0	79	1	1		3		0	7	3	5	3	18	Bacteremia with splenic abscess Bilateral PVD with Right critical limb ischaemia	1	0		0		2		1	1	0	1	0	0	0	0		2		0	0	1	0	0			0	0	0	1	1	0	0	0
3484	Index Demo	547	1	45	1	0		2		0	4	3	1	2	10	Sepsis - Klebsiella bacteremia, likely urinary source Newly diagnosed DM	1	3		0		2		1	1	0	0	1	0	0	0		0		0	1	0	1	0	Hokkien		0	0	2	2	0	0	0	0
3485	Index Demo	549	0	62	0	2		3		0	4	3	2	4	13	NSTEMI Giddiness LL Ulcer	3	8	Vocational school	2	Lodger	5	no fixed lodging, moves around relatives	2	2	0	0	0	0	0	0		3		1	0	0	0	0			2	2	0	1	0	0	0	0
3491	Index Demo	545	1	84	1	0		3		1	3	3	5	2	13	Fluid overload secondary to sepsis (RSV bronchitis) Hypokalemia AOCRF Care issues - getting new maid	1	0		0		0		1	1	0	1	1	0	0	0		1		0	1	0	1	0	Hokkien		0	0	0	2	0	0	0	0
3496	Index Demo	553	0	78	0	0		2		0	3	3	3	2	11	Recurrent falls sec to postural giddiness ?poor cardiac function (prev declined surgery) Mild CCF, b/g IHD with TVD with severe MVP & MR RTI Mobility issues	1	0		0		1		1	1	0	1	1	0	0	0		999		0	1	0	0	0			999	999	0	2	0	0	0	0
3499	Index Demo	552	0	87	1	0		3		0	7	3	5	4	19	Infective exacerbation of asthma, RSV positive High BP EOL issues R foot gangrene	2	0		0		1		1	1	0	1	1	0	0	0		0		0	0	0	1	0	Hokkien		0	0	0	2	0	0	0	0
3502	Index Demo	555	1	62	1	1		3		0	1	3	5	4	13	Left ischiorectal abscess s/p EUA ESRF on HD 2/4/6	1	0		0		2		1	1	0	1	0	0	0	0		2		0	0	1	0	0			0	0	0	2	0	0	0	0
3504	Index Demo	550	1	61	1	1		2		0	0	3	5	3	11	Hyperkalemia on B/G CKD stage 3 DM/HTN/HLD/Anemia/CKD/IHD	1	1		0		2		1	1	0	1	0	0	0	0		2		0	0	1	0	0			0	0	0	2	0	0	0	0
3515	Index Demo	554	1	82	1	0		3		0	7	3	5	2	17	Acute pulmonary oedema precipitated by NSTEMI TIMI 6, B/G IHD TVD declined PCI AoCKD - likely secondary to cardiorenal syndrome UTI NCNC anaemia Social circumstances - applied new maid, CGT initiated, maid competent	2	0		0		1		1	1	0	1	1	0	0	0		0		0	0	0	1	0	Hokkien		1	0	0	2	0	0	0	0
3530	Index Demo	564	0	82	0	0		2		0	4	3	1	2	10	Right lower limb cellulitis with Group G streptococcal bacteraemia Chronic cough Right OA knee Raised PSA and pyuria Bifascicular block on ECG Faecal incontinence Fe deficiency anemia	999	0		0		1		1	1	0	1	0	0	0	0		0		0	1	0	0	0			0	0	2	2	0	0	0	0
3532	Index Demo	561	0	76	1	0		2		0	4	3	4	2	13	Fall with back pain Hyponatraemia	2	0		0		2		1	1	0	1	0	0	0	0		0		0	1	0	1	0	Teochew		0	0	0	2	0	0	0	0
3542	Index Demo	560	1	92	1	0		3		0	3	3	5	3	14	Acute right LL DVT One episode of ARU secondary to constipation B/G of AF, HTN, dementia	2	0		0		2		1	1	0	1	1	0	0	0		0		0	0	0	1	0	Cantonese		0	0	0	2	0	0	0	0
3546	Index Demo	562	0	81	1	0		2		0	4	3	3	3	13	Acute gastroenteritis, cx by multiple electrolyte imbalances and HAGMA and NAGMA AOCRF and multiple electrolyte imbalances even with multiple replacements AMS seconadary to NSTEMI UTI Normocytic anaemia Deconditioning on the ward	1	0		0		2		1	1	0	1	1	0	0	0		0		0	1	0	1	0	Teochew		2	0	0	2	0	0	0	0
3551	Index Demo	563	1	67	0	0		3		0	1	3	5	2	11	New onset AF Decompensated CCF	1	5		0		4		2	1	1	0	0	0	0	0		0		1	0	0	0	0			2	2	1	2	0	0	0	0
3558	Index Demo	556	0	41	1	0		3		0	7	3	5	3	18	BE haemorrhagic pseudomembranous viral conjunctivitis with BE corneal epithelial defect HTN urgency Renal r/v for ESRF	0	3		1		1		1	2	0	0	0	0	0	0		5		1	0	0	0	0			0	0	2	1	0	0	0	1
3565	Index Demo	558	1	87	1	2		2		0	5	3	3	3	14	Right middle finger PIPJ septic arthritis s/p Exploration of right middle finger flexor tendon sheath, wound debridement and capsulotomy right middle finger PIPJ	2	0		0		2		1	1	0	1	0	0	0	0		4	sikh	0	0	0	0	1		punjabi	0	0	0	2	0	0	0	0
3566	Index Demo	557	0	59	1	0		2		0	4	3	1	2	10	Gastroenteritis UTI BP control DM control	2	3		0		2		1	1	0	1	1	0	0	0		0		1	0	0	0	0			0	0	3	2	0	0	0	0
3568	Index Demo	559	1	66	1	2		2		0	7	3	3	3	16	High Risk NSTEMI TIMI 7 bg IHD with triple vessel disease - transferred to HD AOCKD (baseline Cr 90) Sepsis - UTI (E.coli and Klebsiella)	1	3		0		3		0	1	0	1	1	0	0	0		3		1	0	0	0	0			0	0	0	2	0	0	0	0
3589	Index Demo	565	0	63	0	2		3		0	4	3	5	2	14	Fluid overload secondary to progressive advanced CKD/DM nephropathy complicated by metabolic acidosis Anaemia for investigation - Newly diagnosed B-thal minor Seborrheic wart over penile shaft - Keen for surgery	1	2		0		1		1	2	0	0	0	0	0	0		2		1	0	1	0	0			1	2	0	2	0	0	0	0
3598	Index Demo	566	1	49	1	3	Filipino	4	B2-PR	0	3	3	5	3	14	Stable angina anxiety	1	6		0		2		1	2	0	0	0	0	0	0		1		1	0	0	0	0			0	0	1	2	0	0	0	0
3617	Index Demo	579	0	87	0	0		3		0	7	3	5	2	17	Severe bilateral HAP, with background R CAP Transaminitis EOL issues ? Underlying IHD Transferred to ICA on 19/1/2014 Transferred to BVH on 17/2/14 for continuation of slow stream rehab	1	0		0		2		1	1	1	1	0	0	0	0		0		0	0	0	1	0	Hokkien, Teochew		0	0	1	1	0	0	0	1
3618	Index Demo	568	1	78	1	0		2		0	4	3	5	3	15	LEFT ABDOMINAL WALL CARBUNCLE Respiratory tract infection	2	0		0		2		1	1	0	0	1	0	0	1	daughter-in-law	0		0	1	0	1	0	Teochew		0	0	0	2	0	0	0	0
3620	Index Demo	569	0	89	1	0		2		0	4	3	2	2	11	UTI, constipation colic Lung nodule t/c malignancy Chronic AF on Warfarin	2	0		0		2		1	1	0	1	0	0	0	0		0		0	0	0	1	0	Teochew		0	0	0	2	0	0	0	0
3622	Index Demo	571	0	70	1	1		1		0	3	3	3	3	12	Pressure ulcers - stage 3 sacral ulcer, bilateral medial knee stage 1 ulcers Mild-moderate oropharyngeal dysphagia	2	2		0		2		1	1	0	1	1	0	0	1	Sister	2		0	0	0	0	1		Minimally communicative	0	0	0	2	0	0	0	0
3623	Index Demo	567	1	35	1	2		1		0	3	3	3	1	10	Blood stained PD fluid Hypocalcemia noted as patient is not compliant with calcichew tablets	1	5		0		2		1	1	1	0	0	0	0	0		2		1	0	0	0	0			0	0	0	2	0	0	0	0
3627	Index Demo	570	0	62	0	0		2		0	0	3	5	2	10	Right LL Swelling	1	0		0		1		1	1	1	1	0	0	0	0		0		0	1	0	0	0			1	0	1	2	0	0	0	0
3645	Index Demo	573	1	79	1	0		2		0	5	3	2	2	12	Global aphasia - resolved ARU left knee and foot ulcer ? right great toe #	0	0		0		2		1	1	0	1	0	0	0	0		1		0	1	0	1	0	Hokkien		0	0	0	2	0	0	0	0
3648	Index Demo	572	0	69	0	0		3		4	4	3	5	4	16	Left lateral thigh abscess	999	7		0		2		1	1	1	0	0	0	0	0		999		0	0	0	0	0			999	999	999	999	0	0	0	0
3656	Index Demo	577	1	55	1	0		3		0	7	3	5	2	17	Fever - Grame +ve cocci Bactremia (resolved) b/g Transverse colon Ca transverse colon carcinoma with hepatic metastasis deposits Social issues - application to AMKCH with home discharge plan	0	0		0		1		1	2	0	0	0	0	0	0		0		0	1	0	0	0			0	0	0	1	0	0	0	0
3658	Index Demo	575	0	59	1	2		3		0	4	3	5	3	15	Fluid overload from CCF Fe def Anemia	1	3		1		0		1	1	0	0	1	0	0	0		2		1	0	1	0	0			0	0	0	2	0	0	0	0
3661	Index Demo	574	1	58	0	0		2		0	3	3	5	2	13	CCF	1	3		0		2		1	1	0	0	1	0	0	0		1		1	1	0	0	0			0	0	3	2	0	0	0	0
3662	Index Demo	576	1	48	1	1		2		0	7	3	2	2	14	Recurrent syncope sec to Autonomic neuropathy, likely due to DM Poorly controlled DM Discoid eczema A baumenii UTI	1	2		0		2		1	2	0	0	0	0	0	0		2		1	0	1	0	0			0	0	0	2	0	0	0	0
3667	Index Demo	578	0	65	0	0		2		2	4	3	3	3	13	R shoulder swelling Established osteoarthritis at the glenohumeral joint with full-thickness cartilage loss, extensive labral detachment and chronic subluxation Severe tendinosis of the long head of the biceps tendon with possible high-grade partial tear at the junction of the intra and extra-articular portion	1	0		1		0		1	1	1	0	0	0	0	0		0		0	1	0	1	0	Hokkien		0	999	3	1	0	0	0	1
3671	Index Demo	584	1	62	0	0		3		0	4	3	5	3	15	Fluid overload secondary to advanced CKD, pt not keen on dialysis Possible sepsis secondary to pneumonia Fast AF ppted by sepsis ?Early dementia Electrolytes Mod Oro-Pharyngral Dysphagia	1	2		0		1		1	1	1	0	0	0	0	0		999		1	1	0	0	0			1	0	0	2	0	0	0	0
3681	Index Demo	583	1	67	1	0		2		0	4	3	2	2	11	APO - AF, CHADS VASC 5 R LL cellulitis AoCKD secondary to poor oral intake/sepsis Hypoglycemia secondary to sepsis/poor oral intake	1	3		0		2		1	1	0	0	1	0	0	0		0		1	1	0	0	0			0	0	0	2	0	0	0	0
3685	Index Demo	581	1	30	0	2		2		0	2	3	2	4	11	neck contusion secondary to fall	0	6		0		2		1	2	0	0	0	0	0	0		3		1	0	0	0	0			0	0	1	2	0	0	0	0
3686	Index Demo	582	0	46	0	2		1		0	4	3	1	4	12	right foot cellulitis poorly controlled DM	1	3		0		1		1	1	1	0	0	0	0	0		3		1	0	0	0	0			0	0	1	2	0	0	0	0
3694	Index Demo	580	1	73	0	2		3		0	5	3	5	3	16	presumptive HBS sepsis Haematemesis Chronic right pleural effusion - possible empyema AOCRF sec to sepsis EOL issues Coagulopathy 2 to Vitamin K (nutritional difficency + abx)	1	1		0		2		1	1	0	1	0	0	0	0		3		1	0	0	0	1		Tamil	0	0	0	1	0	0	0	1
3698	Index Demo	586	0	37	1	0		3		3	2	3	2	4	11	breakthrough seizure epilepsy	0	4		1		1		1	2	0	0	0	0	0	0		0		1	1	0	0	0			1	0	0	2	0	0	0	0
3704	Index Demo	585	1	82	1	3	Not Stated	1		0	3	3	2	2	10	NSTEMI- 3 vessel coronary disease Calculated LVEF of 64% (by Modified Quinones method)	2	8	Qualified teacher in Malaysia	0		3		0	1	0	0	0	0	0	1	Niece	3		1	0	0	0	0			0	0	3	2	0	0	0	0
3707	Index Demo	589	1	74	0	0		3		0	4	3	5	3	15	Accident & fall with shoulder injury. Dementia with behaviour disturbances High CRP Left ankle pain- ? Gout Subtherapeutic INR	1	0		0		1		1	1	1	0	0	0	0	0		0		0	1	0	0	0			2	0	0	2	0	0	0	0
3715	Index Demo	592	0	92	0	0		2		0	7	3	2	2	14	AoCKD for investigation - sec prolonged ATN ?cause NCNC anaemia chest infection bilat transudative pleural effusion functional decline bilat hearing loss psychiatric assessment	1	8	Teacher certification in China	0		4		2	1	0	1	1	0	0	0		5		0	1	0	0	0			0	0	3	2	0	0	0	0
3719	Index Demo	588	0	60	1	1		3		0	7	3	5	2	17	MRSA bacteraemia likely secondary to right IJ vascath line sepsis and severe R HCAP complicated by type 2 respiratory failure pt transferred to MICU for further management patient transferred to isolation ward on 25/1 Hypoglycaemia, DM on Novomix Mild oropharyngeal dysphagia and moderate dysphonia HD access issues	2	0		0		2		1	1	1	1	0	0	0	0		2		0	0	1	0	0			0	0	0	2	0	0	0	0
3721	Index Demo	587	0	48	0	2		3		0	7	3	3	3	16	Stenotrophomonas maltophilia bacteraemia 2 line sepsis ESRF on HD	1	5		0		1		1	1	1	0	0	0	0	0		5		1	0	0	0	0			0	0	0	1	0	0	0	0
3725	Index Demo	590	1	81	0	0		2		0	4	3	2	4	13	NSTEMI Constipation (chronic) AF on RVR	1	0		0		2		1	1	1	1	0	0	0	0		0		0	0	0	0	1		Hainanese	2	2	3	2	0	0	0	0
3726	Index Demo	591	0	65	1	0		2		0	4	3	1	2	10	Fluid over load secondary to CCF L knee contusion CXR abnormality Hyponatremia AoCKD Syncope for investigation Diarhoea	2	7		0		2		1	1	0	1	0	0	0	1	Daughter-in-law	0		0	1	0	0	0			1	0	0	2	0	0	0	0
3730	Index Demo	594	0	99	1	0		2		0	2	3	5	2	12	Aspiration pneumonia	2	0		0		4		2	1	0	1	0	0	0	0		1		0	0	0	0	1		Minimally communcative	0	0	0	2	0	0	0	0
3738	Index Demo	596	1	69	0	0		1		0	3	3	2	4	12	R HCAP w septic shock b/g of recurrent aspiration Bilateral eyes cataract	1	3		0		1		1	1	0	1	0	0	0	0		0		1	0	0	0	0			0	0	3	1	0	0	0	0
3743	Index Demo	598	0	62	0	0		3		3	3	3	5	4	15	Decompensated CCF multifactorial - HF with preserved ejection fraction	3	2		1		1		1	2	0	0	0	0	0	0		5		1	1	0	0	0			0	0	0	1	0	0	0	0
3747	Index Demo	595	1	42	0	1		3		2	0	3	3	4	10	overwarfarinization sec concurrent warfarin+ rivaroxaban , B/G PE and recent NSTEMI s/p PCI (BMS)	1	4		1		1		1	1	1	0	0	0	0	0		2		1	0	1	0	0			2	2	1	1	0	0	0	0
3758	Index Demo	602	1	66	0	0		3		0	7	3	0	2	12	Traumatic left SDH, cerebellar ICH with left occipital fracture Transfer to inpatient rehab Recurrent Vomiting likely sec to Cerebellar Dysfunction from Cerebellar ICH Oliguria UTI (Klebsiella and Proteus; Candida) Dysphagia Assessment of Mental Capacity Low Mood Hypokalaemia	1	0		0		1		1	1	1	0	1	0	0	0		999		0	1	0	1	0	Hokkien		0	0	3	2	0	0	0	0
3770	Index Demo	597	1	85	1	2		2		2	3	3	2	2	10	Dyspnoea secondary to community acquired pneumonia + fluid overload Pernicious + iron def anaemia Hypokalemia, likely secondary to poor oral intake Impaired fasting glucose AKI secondary to sepsis	2	1		0		2		1	1	0	0	1	0	0	0		1		1	0	0	0	0			0	0	0	2	0	0	0	0
3781	Index Demo	599	0	78	0	0		2		0	2	3	3	2	10	Anemia for inx TRO BGIT	1	7		0		2		1	2	0	0	0	0	0	0		0		1	0	0	0	0			0	0	1	2	0	0	0	0
3790	Index Demo	600	0	25	0	0		3		0	5	3	0	2	10	Guillain Barre Syndrome SIADH, likely related to GBS Hypertension	0	6		0		2		1	2	0	0	0	0	0	0		1		1	0	0	0	0			0	0	1	2	0	0	0	0
3793	Index Demo	601	1	65	1	0		2		0	4	3	5	4	16	L vulva abscess ESRF 1, 3, 5	999	0		0		2		1	1	0	1	1	0	0	0		0		0	1	0	1	0	Hokkien		0	0	0	2	0	0	0	0
3805	Index Demo	606	1	79	1	0		3		3	4	3	2	1	10	Fall with stable head injury Atrial flutter precipitated by ? pneumonia AKI sec dehydration/ possible urosepsis Rehabilitation Anaemia for investigation Hypoglycemia	2	7		0		2		1	2	0	0	0	0	0	0		1		0	0	0	0	0			0	0	0	2	0	0	0	0
3807	Index Demo	603	0	80	0	0		1		0	1	3	5	2	11	Polyarticular gouty flare untreated E.coli UTI	1	3		0		2		1	1	1	0	0	0	0	0		1		1	0	0	0	0			0	0	3	2	0	0	0	0
3816	Index Demo	604	0	47	0	0		2		0	5	3	2	2	12	Myocarditis Abdomina pain ?pyelonephritis Hypertension Blurring of vision x 6/12 Left hand weakness x 6/12 Hyperlipidaemia	3	3		0		1		1	2	0	0	0	0	0	0		3		1	0	0	0	0			2	0	0	2	0	0	0	0
3818	Index Demo	605	0	64	0	0		2		0	4	3	1	2	10	R MCA infarct CVRF	0	5		0		3		0	2	0	0	0	0	0	0		5		0	1	0	0	0			2	0	0	2	0	0	0	0
3819	Index Demo	609	0	89	0	2		1		0	5	0	5	3	13	Acute lymphedema tarda	1	7		0		2		1	1	0	1	0	0	0	0		3		1	0	0	0	0			0	0	0	2	0	0	0	0
3837	Index Demo	607	1	65	0	0		2		0	5	3	2	2	12	Pneumonia Hyponatremia Aspiration risk and feeding issues Max ward management Heat rash Secretions	1	7		0		1		1	1	0	0	1	0	0	0		4	Catholic	0	0	0	0	1		Uncommunicative	0	0	3	2	0	0	0	0
3855	Index Demo	608	0	64	1	0		3		0	2	3	2	4	11	DEM admission	0	5		1		0		1	2	0	0	0	0	0	0		1		1	0	0	1	0	Catonese		0	0	0	1	0	1	0	0
3868	Index Demo	611	1	71	1	0		2		0	4	3	3	3	13	Anterior STEMI secondary to subacute stent thrombosis due to single antiplatelet regime Rx with thrombus aspiration and POBA to LAD and diagonal	1	1		0		1		1	1	1	0	0	0	0	0		0		0	1	0	0	0			0	0	0	2	0	0	0	0
3869	Index Demo	610	1	63	1	0		2		0	3	3	2	2	10	Nausea and vomiting Giddiness AKI Metabolic derangements Pseudomonas bacteriuria Persistent sinus tachycardia (HR 97-118)	1	0		0		2		1	1	1	0	0	0	0	0		0		0	1	0	0	0			0	0	0	2	0	0	0	0
3878	Index Demo	612	0	89	0	0		2		0	3	3	3	2	11	Unwitnessed Fall, likely mechanical Gastroenteritis Mild AKI with hypokalemia, likely related to dehydration Pancytopenia likely secondary to viral induced GE	999	0		0		1		1	1	0	1	0	0	0	0		0		0	0	0	1	0	Hokkien		0	0	0	2	0	0	0	0
3910	Index Demo	614	1	82	1	0		1		0	7	3	3	2	15	Fever secondary to URTI & UTI Iron Def Anaemia	999	7		0		2		1	1	0	1	0	0	0	0		0		0	1	0	1	0	Hokkien		0	0	0	2	0	0	0	0
3912	Index Demo	613	1	77	0	0		2		0	4	3	5	2	14	Right shoulder pain, with overlying skin redness Bony erosion on scapular XR ?metastasis Hypotension Mod-severe oropharyngeal dysphagia Hypokalemia R arm edema	999	1		0		2		1	1	0	0	1	0	0	0		1		0	0	0	1	0	Teochew/Hokkien		0	0	0	2	0	0	0	0
3926	Index Demo	618	0	89	0	0		2		0	4	3	1	2	10	right sensorimotor stroke secondary to left lentiform nucleus and corona radiata infarct anemia likely secondary to piles CVRF	2	0		0		2		1	1	0	1	0	0	0	0		0		0	1	0	1	0	CANTONESE		0	0	3	2	0	0	0	0
3942	Index Demo	617	0	91	1	0		3		0	2	3	5	2	12	Urosepsis	2	7		0		3		1	1	0	1	1	0	0	1	Daughter in-law	0		0	0	0	1	0	Cantonese		0	0	0	2	0	0	0	0
3943	Index Demo	616	1	89	0	0		3		0	7	3	2	2	14	Severe sepsis secondary to UTI, grade IV sacral sore and possible chest infection Type II STEMI Severe oropharyngeal dysphagia Continuity of care	1	7		1		0		1	1	1	0	0	0	0	0		0		0	0	0	0	1		Minimally communicative	2	2	0	2	0	0	0	0
3947	Index Demo	615	0	81	0	0		1		0	2	3	5	2	12	SOB secondary to CCF secondary to mild LV diastolic dysfunction TRO lung obstructive disease Anemia Skin lesion ?COPD/asthma	1	0		0		2		1	1	0	0	1	0	0	0		0		0	0	0	1	0	Hokkien		2	0	0	2	0	0	0	0
3949	Index Demo	619	0	73	1	2		4	C-PR	0	5	3	5	2	15	Fluid overload secondary to CCF/CRF due to non compliance to medication Left flank pain Likely underlying cognitive impairment	1	0		1		1		1	1	0	1	0	0	0	0		2		0	0	1	0	1		Tamil	0	0	0	2	0	0	0	0
3965	Index Demo	593	1	94	1	0		3		0	4	3	0	4	11	E. coli UTI Hypokalemia Postural Hypotension	2	0		0		2		1	1	0	1	0	0	0	0		0		0	0	0	1	0	Hokkien		0	0	0	2	0	0	0	0
3970	Index Demo	620	1	85	1	0		2		0	7	3	2	3	15	AoCRF Right NOF # Presbycusis	2	0		0		2		2	1	0	1	0	0	0	0		0		0	0	0	1	0	Hainanese, a little Hokkien		0	0	0	2	0	0	0	0
4008	Index Demo	621	0	66	0	0		2		0	4	3	3	3	13	broken perm cath fever- likely line-related Drop in Hb	1	0		0		1		1	1	1	0	0	0	0	0		0		0	1	0	0	0			1	0	0	2	0	0	0	0
4015	Index Demo	623	1	89	1	0		3		0	2	3	3	2	10	Hypoglycemia secondary to poor oral intake AoCRF, NAGMA secondary to dehydration Pancytopenia on admission Hypertension	1	0		0		1		1	1	0	1	0	0	0	0		0		0	0	0	1	0	Hokkien		0	0	0	2	0	0	0	0
4019	Index Demo	622	1	65	0	0		2		1	4	3	3	2	12	Bronchitis constipation	1	2		0		1		1	1	1	0	0	0	0	0		0		0	1	0	1	0	Hokkien		1	0	0	2	0	0	0	0
4048	Index Demo	624	0	48	0	2		2		0	7	3	5	2	17	MICA - Sepsis secondary to right HCAP, NSTEMI	1	5		0		2		1	1	0	1	0	0	0	0		3		1	0	0	0	0			2	0	0	2	0	0	0	0
4070	Index Demo	625	1	86	1	0		2		0	5	3	1	2	11	Urosepsis LBP secondary to L1 compression fracture/back strain Desaturations	1	0		0		1		1	1	1	0	0	0	0	0		0		0	1	0	1	0	Cantonese		0	0	0	2	0	0	0	0
4073	Index Demo	626	0	40	1	2		3		0	5	3	0	4	12	Non-specific/non-characterisable lower abdo pain likely 2 to PCOS/dysmenorrhea Polymicrobial growth in blood culture of oral flora organisms Metabolic syndrome with PCOS Allergy to mefenamic acid	1	1		2	LODGING AT HUSBAND'S FRIEND FLAT, WAITING FOR NEW FLAT	2		1	1	1	0	0	0	0	0		2		1	0	0	0	0			0	0	0	2	0	0	0	0
4079	Index Demo	627	0	82	0	1		0		0	5	3	2	2	12	Acute cholecystitis causing sepsis Type 2 NSTEM1 CCF Exacerbation Stable AAA on f/up	1	7		0		2		1	1	1	1	0	0	0	0		2		1	0	1	0	0			1	2	3	1	1	0	0	0
4084	Index Demo	631	0	77	0	0		3		0	5	3	2	2	12	Decompensated CCF precipitated by URTI Subtherapeutic INR	0	0		0		2		1	1	0	0	0	0	0	1	Sister	0		0	1	0	0	0			0	0	3	1	1	0	0	0
4085	Index Demo	628	1	60	1	0		3		0	5	3	3	2	13	Decompensated CCF with ischaemic cardiomyopathy Left LL PVD	1	2		0		1		1	1	1	0	0	0	0	0		0		0	1	0	0	0			0	0	0	2	0	0	0	0
4094	Index Demo	629	0	62	1	1		2		2	4	3	3	2	12	R sided weakness (UL>LL) secondary to cortical TIA TRO cardioembolic stroke Shoulder and elbow OA CVRF Raised ALP R wrist/forearm thrombophlebitis of previous plug site	1	0		0		2		2	1	1	1	0	0	0	0		2		0	0	1	0	0			0	0	0	2	0	0	0	0
4104	Index Demo	632	1	76	1	0		3		0	7	3	5	4	19	AoCKDsec to NSAIDs and urosepsis Urosepsis cx by septic encephalopathy PR bleed secondary to rectal ulcer Left hip ?# CD toxcin+ diarrhoea left hip arthortomy with debridement Gouty Flare of bilateral wrist joints Placement issues- community hospital placement	1	0		0		2		1	1	0	1	1	0	0	1	Grandchildren	1		0	0	0	0	1		unk	0	0	0	2	0	0	0	0
4105	Index Demo	630	1	90	1	0		3		0	3	3	5	2	13	Fecal loading TRO UTI Possible allergic reaction to Cefuroxime	999	0		0		2		1	1	0	1	1	0	0	0		0		0	0	0	1	0	Hokkien		0	0	0	2	0	0	0	0
4114	Index Demo	633	0	81	1	0		3		0	5	3	5	1	14	Change in bowel habits + LOW + LOA for investigation -- to r/o malignancy Bronchiectasis and bronchocoeles but no suspicious nodules in the lungs Enlarged heterogeneous thyroid lobes with multiple nodules and mild left retrosternal extension. Ultrasound thyroid is suggested for further evaluation No intra-abdominal mass or abscess Bilateral renal cysts Marked colonic faecal loading Cardiomegaly w…	1	0		0		2		1	1	0	1	0	0	0	0		0		0	1	0	0	0			0	0	0	2	0	0	0	0
4137	Index Demo	634	1	77	1	0		3		0	1	3	3	3	10	GERD	2	0		1		0		1	2	0	0	0	0	0	0		0		0	1	0	0	0			0	0	0	1	0	0	0	0
4138	Index Demo	641	1	67	1	0		2		0	1	3	5	2	11	?hypotension at home (resolved) AF on warfarin	1	1		0		1		1	1	1	0	1	0	0	0		0		0	0	0	1	0	Cantonese		0	0	0	2	0	0	0	0
4140	Index Demo	636	1	33	0	2		2		0	4	3	1	2	10	AKI 2` dehydration with hyperkalemia GE	0	8		2	lodging with brother's family	1		0	1	0	0	0	0	1	0		1		1	0	0	0	1		simple Tamil	0	0	0	1	0	0	0	0
4151	Index Demo	635	0	87	1	0		2		0	4	3	5	2	14	L pure motor stroke CVRF	1	0		0		2		1	1	0	1	1	0	0	0		0		0	1	0	0	0			0	0	0	2	0	0	0	0
4162	Index Demo	638	1	84	1	0		3		0	4	3	5	3	15	Decompensated CCF- likely Pulmonary HTN, also possible component of sepsis, underlying presence of Type 2 Respi failure- ?OSA AKI anaemia	1	0		0		2		1	1	0	1	0	0	0	0		0		0	0	0	1	0	Teochew		0	0	0	2	0	0	0	0
4177	Index Demo	642	1	82	1	2		3		0	5	3	5	2	15	NSTEMI precipitated by sepsis Gram negative bacteremia secondary to UTI Possible cognitive impairment likely mixed dementia with resolved acute delirium Glycemic control	999	0		1		0		1	1	0	1	0	0	0	0		3		0	0	0	0	1		Tamil	0	0	0	2	0	0	0	0
4180	Index Demo	637	0	67	0	0		2		0	4	3	5	4	16	L RC AVF stenosis	1	3		0		2		1	1	1	0	0	0	0	0		5		0	1	0	0	0			0	0	0	2	0	0	0	0
4191	Index Demo	639	0	62	1	0		0		0	5	3	0	2	10	Spontaneous hypertensive right BG bleed Newly dx hyperlipidemia Case transferred to Rehab	1	3		0		3		1	1	0	1	0	0	0	0		0		1	0	0	0	0			0	0	0	2	0	0	0	0
4193	Index Demo	644	1	51	0	0		2		0	4	3	5	4	16	Fluid overload secondary to CKD TRO ACS High CK, unknown cause Hypocalcaemia, TRO hypothyroidism Chronic disease Likely underlying IHD Iron deficiency anaemia Right lower limb chronic ulcer	0	2		2	lodging. awaiting rental flat while staying at friend's flat	0		1	2	0	0	0	0	0	0		0		1	1	0	0	0			2	2	1	1	0	0	0	1
4194	Index Demo	640	0	88	0	0		2		0	4	3	1	2	10	Type 2 NSTEMI likely due to anemia	1	7		0		1		1	1	0	1	0	0	0	0		0		0	1	0	1	0	Hokkien		1	2	0	2	0	0	0	0
4196	Index Demo	647	0	79	1	0		3		0	7	3	2	2	14	Left pure motor stroke likely secondary to small vessel disease Care transferred under Rehab Medicine	999	0		0		1		1	1	0	1	1	0	0	0		1		0	0	0	0	1		minimally communicative	2	0	3	2	0	0	0	0
4203	Index Demo	643	1	60	0	0		3		2	3	3	3	2	11	Hemoptysis likely secondary to post TB bronchiectasis	999	1		1		0		1	1	0	0	0	0	0	1	younger sister	0		0	1	0	0	0			2	0	0	2	0	0	0	0
4205	Index Demo	645	0	71	0	0		3		0	2	3	5	3	13	Symptomatic hypoglycemia secondary to poor oral intake, with continued OHGAs asymptomatic low BP	1	0		0		1		1	1	1	0	0	0	0	0		0		0	1	0	0	1		HOKKIEN	0	0	0	2	0	0	0	0
4207	Index Demo	646	1	74	1	0		2		0	5	3	0	3	11	L MF septic arthritis and RF abscess pAF/SSS on Rivaroxaban	1	3		0		2		1	1	1	0	0	0	0	0		4	Catholicism	0	1	0	0	0			0	0	0	2	0	0	0	0
4211	Index Demo	650	0	80	0	0		3		0	4	3	2	3	12	COPD exacerbation, likely secondary to poor compliance/not taking inhalers adequately Bilateral LL sweling ?RHF	1	3		0		1		1	1	1	0	0	0	0	0		5		1	0	0	0	0			2	2	0	1	0	0	0	0
4222	Index Demo	648	0	72	0	0		3		0	2	3	3	2	10	Bleeding from tongue secondary to overwarfarinisation Anemia Mild CCF LV thrombus secondary to ?AF b/g MVR for RHA Borderline BP	1	2		0		2		1	1	1	1	0	0	0	0		5		1	1	0	1	0	Cantonese		2	2	3	2	0	0	0	0
4226	Index Demo	649	0	46	1	3	not stated	3		2	5	3	5	2	15	Rt lateral foot ulcer	1	0		2	lodging sister's flat, awaiting rental house	2		1	1	1	0	0	0	0	0		2		1	0	1	0	0			1	0	0	2	0	0	0	0
4241	Index Demo	652	0	68	0	1		2		0	1	3	5	3	12	fluid overload 2DE performed 2/5/14 LVEF 17% RWMA.	1	5		0		2		1	1	1	0	0	0	0	0		2		1	0	1	0	0			0	0	3	1	1	0	0	0
4242	Index Demo	651	1	45	1	1		1		0	4	3	1	3	11	Iron Deficiency Anaemia for Ix - Scopes showed gastritis, duodenitis and haemorrhoids AKI secondary to dehydration Non-Specific Viral Illness	1	5		0		2		1	1	1	0	0	0	0	0		2		1	0	1	0	0			0	0	0	2	0	0	0	0
4277	Index Demo	655	1	55	0	2		2		0	5	3	5	3	16	Decompensated CCF with IHD/TVD with ischemic CMP EF 20-25%, pulmonary hypertension Iron deficent Anaemia for Ix	1	3		0		2		1	1	1	0	0	0	0	0		4	Roman Catholic	1	0	0	0	0			2	2	0	2	0	0	0	0
4279	Index Demo	654	1	89	1	0		2		0	4	3	2	2	11	Gastroenteritis Anemia ?Trop T leak due to sepsis	1	0		0		1		1	1	0	1	0	0	0	0		0		0	0	0	1	0	Cantonese		0	0	3	2	0	0	0	0
4289	Index Demo	653	1	77	0	0		1		0	7	3	3	2	15	Severe sepsis secondary to Pneumonia/ UTI Right hemiparesis - TIA pAF secondary to sepsis Anaemia Coffee ground aspirate Cerebellar hyperdense lesion Gouty flair Colonic pseudo-obstruction Right forearm swollen ? bicep rupture Tongue injury secondary to fall Deconditioning Failed removal of urinary catheter	1	2		0		2		0	1	1	0	1	0	0	0		999		0	1	0	0	0			2	2	3	2	0	0	0	0
4305	Index Demo	656	1	81	0	0		3		0	7	3	1	3	14	R MCA infarct sec to ? cardiogenic cause CVRF t/f Rehab Med Impairments in mobilty secondary to stroke Dysphagia secondary to stroke C. Diff diarrhea	1	0		1		0		1	1	1	0	0	0	0	0		1		0	1	0	0	0			1	2	3	2	0	0	0	0
4324	Index Demo	658	0	76	0	0		1		0	5	3	3	2	13	Acute Urinary Retention Secondary to BPH Hyponatremia Discharge Planning Issues Medical reconcilliation	2	0		0		2		1	2	0	0	0	0	0	0		0		0	1	0	0	0			2	2	3	2	0	0	0	0
4329	Index Demo	659	1	90	0	0		2		0	4	3	3	3	13	Exanthem probably due to Cinnarizine	2	3		0		4		2	1	0	0	1	0	0	0		0		0	0	0	0	1		unknown	0	0	3	2	0	0	0	0
4338	Index Demo	657	0	67	0	0		2		2	2	3	2	2	9	Infective exacerbation of COPD Contact dermatitis	1	1		1		0		0	2	0	0	0	0	0	0		0		1	0	0	1	0	Hokkien, Cantonese		2	2	1	2	0	0	0	0
4345	Index Demo	660	0	69	1	0		3		0	7	3	0	2	12	T11-T12 spinal stenosis with spondylolisthesis Sinus bradycardia	2	0		1		1		1	2	0	0	0	0	0	0		0		0	1	0	0	0			0	0	0	2	0	0	0	0
4346	Index Demo	666	0	65	0	0		2		0	3	3	5	4	15	UTI on long-term IDC with ARU/BPH Uncontrolled DM Previous fall with right 10th rib fracture	1	3		0		2		1	2	0	0	0	0	0	0		0		1	1	0	0	0			0	0	0	2	0	0	0	0
4348	Index Demo	662	0	68	0	2		3		0	3	3	6	3	15	Urinary tract infection Functional decline likely contributed to by depression and underlying dementia Grade 2 sacral sore	1	6		0		2		1	1	1	0	1	0	0	0		4	Judaism	1	0	0	0	0			0	0	3	2	0	0	0	0
4349	Index Demo	661	0	82	1	0		2		0	5	3	1	2	11	Right Distal Humerus fracture	2	0		0		2		1	1	0	1	0	0	0	0		0		0	1	0	0	0			0	0	0	2	0	0	0	0
4355	Index Demo	668	1	67	1	0		2		0	7	3	2	4	16	A/C onchronic type 2 respiratory failure with ACAP/LRTI with B/G OSA Atrial fibrillation on rivaroxaban	1	1		0		1		1	1	0	1	0	0	0	0		0		0	1	0	0	0			0	0	0	2	0	0	0	0
4363	Index Demo	664	1	74	0	0		2		0	4	3	5	2	14	Fluid overload secondary to progression of CKD and fluid indiscretion IHD - Prvs EF 38% cx`d by NSTEMI	2	3		0		1		1	1	0	0	1	0	0	0		1		1	0	0	0	0			2	2	3	2	0	0	0	0
4367	Index Demo	667	1	54	0	0		1		0	1	3	5	2	11	Rt ventricular failure rhabdomyolysis likely secondary to rosuvastatin non specific giddiness-- multifactorial	1	3		0		2		1	2	0	0	0	0	0	0		1		1	1	0	0	0			0	0	1	2	0	0	0	0
4374	Index Demo	663	1	74	1	1		2		0	5	3	3	2	13	L arm post-thrombotic axillary venous scarring and cellulitis	2	1		0		2		1	1	0	1	0	0	0	0		2		0	0	1	0	0			0	0	0	2	0	0	0	0
4375	Index Demo	665	1	57	0	0		3		0	4	3	5	3	15	Hemoptysis likely secondary to L UL pneumonia Poorly controlled DM Mild CCF	3	3		1		1		1	2	0	0	0	0	0	0		1		0	0	0	0	1		unknown	1	0	0	1	0	0	0	0
4383	Index Demo	669	0	81	1	0		2		0	3	3	2	2	10	HyperKalemia on b/g of CKD stage 4 precipitated by ACE-i/Spironolactone/frusemide combination Mild fluid overload	1	0		0		2		1	1	0	0	1	0	0	1		999		0	1	0	0	0			0	0	0	2	0	0	0	0
4384	Index Demo	670	0	74	1	0		3		0	7	3	2	3	15	CCF with severe MR AKI sec to cardio renal syndrome UTI Reactive thrombocytopenia secondary to sepsis Kiebsella bacteremia likely due to vasc cath infection Stool OB +ve EOL issues Hypothyroidism	1	0		0		1		1	1	0	1	0	0	0	0		0		0	1	0	0	0			0	0	0	2	0	0	0	0
4393	Index Demo	671	0	91	1	0		2		0	7	3	4	3	17	Right hip pain secondary to fall b/g osteoporosis with previous right inferior pubic rami fracture (on conservative mx) Right Middle zone hospital acquired pneumonia Acute intra-cranial hemorrhage secondary to clexane	1	0		0		1		1	1	0	1	1	0	0	0		1		1	1	0	0	0			2	2	3	2	0	0	0	0
4403	Index Demo	672	1	86	1	0		3		0	5	3	3	3	14	Generalised rash (Eczematous dermatitis secondary to astestotic eczema vs ADR to clopidogrel) AKI secondary to cholesterol embolism Trash feet from cholesteral embolism	2	0		1		1		1	1	0	1	0	0	0	0		0		0	0	0	1	0	Hokkien		0	0	0	2	0	0	0	0
4421	Index Demo	673	0	73	1	2		2		0	3	3	3	2	11	Bronchopneumonia	2	0		0		2		1	2	0	0	0	0	0	0		999		1	0	0	0	1		Tamil	0	0	1	2	0	0	0	0
4424	Index Demo	675	0	77	0	0		3		0	7	3	3	2	15	L LL pain likely sciatica Low mood likely reactive AKI likely secondary to poor oral intake Poorly controlled DM Delirium, secondary to gout	1	1		0		1		1	1	0	0	1	0	0	0		0		0	1	1	0	0			2	2	3	999	0	0	0	0
4432	Index Demo	676	1	75	0	0		2		0	4	3	2	2	11	pAF and p atrial flutter	0	3		0		0		1	2	0	0	0	0	0	0		0		1	1	1	0	0			0	0	3	2	0	0	0	0
4447	Index Demo	674	1	94	1	0		3		0	4	3	5	2	14	Fall secondary to instability; contributed by hypoNa/ cognition impairment Hyponatremia secondary to diuretics Anemia NCNC Likely delirium secondary to hyponatremia and UTI on background of Alzheimer`s dementia Incidental finding of cardiac murmur	1	1		0		2		1	1	0	1	0	0	0	0		1		0	1	0	1	0	Cantonese		0	0	3	2	0	0	0	0
4469	Index Demo	677	1	62	1	0		2		0	3	3	3	2	11	Right ankle Gouty Flare Atypical Chest pain TRO ACS Poorly controlled DM cx ?Microalbuminuria/ ?Peripheral neuropathy	1	0		0		2		1	2	0	0	0	0	0	0		0		0	1	1	1	0	Hokkien		0	0	3	2	0	0	0	0
4482	Index Demo	678	0	64	0	0		3		0	1	3	7	2	13	fluid overload secondary to CCF/ CKD/ fluid indiscretion URTI underlying liver cirrhosis/ ascites	1	3		0		2		1	2	0	0	0	0	0	0		0		1	1	0	0	0			0	0	1	999	0	0	0	0
4496	Index Demo	679	0	54	0	2		3		2	2	3	4	3	12	Chronic alcoholic pancreatitis Asthma exacerbation Hyperlipidemia Pulmonary HPT B/G of Child`s B alcoholic liver cirrhosis	0	1		0		2		1	1	0	0	0	0	0	1	Brother	1		1	0	0	0	0			1	1	0	1	0	0	1	0
4501	Index Demo	681	1	73	0	0		2		0	4	3	6	4	17	LRTI - CAP	1	5		0		4		2	1	1	0	1	0	0	0		1		0	0	0	0	1		non-communicative	0	0	3	2	0	0	0	0
4502	Index Demo	682	1	77	0	0		2		0	7	3	3	2	15	Left sided weakness ?new R MCA stroke Sepsis ? aspiration pneumonia vs HAP transferred to Rehabilitation Medicine Severe oropharyngeal dysphagia on NGT R lung lesion Rehabilitation Diarrhea Hyponatremia ? Aspiration pneumonia Hyperkalemia transferred to BVH Community Hospital	1	3		0		2		1	1	1	0	1	0	0	0		0		0	0	0	0	1		non-communicative	0	0	3	2	0	0	0	0
4506	Index Demo	680	1	86	1	0		1		0	4	3	5	3	15	Fluid overload - secondary to progression of CKD AoCRF Sepsis ? source likely due to CCF with fluid overload DM	2	0		0		4		1	1	0	1	0	0	0	0		1		1	0	0	1	0	Hokkien		0	0	0	2	0	0	0	0
4508	Index Demo	683	0	87	0	0		3		0	4	3	4	4	15	severe dementia with BPSD NGT dislodgement	1	7		0		2		1	1	0	0	1	0	0	0		0		0	0	0	0	1		UNCOMMUNICATIVE	2	2	0	2	0	0	0	0
4521	Index Demo	684	0	71	0	0		3		0	5	3	5	2	15	elective admission for open right radical nephrectomy	1	0		0		2		1	1	1	0	0	0	0	0		0		0	1	0	1	0			2	2	3	2	0	0	0	0
4528	Index Demo	685	1	58	0	0		3		0	5	3	2	4	14	Functional decline likely precipitated by chest infection Severe pharyngeal with mild/mod oral dysphagia secondary to post RT changes	1	1		0		2		1	1	1	0	0	0	0	0		0		0	1	0	0	0			0	0	0	1	0	0	0	0
4547	Index Demo	688	0	80	0	1		2		0	4	3	3	5	15	Sepsis ?pneumonia vs UTI Placement issue	1	3		999		3		2	1	1	0	0	0	0	0		2		0	0	1	0	0			0	0	3	2	0	0	0	0
4552	Index Demo	687	1	76	0	2		3		0	4	3	1	4	12	Knee pseudo gout. S/P emergency wash out for suspected septic arthritis chest discomfort Previous gout, various veins, IHD, STEMI NCNC anemia, low Fe	1	3		0		1		1	2	0	0	0	0	0	0		3		1	0	0	0	0			0	0	3	2	0	0	0	0
4554	Index Demo	686	1	63	1	2		2		0	4	3	1	3	11	IHD: DVD Left arm weakness likely related to chest pain Presumptive UTI	2	1		0		2		1	2	0	0	0	0	0	0		3		1	0	0	0	0			0	0	1	2	0	0	0	0
4570	Index Demo	689	0	91	0	0		3		0	4	3	2	3	12	bilateral anterior shin ulcer Proteus UTI ( on long term catheter) penile erosion secondary to IDC	2	0		0		1		1	1	0	1	0	0	0	0		0		0	1	0	1	0	Hokkien		2	2	3	2	0	0	0	0
4584	Index Demo	692	0	66	1	0		3		0	7	3	3	2	15	Sepsis secondary to aspiration pneumonia with septic encephalopathy, AKI, NSTEMI AKI NSTEMI Septic encephalopathy Hypernatremia secondary to dehydration Refeeding syndrome Iron and folate deficiency anemia Background of progressive supranuclear palsy	1	2		0		2		1	1	1	1	1	0	0	0		0		0	0	0	0	1		Uncommunicative	0	0	0	2	0	0	0	0
4586	Index Demo	691	0	94	0	0		0		0	3	3	6	3	15	Chronic Bronchitis	1	7		0		4		0	1	0	0	1	0	0	0		0		1	0	0	0	0			2	0	3	2	0	0	0	0
4587	Index Demo	697	1	86	0	0		3		0	3	3	3	2	11	L CAP - CURB 2	1	1		0		1		1	1	0	1	0	0	0	0		0		1	0	0	0	0			2	2	3	2	0	0	0	0
4590	Index Demo	690	0	62	1	2		2		0	3	3	2	4	12	URTI (acute pharyngitis) Hyponatraemia - secondary to GI loss Tinea pedis with id reaction (ddx insect bite reaction)	2	3		0		2		1	2	0	0	0	0	0	0		1		1	0	0	0	0			0	0	1	1	0	0	0	0
4602	Index Demo	694	1	64	0	0		3		0	1	3	6	2	12	URTI likely viral acute on chronic CKD likely secondary to dehydration	0	3		0		1		1	2	0	0	0	0	0	0		5		1	1	0	0	0			1	0	1	2	0	0	0	0
4603	Index Demo	695	1	94	1	0		3		0	5	3	1	2	11	Right side CAP Anemia hyponatremia 2 to dehydration grade 2 sacral sore	2	0		0		2		1	1	0	0	1	0	0	0		1		0	0	0	1	0	Hokkien		0	0	0	2	0	0	0	0
4609	Index Demo	698	0	79	0	2		4	C-PR	0	4	3	2	3	12	Acute gastroenteritis --> unlikely UC flare	2	1		0		1		1	2	0	0	0	0	0	0		3		1	0	0	0	1		TAMIL	0	0	3	2	0	0	0	0
4612	Index Demo	696	0	68	0	2		3		0	4	3	5	3	15	left LL cellulitis thromobocytopenia social issue	1	5		0		2		1	2	0	0	0	0	0	0		3		1	0	0	0	0			0	1	3	2	0	0	0	0
4613	Index Demo	693	1	87	1	1		3		0	3	3	2	2	10	Mild CCF ppt URTI	2	1		0		4		0	1	0	0	0	0	0	0		2		1	0	1	0	0			0	0	0	2	0	0	0	0
4622	Index Demo	699	1	63	1	0		2		0	7	3	2	2	14	Colon Cancer Gallstone Disease Mild early buttock pressure ulcer	2	0		0		2		1	1	0	1	0	0	0	0		0		0	1	0	0	0			0	0	0	2	0	0	0	0
4623	Index Demo	708	0	82	0	0		2		0	3	3	3	2	11	Likely UTI, with b/g BPH AOCKD secondary to dehydration Erratic hypokalaemia Ill-fitting dentures	1	0		0		1		1	1	0	0	1	0	0	0		5		0	0	0	1	0	HOKKIEN		2	0	3	2	0	0	0	0
4636	Index Demo	702	0	94	1	1		0		0	2	3	3	2	10	Vertigo Hypertension during MRI scan	1	5		0		2		1	1	0	0	1	0	0	0		2		1	0	0	0	0			0	0	3	2	0	0	0	0
4639	Index Demo	699	1	51	0	0		2		0	3	3	4	4	14	Gastroenteritis Fluid overload 2nd to missed dialysis Olecranon bursitis Transaminitis	1	3		0		1		1	2	0	0	0	0	0	0		5		1	1	0	0	0			2	2	0	2	0	0	0	0
4642	Index Demo	700	0	53	1	1		2		1	5	3	1	2	11	Sepsis likely secondary to E.coli bacteremia, GE GE Fe-def anemia	1	1		0		1		1	2	0	0	0	0	0	0		2		1	0	0	0	0			0	0	3	1	0	0	0	0
4648	Index Demo	701	1	43	1	1		3		0	3	3	2	2	10	Dengue Fever Urticarial drug rashes	1	3		0		2		1	2	0	0	0	0	0	0		2		1	0	1	0	0			0	0	0	1	0	0	0	0
4652	Index Demo	703	1	87	0	0		3		0	2	3	4	2	11	CCF, secondary to Diastolic Dysfunction presenting with Fluid Overload B/G history of COPD and Bronchictasis	2	0		1		0		1	2	0	0	0	0	0	0		0		0	0	0	0	0			2	0	3	2	0	0	0	0
4660	Index Demo	704	0	69	0	0		3		0	3	3	2	2	10	Benign essential tremors	0	3		1		0		1	2	0	0	0	0	0	0		0		1	1	0	0	0			0	2	3	1	0	0	0	0
4670	Index Demo	705	1	76	0	0		3		0	3	3	4	3	13	Recent falls Hypertension	2	2		1		1		1	1	0	1	0	0	0	0		5		1	1	0	0	0			2	0	0	2	0	0	0	0
4683	Index Demo	706	0	65	1	0		3		0	4	3	2	1	10	Left LZ pneumonia : CAP vs Aspiration pneumonia Hypocortisolic state	2	1		0		1		1	1	0	0	1	0	0	0		999		0	1	0	0	0			0	0	0	2	0	0	0	0
4684	Index Demo	707	1	75	1	0		3		0	5	3	1	1	10	left cerebellar spontaneous ICH likely secondary to thrombocytopenia thrombocytopenia likely secondary to ITP chronic AF with mild CCF and rheumatic mitral valve hepatitis B carrier	2	8		0		2		1	2	0	0	0	0	0	0		0		0	1	0	1	0	Hokkien		0	0	3	2	0	0	0	0
4697	Index Demo	709	0	54	0	2		2		0	7	3	4	3	17	Recurrent falls - multifactorial (? PD VS Lewy body disease, peripheral neuropathy, BOV) Visual hallucination 2 to PD meds VS Lewy body disease B/l cataracts AoCKD secondary to dehydration	3	5		2	Lodging at brother's	2		1	1	0	0	0	0	0	1	Brother	3		1	0	0	0	0			2	2	0	2	0	0	0	0
4711	Index Demo	718	0	79	0	0		2		1	3	3	3	3	12	Gross painless hematuria for investigation	1	1		0		2		1	1	1	0	0	0	0	0		0		0	1	0	1	0	Hokkien		0	0	3	2	0	0	0	0
4715	Index Demo	713	0	85	0	0		3		2	4	3	1	3	11	Infective exacerbation of COPD	1	0		0		2		1	2	0	0	0	0	0	0		0		0	0	0	1	0			2	0	3	2	0	0	0	0
4719	Index Demo	710	1	44	0	0		3		0	3	3	8	3	17	Fall x1/52 - right lateral malleolar fracture	0	8		0		1		1	2	0	0	0	0	0	0		1		1	1	0	1	0	Hokkien		0	0	1	1	0	0	0	0
4720	Index Demo	712	1	69	0	0		3		0	3	3	5	1	12	R hand gout Hypokalemia AoCKD	2	1		1		5	no room	1	2	0	0	0	0	0	0		0		0	0	0	0	0			0	0	0	2	0	0	0	0
4724	Index Demo	711	1	81	1	0		1		0	3	3	4	2	12	CCF Anemia Electrolyte deranged	2	0		0		2		1	2	0	0	0	0	0	0		0		0	1	0	1	0	Cantonese		0	0	0	2	0	0	0	0
4732	Index Demo	714	0	56	0	0		3		3	4	3	1	3	11	Parkinsonism + ARU + Constipation + Dry eyes + Xerotic eczema (? Multiple System Atrophy)	3	3		1		0		1	1	0	0	0	0	1	0		1		1	0	0	0	0			0	0	0	2	0	0	0	0
4741	Index Demo	717	0	71	1	1		3		0	7	3	4	1	15	L 2nd toe wet on dry gangrene s/p angioplasty (22/4) s/p left 1st-3rd toes ray amputation (23/4) s/p left BKA (4/5) ESRF on haemodialysis 1/3/5	2	0		0		1		1	1	0	1	1	0	0	0		2		0	0	1	0	0			0	0	0	2	0	0	0	0
4765	Index Demo	721	0	53	0	0		3		0	5	3	1	4	13	SOB likely secondary to hyperventilation episode Grade 4 sacral sore ? osteomyleitis	1	1		0		2		1	1	1	0	1	0	0	0		0		0	1	0	0	0			2	0	0	2	0	0	0	0
4767	Index Demo	719	0	55	1	2		3		0	7	3	2	2	14	Cutaneous Small Vessel Vasculitis	1	0		0		2		1	1	1	0	0	0	0	0		3		1	0	0	0	0			0	0	0	2	0	0	0	0
4768	Index Demo	716	1	73	1	0		3		0	5	3	3	3	14	APO - B/G non ischemic CMP AKI likely sec to over diuresis Acidosis likely sec to Metformin	999	2		0		0		1	1	0	1	0	0	0	0		5		0	1	0	0	0			0	0	0	2	0	0	0	0
4770	Index Demo	715	1	65	0	0		2		4	4	3	3	4	14	fluid overload secondary to nephrotic syndrome scrotal cutaneous candidiasis poorly controlled DM Hypokalemia Pseudohyponatremia	0	1		1		1		1	2	0	0	0	0	0	0		0		0	1	0	0	1		Hokkien, Teochew	0	1	1	2	0	0	0	0
4785	Index Demo	720	1	51	0	0		3		0	2	3	2	3	10	CCF secondary to diastolic dysfunction Gout	1	3		1		1		1	2	0	0	0	0	0	0		0		0	0	0	0	0			0	2	1	2	0	0	0	0
4795	Index Demo	723	0	75	1	0		3		0	4	3	2	3	12	UTI	2	8		0		1		1	2	0	0	0	0	0	0		0		0	1	0	1	0	HOKKIEN, TEOCHEW		2	0	3	2	0	0	0	0
4824	Index Demo	722	1	81	0	0		3		0	1	3	10	3	17	community acquired pneumonia with underlying cancer obstruction	1	0		0		2		1	2	0	0	0	0	0	0		0		0	1	0	1	0	Hokkien		2	0	3	1	0	0	0	0
4826	Index Demo	724	0	66	1	0		2		0	5	3	3	3	14	Fluid overload sec to missed HD Hypertensive urgency (non-compliant to medications) - transferred to renal ICA pneumonia abdominal pain ? cause	1	7		0		2		1	1	1	1	0	0	0	0		999		0	1	0	0	0			0	0	0	2	0	0	0	0
4834	Index Demo	726	1	43	0	0		2		2	4	3	2	3	12	Infective exacerbation of bronchiectasis, asthma, with L CAP Refer smoking cessation	1	6		0		1		1	2	0	0	0	0	0	0		0		1	1	0	0	0			2	2	1	2	0	0	0	0
4842	Index Demo	725	1	82	1	0		2		0	7	3	5	2	17	Non healing foot ulcer (right)	2	0		0		2		1	1	0	1	1	0	0	0		1		0	1	0	0	0			2	0	0	2	0	0	0	0
4851	Index Demo	726	1	53	0	0		3		0	5	3	4	3	15	Hypertensive emergency Cx fluid overload, type 2 respiratory failure and AKI Healthcare associated pneumonia (recent adm in Apr`14) poorly controlled DM Haematuria and proteinuria- ? DM nephropathy vs GN Anaemia for investigation	3	1		1		0		2	2	0	0	0	0	0	0		0		0	1	1	1	0			1	0	1	2	0	0	0	0
4855	Index Demo	727	1	79	1	0		3		0	5	3	6	3	17	Progression of CKD- ESRF UTI ( Urine C/S +ve for Ecoli and klebsiella) Thrombocytopenia 2ry to ? ongoing urosepsis	2	0		0		1		1	1	0	0	1	0	0	0		0		0	0	0	0	1		minimally communicative	0	0	0	2	0	0	0	0
4869	Index Demo	728	0	54	0	0		3		0	1	3	5	4	13	Left axillary abscess	1	2		0		2		1	1	1	0	0	0	0	0		0		0	1	0	0	0			1	0	1	2	0	0	0	0
4872	Index Demo	729	1	69	0	0		3		0	2	3	5	2	12	Fluid overload secondary to CCF	0	0		1		2		1	2	0	0	0	0	0	0		0		1	1	0	0	0			2	0	3	2	0	0	0	0
4875	Index Demo	730	0	55	0	0		3		0	3	3	1	4	11	Gout NCNC Fe deficient anemia for investigation	0	1		1		1		1	1	0	0	0	0	0	1	BROTHER	0		0	1	0	0	0			0	0	0	1	0	1	0	0
4898	Index Demo	732	0	78	1	0		3		0	5	3	5	2	15	Sepsis secondary to left 4th and 5th toe wet gangrene cx hypotension and AKI Hypotension Anaemia	2	0		0		1		1	1	0	0	1	0	0	0		0		0	0	0	1	0	Hokkien		0	0	0	2	0	0	0	0
4904	Index Demo	733	1	84	1	0		2		0	4	3	3	2	12	UTI	1	0		0		2		1	1	0	1	1	0	0	0		1		0	0	0	1	0	Hokkien		0	0	0	2	0	0	0	0
4906	Index Demo	731	1	73	0	0		2		0	2	3	4	2	11	Diastolic heart failure precipitated by recent URTI bicytopenia Liver Cirrhosis	1	0		0		4		2	2	0	0	0	0	0	0		1		0	1	0	0	0			0	0	3	2	0	0	0	0
4907	Index Demo	738	0	56	0	0		1		0	7	3	1	2	13	Cervicogenic headache/Myofascial pain Left knee OA Right plantar fasciitis Lower back pain secondary to lumbar canal and foraminal stenosis with compression of cauda equina Constipation and ARU, secondary to immobility/cauda equina Atypical chest pain Left L4/5 lumbar spinal stenosis Cx ARU and bowel incontinence - underwent op	1	0		0		2		1	1	1	0	0	0	0	0		0		0	1	0	0	0			0	0	0	2	0	0	0	0
4913	Index Demo	735	0	75	1	2		2		0	4	3	4	4	15	Decompensated CCF TRO ACS B/L LL edema Stable thrombocytopenia Glycemic control	2	0		0		2		1	1	0	0	0	0	0	1	DAUGHTER-IN-LAW (ELDEST)	3		0	0	1	0	1		TAMIL	0	0	0	2	0	0	0	0
4924	Index Demo	739	0	68	0	1		3		0	5	3	4	2	14	Needling issues of lt rc avf suceessfully cannulated	1	3		0		2		1	1	0	1	0	0	0	0		2		1	0	1	0	0			2	0	0	2	0	0	0	0
4925	Index Demo	734	1	83	0	0		3		0	5	3	3	3	14	New onset AF, stable angina	3	0		1		0		1	2	0	0	0	0	0	0		1		0	1	1	0	0			2	0	3	1	0	1	0	0
4930	Index Demo	736	0	67	1	0		2		0	5	3	5	2	15	AMS seconday to hepatic encephalopathy	1	0		0		2		1	1	0	1	0	0	0	0		0		0	0	0	1	0	HOKKIEN		0	0	0	2	0	0	0	0
4940	Index Demo	737	1	82	1	0		3		0	7	3	1	4	15	left side chronic subdural hematoma s/p Burr hole transferred to Rehabilitation Medicine HTN	0	1		1		2		1	0	0	0	0	0	0	0		1		0	1	0	0	0			0	0	0	2	0	0	0	0
4953	Index Demo	740	1	84	1	0		1		0	1	3	3	3	10	chest pain secondary to radicular pain fluid overload	2	0		0		2		1	1	0	1	0	0	0	0		0		0	0	1	1	0	Ruzhou?		0	0	3	2	0	0	0	0
4963	Index Demo	742	0	54	0	2		2		0	5	3	5	2	15	Constipation Chest pain and NSTEMI PVD Poorly controlled DM ESRF Sepsis Anemia	1	2		0		5	UNKNOWN	1	1	1	1	0	0	0	0		2		1	0	1	0	0			0	0	0	1	0	0	0	0
4965	Index Demo	744	1	57	0	1		3		0	4	3	2	2	11	Sepsis secondary to ?LRTI + mild UTI Sacral sore/mass	0	0		0		1		1	1	0	0	1	0	1	0		2		0	0	0	0	1		uncommunicative	0	0	0	1	0	1	0	0
4981	Index Demo	743	1	67	1	0		3		0	5	3	2	3	13	Admittted s/p R BC AVF creation, due to AVF bleeding	1	0		0		1		1	2	0	0	0	0	0	0		0		0	0	0	1	0	Hokkien		0	0	3	1	0	0	0	1
4990	Index Demo	741	0	50	1	0		3		0	5	3	6	2	16	Left thigh abscess and right buttock sebaceous cyst underwent I&D of left thigh abscess and EUA, I&D of right buttock sebaceous cyst by Ortho and CLR	0	7		0		2		1	1	0	0	0	0	1	0		4	Roman Catholic	1	0	0	0	0			0	0	0	1	0	0	0	0
5003	Index Demo	745	0	57	0	0		3		0	7	3	5	2	17	Left heel gangrene Left lower limb PVD CKD Stage 3 with nephrotic range proteinuria DM Adjustment disorder	1	3		0		1		1	1	1	0	0	0	0	0		0		1	1	0	0	0			2	0	0	2	0	0	0	0
5006	Index Demo	750	0	67	1	0		2		0	5	3	0	2	10	Aspiration Pneumonia Applied to BVH sub acute care	1	7		0		2		1	1	1	0	0	0	0	0		1		0	0	0	0	1		uncommunicate	0	0	0	2	0	0	0	0
5009	Index Demo	747	1	94	1	2		0		1	7	3	4	2	16	Acute Calculous Cholecystitis UTI Desaturations with Type 1 Respi failure	2	6		0		4		2	1	0	0	1	0	0	0		1		1	0	0	0	0			0	0	3	2	0	0	0	0
5015	Index Demo	748	1	84	1	0		2		0	5	3	2	2	12	Community acquired pneumonia with mild fluid overload Melena likely UBGIT Type 2 Myocardial Infarctaion secondary to sepsis/fluid overload Speech therapy	2	0		0		2		1	1	0	0	1	0	0	0		0		0	0	0	0	1		uncommunicative but can understand hokkien	0	0	0	2	0	0	0	0
5031	Index Demo	746	1	40	0	2		1		0	4	3	1	4	12	Inferior STEMI CVRF Right groin haematoma	1	3		0		1		1	2	0	0	0	0	0	0		2		1	0	0	0	0			1	0	1	2	0	0	0	0
5051	Index Demo	749	0	61	0	2		3		0	3	3	3	2	11	Left LL cellulitis Subtherapeutic INR for DVT	1	6		0		2		1	2	0	0	0	0	0	0		1		1	0	0	0	0			2	0	0	2	0	0	0	0
5065	Index Demo	751	0	81	1	0		2		0	5	3	4	1	13	community-acquired pneumonia (CURB 65 score: 2) cx T1RF Fluid overload, likely secondary to ESRF Diarrhea, likely secondary to resonium	0	7		0		2		0	1	0	0	1	0	0	0		0		0	1	0	0	0			1	0	3	1	0	0	0	0
5073	Index Demo	752	0	52	0	2		3		0	3	3	7	3	16	lower back pain secondary to spondylotic changes and osteoarthritis b/l lower limb weakness/numbness poor glucose control secondary to poor compliance ESRF on HD dialysis 2/4/6	1	2		0		2		1	1	1	1	0	0	0	0		5		1	0	0	0	0			0	0	0	1	0	0	0	0
5087	Index Demo	753	1	65	0	0		1		0	5	3	0	2	10	Bilateral LL swelling secondary due to nephrotic syndrome and newly dx renal impairment IHD EF:40% Thrombopheblitis of left forearm	1	2		0		2		1	2	0	0	0	0	0	0		5		1	1	0	0	0			2	2	1	2	0	0	0	0
5095	Index Demo	754	1	68	0	2		2		0	7	3	1	2	13	Right ataxic hemiparesis sec to left thalamus and left hippocampus infarct Hyperlipidaemia Pt transferred to BVH for inpatient rehab	1	1		0		2		1	1	1	1	0	0	0	0		3		1	0	0	0	0			2	2	0	2	0	0	0	0
5106	Index Demo	755	0	49	1	1		3		0	5	3	2	1	11	NSTEMI TIMI4 complicated by APO Mild thrombocytopenia ? Chest infection CVRF Poor dentition	1	1		1		0		0	0	0	0	0	0	0	0		2		1	0	1	0	0			1	0	0	2	0	0	0	0
5107	Index Demo	757	0	96	1	0		2		0	7	3	1	1	12	Left superior and inferior pubic rami fracture Choledocholithiasis fast AF ARU	1	0		0		4		2	1	0	1	1	0	0	0		0		1	0	0	0	0			0	0	0	2	0	0	0	0
5113	Index Demo	756	1	83	0	0		3		0	2	3	2	3	10	Acute exacerbation of COPD UTI sec to long term IDC	0	1		1		0		1	2	0	0	0	0	0	0		0		0	1	1	0	0			2	2	3	2	0	0	0	0
5123	Index Demo	760	0	78	1	0		2		0	4	3	6	2	15	Myelopathy secondary to multiple cord vertebral compressions, ?likely avascular necrosis New onset acute right sided hand weakness x2/12 hx prior to presentation Neurogenic Bladder Hyponatraemia TW 8.67 -> 16.40 AKI	1	0		0		2		1	1	0	1	1	0	0	0		0		0	0	0	1	0	Teochew		0	0	0	2	0	0	0	0
5125	Index Demo	758	1	54	0	1		3		0	5	3	3	2	13	Possible ALS with Care Issue	999	4		2	Niece's place	2		1	2	0	0	0	0	0	0		2		1	0	1	0	0			1	1	0	1	0	0	1	0
5127	Index Demo	759	0	48	1	2		3		0	2	3	7	1	13	Poorly controlled DM LV clot with suboptimal anticoagulation Left proximal phalynx 3rd toe #	1	3		0		2		1	1	1	1	0	0	0	0		4	Catholic	1	0	0	0	0			0	0	0	1	0	0	0	0
5129	Index Demo	761	1	44	1	2		2		0	4	3	1	2	10	Right hip limitation, right hip femoral acetabular impingement	1	1		0		2		1	1	0	1	0	0	0	0		3		1	0	0	0	0			0	0	0	2	0	0	0	0
5139	Index Demo	762	1	52	1	0		2		0	4	3	1	2	10	acute appendicitis NSTEMI LVEF:35% Fluid overload Hypothyroidism Ovarian cyst	0	5		0		1		1	1	0	0	0	0	0	1		0		1	0	0	0	0			0	0	1	2	0	0	0	0
5143	Index Demo	764	0	79	1	0		3		0	5	3	3	1	12	DM optimization and infection control in view of poor wound healing	2	0		0		2		1	1	0	1	0	0	0	0		0		0	0	0	1	0	Teochew		2	0	0	2	0	0	0	0
5144	Index Demo	763	1	73	1	0		3		1	3	3	3	2	11	Functional dyspepsia Social issue (awaiting shelter home)	2	7		1		0		1	0	0	0	0	0	0	0		1		0	0	0	0	1		hokkien	0	0	0	1	0	0	0	1
5153	Index Demo	765	0	67	0	1		3		0	2	3	5	1	11	CCF, likely precipitated by acute viral bronchitis, and non-compliance to fluid restriction	1	3		0		2		2	2	0	0	0	0	0	0		2		1	0	1	1	0	Hokkien		2	0	3	2	0	0	0	0
5155	Index Demo	770	0	87	0	0		2		0	4	3	4	3	14	Urosepsis secondary to IDC inserted Chest discomfort TRO ACS Right ankle and 1st MTPJ gout flare	1	1		2	STAYING WITH SON	2		1	1	0	0	1	0	0	0		0		0	1	0	0	0			2	0	3	1	0	0	0	0
5156	Index Demo	766	1	67	0	0		3		0	4	3	5	4	16	Constipation HLD ESRF Depression NSTEMI	1	4		0		2		1	1	1	0	0	0	0	0		1		0	1	0	0	0			0	2	3	2	0	0	0	0
5157	Index Demo	771	1	87	1	0		2		0	7	3	1	1	12	Left IT # & GT# T1RF - Right HAP (viral infection with superimposed bacterial infection); fluid overload; ?underlying COPD vs PE UTI Anaemia multi-factorial (sepsis, IT & GT #, folate & vit B12 deficiency) with Hb drop ?souce Mild oropharyngeal dysphagia, ?cognitive-communication deficits	1	1		0		2		1	1	0	1	0	0	0	0		0		1	0	1	0	0			0	0	0	1	0	0	0	1
5158	Index Demo	767	1	87	1	0		3		0	4	3	4	2	13	Sepsis likely secondary to aspiration pneumonia Diarrhoea and vomiting, likely viral GE Hyponatraemia, likely depletional Likely herpes zoster Noted pustular papular rash at the sacral region, noted to be fungal in origin caregiver stress	1	0		2	stay with daughter	1		1	1	0	1	0	0	0	0		1		0	0	0	1	0	Hokkien		0	0	0	1	0	0	0	1
5168	Index Demo	768	0	73	1	1		1		0	1	3	8	4	16	Peripheral vertigo Left groin discomfort - longstanding	2	1		2	lives st son's house	4		2	2	0	0	0	0	0	0		2		0	0	1	0	0			0	0	3	2	0	0	0	0
5169	Index Demo	769	0	78	1	0		3		0	4	3	2	1	10	URTI Postural BP drop	2	0		1		0		1	1	0	0	1	0	0	0		1		0	1	0	0	0			0	0	3	1	0	0	0	1
5171	Index Demo	775	0	86	1	0		2		0	2	3	4	1	10	GE Vascular parkinsonism lacunar infarct with left side weakness	1	0		0		2		1	1	0	0	1	0	0	0		0		0	0	0	1	0	Teochew		0	0	0	1	0	0	0	1
5175	Index Demo	772	0	81	1	0		2		0	5	3	4	1	13	?vascular dementia DVT of left posterior tibial vein Interstitial lung disease Pernicious anemia	2	0		0		2		1	1	0	1	0	0	0	0		0		0	0	0	1	0	Hokkien		0	0	0	2	0	0	0	0
5185	Index Demo	776	0	58	1	2		2		0	4	3	2	3	12	Left pyelonephritis Septic shock secondary to left pyelonephritis Acute kidney injury secondary to septic shock with severe lactic acidosis T2 NSTEMI secondary to septic shock Poorly controlled T2DM Seropositive rheumatoid arthritis Mild-moderate oropharyngeal dysphagia and mild hoarseness of voice/dysphonia R vitreous haemorrhage	1	1		2	staying with son	2		1	2	0	0	0	0	0	0		1		1	0	0	0	1		Tamil	0	0	0	1	0	0	0	1
5188	Index Demo	773	1	86	1	0		2		0	7	3	1	2	13	Left NOF fracture, gardens 1 Acute delirium	2	2		2	staying with 2nd daughter	4		0	1	0	1	0	0	0	0		4	Catholic	0	1	0	0	0			0	0	0	2	0	0	0	0
5189	Index Demo	780	1	76	1	0		2		0	3	3	5	2	13	Mechanical fall with hypokalemia	2	0		1		0		1	1	0	1	0	0	0	0		0		0	0	0	1	0	Teochew		1	0	3	2	0	0	0	0
5190	Index Demo	774	1	64	0	1		2		0	4	3	4	1	12	Fluid overload	1	1		0		2		1	0	0	0	0	0	0	0		2		0	0	1	0	0			1	1	3	2	0	0	0	0
5193	Index Demo	777	0	64	0	0		3		0	7	3	4	2	16	Right foot wound infection NSTEMI R ureteric stone	1	3		2	lives with eldest son	2		1	2	0	0	0	0	0	0		0		1	1	0	0	0			0	0	3	2	0	0	0	0
5201	Index Demo	778	1	80	1	0		3		0	2	3	5	1	11	Vertiginious giddiness likely peripheral vertigo Hypoglycemia Fluid overload	2	2		2	Guardian	2		1	0	0	0	0	0	0	0		0		0	1	0	0	0			0	0	0	2	0	0	0	0
5210	Index Demo	779	1	42	0	1		2		0	3	3	1	3	10	Right LL cellulitis TRO necrotizing fascitis	0	3		0		2		1	2	0	0	0	0	0	0		2		1	0	1	0	0			0	0	1	2	0	0	0	0
5219	Index Demo	783	0	60	1	0		2		1	3	3	2	2	10	UTI Giddiness 2ndry to drugs	1	1		0		2		1	2	0	0	0	0	0	0		1		0	1	0	0	0			0	0	0	2	0	0	0	0
5220	Index Demo	784	1	53	0	2		3		1	5	3	5	1	14	Decompensated Child`s C Hep C liver cirrhosis, with newly dx HCC by CT scan with tumour thrombus cellulitis referred to MSW for social support	1	2		2	Friend's house	0		1	2	0	0	0	0	0	0		2		1	0	0	0	0			0	0	0	1	0	0	0	1
5229	Index Demo	781	0	77	0	0		3		0	2	3	6	0	11	Congestive heart failure, fluid overload on b/g IHD Poor compliance to medications	1	0		1		0		1	2	0	0	0	0	0	0		0		0	1	0	1	0	Hokkien		2	2	3	1	0	0	0	0
5232	Index Demo	782	1	77	0	0		3		0	3	3	5	1	12	Bilateral lower limb cellulitis right knee pain Refer MSW for VNH	1	2		0		2		1	1	0	0	1	0	0	0		0		1	1	0	0	0			0	0	3	2	0	0	0	0
5235	Index Demo	791	1	86	1	2		3		0	5	3	7	3	18	Persistent diarrhoea - ? feeds related vs parasitic infection Coffee ground aspirate from NG, likely NG gastritis Blister? Bullous pemphigoid	2	1		0		2		0	1	0	0	1	0	0	0		3		1	0	1	0	1		Uncommunicative	0	0	0	2	0	0	0	0
5246	Index Demo	786	0	80	0	2		2		0	4	3	7	2	16	Likely functional decline- with b/g dementia ?Parkinsonism UTI cx ARU	1	7		0		1		1	1	0	0	1	0	0	0		3		0	0	1	0	0			2	2	0	2	0	0	0	0
5247	Index Demo	785	1	85	1	0		3		0	5	3	4	2	14	Fluid overload Pneumonia Type 1 respiratory failure 2nd to pulmonary hypertension	2	0		2	stay with daughter	1		1	1	0	0	1	0	0	0		0		1	1	0	1	0	Hokkien		0	0	3	2	0	0	0	0
5255	Index Demo	787	0	50	0	2		3		0	3	3	0	4	10	Hypokalemia Poor nutrition secondary to alcoholism MSK back pain Background of chronic alcoholism	3	0		1		0		1	0	0	0	0	0	0	0		3		1	0	1	0	0			1	1	0	2	0	0	0	0
5262	Index Demo	789	1	70	0	0		3		0	5	3	5	1	14	Acute cholecystitis s/p open cholecystectomy Ascites Newly diagnosed Renal Cell Carcinoma	1	0		0		2		1	1	1	0	0	0	0	0		0		0	1	0	0	0			2	2	3	2	0	0	0	0
5263	Index Demo	788	0	68	1	2		3		4	1	3	7	1	12	Fluid overload	1	0		0		1		1	0	0	0	0	0	0	0		2		0	0	0	0	1		Tamil	0	0	0	2	0	0	0	0
5281	Index Demo	790	0	74	0	1		3		0	4	3	3	1	11	Left UL cavitating lung mass with superimposed pneumonia, left adrenal mass, right lung nodule likely primary lung ca NCNC anemia likely due to anemia of chronic illness, folate deficiency b/g Type II DM AoCRF secondary to sepsis	1	0		2	stay with son	2		1	2	0	0	0	0	0	0		2		0	0	1	0	0			1	0	3	2	0	0	0	0
5282	Index Demo	796	1	79	1	0		2		0	4	3	3	1	11	cutaneous bullous vasculitis Iron deficient anemia rhabdomyolysis secondary to vasculitis	1	7		0		2		1	1	1	0	0	0	0	0		0		0	0	0	1	0	Teochew		0	0	0	1	0	0	0	0
5293	Index Demo	794	0	75	0	0		2		0	0	3	6	2	11	Acute urinary retention	1	3		0		2		1	1	0	0	1	0	0	0		0		0	1	0	0	0			0	0	0	2	0	0	0	0
5299	Index Demo	792	1	82	1	0		3		0	7	3	5	1	16	E. Coli Urosepsis PR bleeding Pyometria Functional decline with hypoactive delirium, background of vascular dementia transferred to St Luke`s community hospital	2	0		0		1		1	1	0	1	0	0	0	0		0		0	0	0	1	0	Hokkien		0	0	0	2	0	0	0	0
5300	Index Demo	795	0	61	0	0		2		0	5	3	2	2	12	CCF secondary to severe mitral regurgitation	1	5		0		2		0	0	0	0	0	0	0	0		0		1	1	0	0	0			0	1	1	2	0	0	0	0
5308	Index Demo	793	1	77	0	0		3		2	3	3	3	1	10	PR bleed secondary to hemorrhoids Asthma/COPD exacerbation	1	1		0		1		1	2	0	0	0	0	0	0		0		0	1	0	0	0			2	2	3	2	0	0	0	0
5311	Index Demo	797	1	75	1	0		3		0	4	3	2	1	10	Giddiness for evaluation New T wave inversions Constipation colic	1	0		0		1		1	1	0	1	0	0	0	1	most of the time selfcare, daughter helps with medication	0		0	1	0	1	0	Teochew		0	0	3	2	0	0	0	0
5326	Index Demo	799	0	66	0	0		1		0	7	3	3	2	15	decamp CCF Sepsis 2nd-4th toes gangrene (L)	2	3		0		1		1	1	0	0	1	0	0	0		1		1	1	0	0	0			0	2	3	2	0	0	0	0
5330	Index Demo	798	0	61	1	0		3		0	5	3	9	2	19	Blocked AVG - Underwent Left BB AVG thrombolysis + Angioplasty	0	1		2	living with brother	1		1	2	0	0	0	0	0	0		0		0	1	0	0	0			0	0	0	2	0	0	0	0
5343	Index Demo	800	1	76	0	0		3		0	5	3	3	1	12	Decompensated CCF secondary to noncompliance AF - on warfarin Posterior circulation CVA Gout flare	2	0		2		1		1	1	1	0	0	0	0	0		0		0	1	0	0	0			2	2	3	1	0	0	0	0
5346	Index Demo	802	0	48	0	2		3		0	4	3	2	1	10	Left LL cellulitis new Opacity in chest xray	0	1		2	stays at friend's house	5	shophouse	0	2	0	0	0	0	0	0		3		1	0	1	0	0			1	2	1	2	0	0	0	0
5349	Index Demo	805	0	74	0	0		3		0	5	3	5	2	15	CAP Hypotension ESRF on APD DM End of life issue	1	3		0		2		1	1	1	0	0	0	0	0		0		1	1	0	1	0			2	0	3	2	0	0	0	0
5350	Index Demo	803	0	56	1	1		3		0	4	3	8	1	16	Fluid overload background stage 5 CKD CAP	1	1		1		0		1	1	1	0	0	0	0	0		2		0	0	1	0	0			0	0	0	2	0	0	0	0
5351	Index Demo	804	1	84	1	0		3		0	4	3	4	2	13	CCF with fluid overload & atrial fibrillation RTI Right toe laceration	2	0		1		0		1	1	0	1	0	0	0	0		0		0	0	0	1	0	Cantonese		0	0	0	2	0	0	0	0
5353	Index Demo	801	1	70	0	0		2		2	5	3	3	1	12	Bilateral HCAP with infective exacerbation of asthma, complicated by shock , AF with RVR , thrombocytopenia and septic encephalopathy ESRF on HD 1,3,5 transferred to MICA for telemetry and haemodynamic monitoring Recurrence of AF witht RVR and raised cardiac enzymes secondary to sepsis Presumptive oral HSV Thrombocytopaenia secondary to sepsis	1	3		0		1		1	1	1	0	0	0	0	0		5		1	1	0	0	0			0	0	3	1	0	0	0	0
5355	Index Demo	807	0	85	0	0		1		0	5	3	5	3	16	Small Bowel IO Oropharyngeal dysphagia	1	0		0		2		1	1	0	0	1	0	0	0		1		0	1	1	0	1		CANTONESE	2	0	0	2	0	0	0	0
5373	Index Demo	813	1	81	0	1		3		0	5	3	4	2	14	Left inguinal lymphadenopathy to rule out recurrence of neurosarcoma	2	5		2	daughter's house	2		1	1	0	1	0	0	0	0		2		1	0	1	0	0			2	0	0	2	0	0	0	0
5376	Index Demo	808	1	72	1	0		2		0	3	3	2	2	10	SOB unknown cause	1	0		0		2		1	1	1	1	0	0	0	0		0		0	1	0	1	0	Hokkien		0	0	0	2	0	0	0	0
5377	Index Demo	809	1	48	0	2		2		0	7	3	1	3	14	Left Heel Abscess/Gangrene ?OM Anaemia ?BGIT	1	3		0		1		1	1	1	0	0	0	0	0		3		1	0	0	0	0			2	0	1	1	1	0	1	0
5401	Index Demo	810	0	79	1	0		2		1	7	3	3	2	15	NSTEMI AMS Likely secondary to HE triggered by pneumonia	1	0		0		2		1	1	0	0	0	0	0	1	daughter	0		0	1	0	1	0	Hokkien		0	0	0	2	0	0	0	0
5408	Index Demo	812	0	60	0	0		2		0	5	3	1	1	10	Rhabdomyolysis Dengue fever AKI Hypoglycemia	1	3		0		0		1	1	1	0	0	0	0	0		0		0	1	0	0	0			0	0	1	2	0	0	0	0
5412	Index Demo	811	1	58	1	2		3		0	4	3	2	1	10	Nausea and Vomiting UTI Sacral sores DM control	1	1		1		1		1	1	1	0	0	0	0	0		1		1	0	1	0	1		Tamil	1	0	0	2	0	0	0	0
5417	Index Demo	814	0	56	0	0		2		3	2	3	6	1	12	Fluid overload sec to fluid indiscretion Anemia likely sec to missed REcormon Hypoglycemia	1	1		0		2		1	2	0	0	0	0	0	0		0		0	1	0	0	0			0	0	0	1	0	0	0	0
5422	Index Demo	815	0	79	1	0		2		0	3	3	3	1	10	Unwitnessed fall B12 deficiency Viral fever	2	0		0		1		1	1	0	0	1	0	0	0		1		0	0	0	1	0	Hokkien		0	0	0	2	0	0	0	0
5435	Index Demo	822	1	81	0	0		3		2	4	3	3	1	11	Acute infective exacerbation of COPD (GOLD D) precipitated by left MZ community acquired pneumonia NSTEMI on b/g IHD AKI secondary to dehydration	1	0		2	Staying with son	2		1	1	1	0	0	0	0	0		5		0	1	0	1	0	Cantonese		1	1	0	2	0	0	0	0
5441	Index Demo	817	0	77	0	0		2		0	4	3	1	2	10	R sided pneumonia - CAP vs aspiration Asymptomatic pyuria Poor oral intake	1	3		2	staying with daughter	1		1	1	0	1	1	0	0	0		1		1	0	0	1	0	Cantonese		0	0	0	2	0	0	0	0
5444	Index Demo	823	0	73	0	0		0		0	5	3	1	1	10	ARU secondary to constipation/BPH Hyponatremia secondary to Thiazides Decline in Mental Function for investigation ?Dementia	1	6		0		4		2	1	1	0	1	0	0	0		1		1	0	0	0	0			0	0	3	2	0	0	0	0
5446	Index Demo	816	1	63	1	1		2		0	3	3	3	1	10	Recurrent rhabdomyolysis hypoglycemia mild AKI secondary to rhabdomyolysis Overwarfarinization Hepatomegaly likely attributed to heart failure Suboptimal oxygen saturation	1	3		0		2		1	0	0	0	0	0	0	0		2		1	0	1	0	0			0	0	0	2	0	0	0	0
5447	Index Demo	818	1	61	1	0		2		0	3	3	3	2	11	Recurrent pyelonephritis	1	0		0		2		1	0	0	0	0	0	0	0		0		0	1	0	1	0	Hokkien		0	0	3	2	0	0	0	0
5459	Index Demo	819	1	50	0	0		2		0	4	3	0	3	10	Left LL cellulitis	0	3		0		1		1	0	0	0	0	0	0	0		5		1	1	1	0	0			2	1	1	2	0	0	0	0
5462	Index Demo	825	0	68	0	0		2		0	4	3	2	2	11	Right foot cellulitis Anaemia	1	0		0		1		1	1	0	0	1	0	0	0		5		0	1	1	1	0	Hokkien		0	0	3	1	0	0	0	0
5463	Index Demo	824	1	84	1	0		2		0	4	3	1	4	12	Lower respiratory tract infection Behavioral issues	2	0		2	daughter's house	1		1	1	0	0	1	0	0	0		0		0	0	0	1	0	Hokkien		1	1	0	2	0	0	0	0
5469	Index Demo	820	0	59	0	1		1		0	4	3	1	2	10	Dysphagia with burning sensation on the chest secondary to gastritis with underlying unilateral vocal cord palsy AKI secondary dehydration constipation	1	1		0		1		1	0	0	0	0	0	0	0		2		1	1	1	0	0			2	2	1	2	0	0	0	0
5472	Index Demo	821	0	80	1	2		3		1	2	3	1	4	10	Epigastric discomfort - likely PSY related Late onset psychosis	1	0		0		2		1	0	0	0	0	0	0	0		3		0	0	1	0	1		Tamil	0	0	0	2	0	0	0	0
5507	Index Demo	826	1	92	1	0		3		0	2	3	4	1	10	CAP	2	7		2	stay with son	2		1	1	0	0	1	0	0	0		0		0	0	0	1	0	Hokkien		0	0	0	2	0	0	0	0
5514	Index Demo	828	0	69	1	2		3		0	4	3	3	2	12	Functional decline- likely secondary to progression of vascular dementia Caregiver stress Community acquired pneumonia- likely viral Dysphagia	2	7		0		2		1	1	0	1	0	0	0	0		3		1	0	1	0	1		CANNOT COMMUNICATE MUCH	0	0	0	2	0	0	0	0
5526	Index Demo	829	1	70	0	2		2		0	5	3	2	1	11	Left LL diabetic foot - multiple ulcers Anaemia Deranged LFTs	1	7		0		1		1	1	1	1	0	0	0	0		3		1	0	0	0	0			2	2	0	2	0	0	0	0
5550	Index Demo	827	1	64	1	0		2		0	4	3	3	1	11	Caecal Ca s/p Right Hemicolectomy	1	0		2		2		1	1	0	0	1	0	0	0		0		0	1	0	1	0	Hokkien		0	0	0	2	0	0	0	0
5584	Index Demo	830	0	58	1	1		3		0	3	3	5	3	14	Right BB AVG with previous right brachiocephalic vein stenosis s/p angioplasties	2	1		0		1		1	1	0	0	1	0	0	0		2		0	0	1	0	0			0	0	0	1	1	0	0	0
5585	Index Demo	835	1	90	1	0		3		0	4	3	1	3	11	Mild to moderate oropharyngeal Dysphagia Hyponatraemia likely depletional Refeeding syndrome Anaemia	2	7		0		1		1	1	0	1	0	0	0	0		0		0	0	0	1	0	HOKKIEN		0	0	0	2	0	0	0	0
5600	Index Demo	833	1	75	1	0		3		0	4	3	5	1	13	CCF with fast AF precipitated by URTI and non-compliance to fluid restriction Transaminitis secondary to congestion	2	0		0		1		0	1	0	1	0	0	0	0		0		0	0	0	1	0	Cantonese		2	0	0	2	0	0	0	0
5605	Index Demo	832	0	66	1	0		2		0	4	3	2	2	11	Fever TRD IE, LOW, NCNC anemia of chronic disease, hypotension episode	1	8		0		2		1	1	1	0	0	0	0	0		0		0	1	0	0	0			0	0	0	2	0	0	0	0
5607	Index Demo	831	1	60	1	0		2		0	4	3	3	1	11	Low rectal ca s/p ULAR with defunctioning ileostomy	1	1		0		2		1	2	0	0	0	0	0	0		0		1	1	0	0	0			0	0	0	2	0	0	0	0
5627	Index Demo	834	0	60	0	0		3		0	4	3	2	1	10	Diabetic retinopathy Poorly controlled DM, HTN & HLD	0	3		0		1		1	2	0	0	0	0	0	0		0		1	1	0	1	0	HOKKIEN/ CANTONESE		0	1	1	2	0	0	0	0
5644	Index Demo	840	0	68	1	0		3		0	5	3	3	2	13	Adm Cardio (Aug 2014)- 1) decomp CCF 2) Gout, plantar fasciitis 3) AF on warfarin	1	1		0		2		1	2	0	0	0	0	0	0		1		0	1	0	0	0			0	0	0	2	0	0	0	0
646	Index Demo	107	1	70	1	2		3		0						Constipation and ARU secondary to morphine and immobility Right lower limb pain for Ix	1	7		0		1		1	1	0	1	1	0	0	0				0	0	0	0	0							0	0	0	0
914	Index Demo	147	1	74	1	0		3		0						Fluid overload secondary to CCF and poor fluid restriction compliance Upper respiratory tract infection	1	7		0		3		1	1	0	1	0	0	0	0				0	1	0	0	0			0	0	0	2	0	0	0	0
1023	Index Demo	168	1	72	0	0		3		0						MP rash DVT keen for further rehab at AMK THK		7		0		1		1	1	0	1	0	0	0	0				0	1	0	0	0			1	0	0	2	0	0	0	0
5366	Index Demo	806	1	71	0	0		3		0	5	3	1	1	10	Accidental fall secondary to locomotion issue with stable HI and displaced R humeral shaft # Fever spike ?infective source transferred to BVHCH	0	0		1		0		1	2	0	0	0	0	0	0		0		0	1	0	1	0	Hokkien		1	0	3	1	0	0	0	0
5650	Index Demo	836	0	67	1	0		3		0	4	3	3	4	14	Fast AF due to missed medications	1	3		0		2		1	2	0	0	0	0	0	0		4		1	0	0	0	0			0	0	0	1	0	0	0	1
5676	Index Demo	837	1	90	1	0		1		0	2	3	3	3	11	Right LL abrasion on b/g localised trauma UTI on b/g recurrent Bladder Ca s/p multiple TURBT, Cx by longstanding urge incontinence Chronic constipation	2	0		0		5	Apartment with lift at second floor	1	1	0	0	1	0	0	0		0		0	1	0	1	0	hokkien		0	0	0	1	0	0	0	0
5681	Index Demo	839	0	79	0	0		3		0	4	3	5	1	13	Intestinal obstruction secondary to rectosigmoid CA urgent CTAP was ordered	2	1		0		1		1	1	0	1	0	0	0	0		0		0	1	0	0	0			0	0	0	2	0	0	0	0
5698	Index Demo	838	1	80	0	0		1		0	4	3	1	2	10	AoCKD with hyperkalemia, likely secondary to obstructive uropathy Retention of urine Haematuria, likely related to IDC insertion	1	1		0		2		1	1	1	0	0	0	0	0		0		0	1	0	0	0			0	0	3	2	0	0	0	0
[truncated: 153 more columns]

## Sheet: Index only
screening_no	event_name	randomization_no	d_randomization_status	RH Admission	Time_to_Readmission	LOS	Diagnosis Code (ICD10)	Diagnosis Description (ICD10)	Discharge Type Description	Comments	A&E	SOC-Urgent	Others	death	death_date	death_during_index
80	Index	1	0	0	Index	3	R300	Dysuria	Follow-up at SOC		1			#REF!		#REF!
83	Index	2	0	0	Index	3	E1065	Type 1 diabetes mellitus with poor control	Follow-up at SOC		1			#REF!		#REF!
90	Index	4	0	0	Index	2	K590	Constipation	Follow-up at SOC		1			#REF!		#REF!
100	Index	3	1	0	Index	4	A099	Gastroenteritis and colitis of unspecified origin	Follow-up at SOC		1			#REF!		#REF!
103	Index	5	0	0	Index	3	M4782	Other spondylosis, cervical region	Follow-up at SOC		1			#REF!		#REF!
110	Index	6	0	0	Index	8	N309	Cystitis, unspecified	Follow-up at SOC		1			#REF!		#REF!
121	Index	7	0	0	Index	10	N185	Chronic kidney disease, stage 5	Follow-up at SOC		1			#REF!	2012-12-03	#REF!
129	Index	8	0	0	Index	4	M754	Impingement syndrome of shoulder	Follow-up at SOC		1			#REF!		#REF!
141	Index	9	1	0	Index	3	I200	Unstable angina	Follow-up at SOC		1			#REF!		#REF!
142	Index	10	0	0	Index	5	A419	Sepsis, unspecified	Follow-up at SOC		1			#REF!		#REF!
160	Index	11	1	0	Index	10	K529	Noninfective gastroenteritis and colitis, unspecified	Patient Discharged		1			#REF!		#REF!
163	Index	13	1	0	Index	9	K8020	Calculus of gallbladder without cholecystitis, without mention of obstruction	Follow-up at SOC		1			#REF!		#REF!
164	Index	12	1	0	Index	7	R002	Palpitations	Follow-up at SOC		1			#REF!		#REF!
166	Index	14	1	0	Index	12	N390	Urinary tract infection, site not specified	Follow-up at SOC		1			#REF!		#REF!
167	Index	15	1	0	Index	5	R002	Palpitations	Patient Discharged			1		#REF!		#REF!
168	Index	17	0	0	Index	1	R13	Dysphagia	Follow-up at SOC		1			#REF!	2012-11-06	#REF!
174	Index	16	0	0	Index	3	S099	Unspecified injury of head	Patient Discharged		1			#REF!		#REF!
181	Index	19	0	0	Index	2	J189	Pneumonia, unspecified	Follow-up at SOC		1			#REF!	2012-12-10	#REF!
186	Index	18	0	0	Index	8	S7200	Fracture of neck of femur, part unspecified	Follow-up at SOC		1			#REF!		#REF!
201	Index	21	1	0	Index	4	E162	Hypoglycaemia, unspecified	Follow-up at SOC		1			#REF!		#REF!
202	Index	20	0	0	Index	5	N390	Urinary tract infection, site not specified	Follow-up at SOC		1			#REF!		#REF!
206	Index	22	1	0	Index	2	E871	Hypo-osmolality and hyponatraemia	Follow-up at SOC		1			#REF!		#REF!
217	Index	25	0	0	Index	7	J069	Acute upper respiratory infection, unspecified	Follow-up at SOC		1			#REF!	2013-03-06	#REF!
223	Index	24	1	0	Index	8	J189	Pneumonia, unspecified	Follow-up at SOC		1			#REF!		#REF!
226	Index	26	1	0	Index	10	J189	Pneumonia, unspecified	Follow-up at SOC		1			#REF!		#REF!
233	Index	23	0	0	Index	4	J449	Chronic obstructive pulmonary disease, unspecified	Follow-up at SOC		1			#REF!		#REF!
246	Index	29	0	0	Index	8	N390	Urinary tract infection, site not specified	Follow-up at SOC		1			#REF!		#REF!
251	Index	27	1	0	Index	3	R42	Dizziness and giddiness	Follow-up at SOC		1			#REF!		#REF!
252	Index	28	0	0	Index	2	I500	Congestive heart failure	Follow-up at SOC		1			#REF!		#REF!
256	Index	31	1	0	Index	1	I259	Chronic ischaemic heart disease, unspecified	Follow-up at SOC		1			#REF!		#REF!
267	Index	30	1	0	Index	19	L97	Ulcer of lower limb, not elsewhere classified	Residential Stepdown Facilities		1			#REF!		#REF!
281	Index	32	0	0	Index	17	E871	Hypo-osmolality and hyponatraemia	Follow-up at SOC		1			#REF!		#REF!
288	Index	33	1	0	3	65	J189	Pneumonia, unspecified	Follow-up at SOC		1			#REF!		#REF!
292	Index	34	0	0	Index	1	H813	Other peripheral vertigo	Follow-up at SOC		1			#REF!		#REF!
295	Index	35	1	0	3	6	R02	Gangrene, not elsewhere classified	Discharge against advice		1			#REF!		#REF!
304	Index	39	0	0	Index	2	K590	Constipation	Follow-up at SOC		1			#REF!	1911-04-25	#REF!
309	Index	38	1	0	Index	5	I500	Congestive heart failure	Follow-up at SOC		1			#REF!		#REF!
315	Index	41	0	0	Index	2	A099	Gastroenteritis and colitis of unspecified origin	Follow-up at SOC		1			#REF!		#REF!
318	Index	40	1	0	Index	6	N390	Urinary tract infection, site not specified	Follow-up at SOC		1			#REF!		#REF!
319	Index	42	0	0	Index	3	I500	Congestive heart failure	Follow-up at SOC		1			#REF!		#REF!
332	Index	37	1	0	Index	2	K30	Dyspepsia	Follow-up at SOC		1			#REF!		#REF!
346	Index	43	0	0	Index	4	D683	Haemorrhagic disorder due to circulating anticoagulants	Follow-up at SOC		1			#REF!		#REF!
348	Index	44	1	0	Index	9	R53	Malaise and fatigue	Residential Stepdown Facilities		1			#REF!		#REF!
355	Index	45	0	0	Index	2	R001	Bradycardia, unspecified	Follow-up at SOC		1			#REF!		#REF!
356	Index	47	0	0	Index	3	M5412	Radiculopathy, cervical region	Follow-up at SOC		1			#REF!		#REF!
358	Index	46	1	0	Index	3	S099	Unspecified injury of head	Follow-up at SOC		1			#REF!		#REF!
365	Index	48	1	0	Index	4	I831	Varicose veins of lower extremities with inflammation	Follow-up at SOC		1			#REF!		#REF!
371	Index	54	0	0	Index	3	A099	Gastroenteritis and colitis of unspecified origin	Follow-up at SOC		1			#REF!		#REF!
372	Index	49	0	0	Index	3	R42	Dizziness and giddiness	Patient Discharged		1			#REF!		#REF!
375	Index	50	0	0	Index	4	I500	Congestive heart failure	Follow-up at SOC		1			#REF!		#REF!
383	Index	51	1	0	Index	9	E871	Hypo-osmolality and hyponatraemia	Follow-up at SOC		1			#REF!		#REF!
397	Index	52	1	0	Index	7	R296	Tendency to fall, not elsewhere classified	Follow-up at SOC		1			#REF!		#REF!
401	Index	53	1	0	Index	7	R42	Dizziness and giddiness	Follow-up at SOC		1			#REF!		#REF!
407	Index	55	0	0	Index	2	M1098	Gout, unspecified, other site	Follow-up at SOC		1			#REF!		#REF!
412	Index	56	0	0	Index	2	E877	Fluid overload	Follow-up at SOC		1			#REF!		#REF!
418	Index	57	1	0	Index	25	J189	Pneumonia, unspecified	Follow-up at SOC		1			#REF!		#REF!
420	Index	60	0	0	Index	2	I951	Orthostatic hypotension	Follow-up at SOC		1			#REF!		#REF!
422	Index	58	1	0	2	2	L0311	Cellulitis of lower limb	Follow-up at SOC		1			#REF!		#REF!
423	Index	59	1	0	Index	6	L0311	Cellulitis of lower limb	Follow-up at SOC		1			#REF!		#REF!
427	Index	61	0	0	Index	3	J22	Unspecified acute lower respiratory infection	Follow-up at SOC		1			#REF!		#REF!
438	Index	63	0	0	Index	36	J449	Chronic obstructive pulmonary disease, unspecified	Death		1			#REF!	2013-01-24	#REF!
446	Index	62	0	0	Index	4	M2556	Pain in a joint, lower leg	Follow-up at SOC		1			#REF!		#REF!
449	Index	64	1	0	Index	9	J189	Pneumonia, unspecified	Follow-up at SOC		1			#REF!		#REF!
450	Index	65	1	0	Index	12	E1469	Unspecified diabetes mellitus with other specified complication	Follow-up at SOC		1			#REF!		#REF!
453	Index	66	1	0	Index	2	I509	Heart failure, unspecified	Follow-up at SOC		1			#REF!		#REF!
458	Index	71	1	0	Index	14	E835	Disorders of calcium metabolism	Follow-up at SOC		1			#REF!		#REF!
463	Index	67	0	0	Index	2	E1142	Type 2 diabetes mellitus with diabetic polyneuropathy	Follow-up at SOC		1			#REF!		#REF!
464	Index	68	0	0	Index	7	I500	Congestive heart failure	Follow-up at SOC		1			#REF!		#REF!
467	Index	69	1	0	Index	6	E871	Hypo-osmolality and hyponatraemia	Follow-up at SOC		1			#REF!		#REF!
470	Index	70	1	0	6	6	D683	Haemorrhagic disorder due to circulating anticoagulants	Follow-up at SOC		1			#REF!		#REF!
474	Index	72	0	0	Index	5	I500	Congestive heart failure	Follow-up at SOC		1			#REF!		#REF!
475	Index	74	0	0	Index	14	J189	Pneumonia, unspecified	Follow-up at SOC		1			#REF!		#REF!
483	Index	77	0	0	Index	20	I500	Congestive heart failure	Follow-up at SOC		1			#REF!		#REF!
484	Index	75	1	0	Index	6	A90	Dengue fever [classical dengue]	Follow-up at SOC		1			#REF!		#REF!
485	Index	73	1	0	Index	5	N179	Acute kidney failure, unspecified	Follow-up at SOC		1			#REF!		#REF!
489	Index	76	0	0	Index	4	S2232	Fracture of one rib, other than first rib	Follow-up at SOC		1			#REF!		#REF!
495	Index	86	1	0	Index	17	B952	Streptococcus, group D, as the cause ofdiseases classified to other chapters	Follow-up at SOC		1			#REF!		#REF!
510	Index	83	1	0	Index	3	R51	Headache	Patient Discharged		1			#REF!		#REF!
512	Index	87	0	0	Index	3	R074	Chest pain, unspecified	Follow-up at SOC		1			#REF!		#REF!
514	Index	85	1	0	Index	4	J189	Pneumonia, unspecified	Residential Stepdown Facilities		1			#REF!		#REF!
516	Index	78	1	0	Index	2	R42	Dizziness and giddiness	Follow-up at SOC		1			#REF!		#REF!
517	Index	79	1	0	Index	8	A46	Erysipelas	Follow-up at SOC		1			#REF!		#REF!
518	Index	80	0	0	Index	15	I500	Congestive heart failure	Residential Stepdown Facilities		1			#REF!	2013-04-20	#REF!
520	Index	88	0	0	Index	6	J189	Pneumonia, unspecified	Follow-up at SOC		1			#REF!	1911-04-26	#REF!
521	Index	81	0	0	Index	4	N508	Other specified disorders of male genital organs	Follow-up at SOC		1			#REF!		#REF!
524	Index	84	1	0	Index	4	I500	Congestive heart failure	Follow-up at SOC		1			#REF!		#REF!
526	Index	82	0	0	Index	11	G253	Myoclonus	Follow-up at SOC		1			#REF!		#REF!
549	Index	90	1	0	Index	2	R001	Bradycardia, unspecified	Follow-up at SOC		1			#REF!		#REF!
554	Index	89	0	0	Index	4	I214	Acute subendocardial myocardial infarction	Follow-up at SOC		1			#REF!		#REF!
572	Index	91	1	0	Index	4	M1099	Gout, unspecified, site unspecified	Follow-up at SOC		1			#REF!		#REF!
576	Index	92	0	0	Index	1	R060	Dyspnoea	Follow-up at SOC		1			#REF!		#REF!
581	Index	93	0	0	Index	9	J90	Pleural effusion, not elsewhere classified	Follow-up at SOC		1			#REF!		#REF!
583	Index	94	1	0	Index	5	A419	Sepsis, unspecified	Follow-up at SOC		1			#REF!		#REF!
593	Index	95	1	0	Index	8	I313	Pericardial effusion (noninflammatory)	Follow-up at SOC		1			#REF!		#REF!
599	Index	96	0	0	Index	2	I500	Congestive heart failure	Transfer or Discharge to Centres_DisTyp		1			#REF!		#REF!
600	Index	97	1	0	Index	9	H813	Other peripheral vertigo	Residential Stepdown Facilities		1			#REF!		#REF!
615	Index	99	0	0	Index	6	A099	Gastroenteritis and colitis of unspecified origin	Follow-up at SOC		1			#REF!		#REF!
617	Index	98	1	0	Index	1	R060	Dyspnoea	Follow-up at SOC		1			#REF!		#REF!
618	Index	100	0	0	Index	6	J111	Influenza with other respiratory manifestations, virus not identified	Discharge against advice		1			#REF!		#REF!
634	Index	102	0	0	Index	7	N189	Chronic kidney disease, unspecified	Follow-up at SOC		1			#REF!		#REF!
636	Index	109	0	0	Index	8	R296	Tendency to fall, not elsewhere classified	Residential Stepdown Facilities		1			#REF!		#REF!
638	Index	101	1	0	1	2	M1099	Gout, unspecified, site unspecified	Follow-up at SOC		1			#REF!		#REF!
640	Index	108	0	0	Index	3	M1099	Gout, unspecified, site unspecified	Follow-up at SOC		1			#REF!		#REF!
641	Index	103	0	0	Index	11	R509	Fever, unspecified	Follow-up at SOC		1			#REF!		#REF!
645	Index	105	1	0	9	23	A498	Other bacterial infections of unspecified site	Follow-up at SOC		1			#REF!		#REF!
646	Index	107	1	0	Index	12	C509	Malignant neoplasm of breast, unspecified part	Follow-up at SOC		1			#REF!		#REF!
650	Index	106	1	0	6	26	L0311	Cellulitis of lower limb	Follow-up at SOC		1			#REF!		#REF!
657	Index	110	1	0	Index	8	J81	Pulmonary oedema	Follow-up at SOC		1			#REF!		#REF!
664	Index	111	1	0	Index	4	F3290	Depressive episode, unspecified, not specified as arising in the postnatal period	Follow-up at SOC		1			#REF!		#REF!
673	Index	115	0	0	Index	9	N390	Urinary tract infection, site not specified	Residential Stepdown Facilities		1			#REF!		#REF!
678	Index	114	0	0	Index	6	L0311	Cellulitis of lower limb	Follow-up at SOC		1			#REF!		#REF!
687	Index	112	0	0	Index	8	T827	Infection and inflammatory reaction dueto other cardiac and vascular devices, implants and grafts	Follow-up at SOC		1			#REF!		#REF!
693	Index	116	1	0	Index	8	M2555	Pain in a joint, pelvic region and thigh	Follow-up at SOC		1			#REF!	1911-05-01	#REF!
699	Index	121	1	0	Index	6	S099	Unspecified injury of head	Follow-up at SOC		1			#REF!		#REF!
701	Index	118	1	0	Index	6	L0311	Cellulitis of lower limb	Follow-up at SOC		1			#REF!		#REF!
705	Index	113	1	0	Index	3	T856	Mechanical complication of other specified internal prosthetic devices, implants and grafts	Follow-up at SOC		1			#REF!		#REF!
711	Index	120	1	0	Index	3	N185	Chronic kidney disease, stage 5	Follow-up at SOC		1			#REF!		#REF!
715	Index	122	0	0	Index	3	R060	Dyspnoea	Follow-up at SOC		1			#REF!		#REF!
716	Index	117	0	0	Index	11	B008	Other forms of herpesviral infection	Follow-up at SOC		1			#REF!		#REF!
723	Index	119	0	0	Index	5	R73	Elevated blood glucose level	Follow-up at SOC		1			#REF!		#REF!
736	Index	123	0	0	Index	7	J47	Bronchiectasis	Follow-up at SOC		1			#REF!		#REF!
747	Index	124	0	0	Index	10	T874	Infection of amputation stump	Follow-up at SOC		1			#REF!		#REF!
751	Index	125	1	0	Index	6	L0311	Cellulitis of lower limb	Follow-up at SOC		1			#REF!	2013-02-22	#REF!
770	Index	128	0	0	Index	7	N12	Tubulo-interstitial nephritis, not specified as acute or chronic	Follow-up at SOC		1			#REF!		#REF!
775	Index	127	1	0	Index	2	G4090	Epilepsy, unspecified, without mention of intractable epilepsy	Follow-up at SOC		1			#REF!		#REF!
776	Index	126	1	0	Index	3	A099	Gastroenteritis and colitis of unspecified origin	Follow-up at SOC		1			#REF!		#REF!
781	Index	129	1	0	Index	3	B373	Candidiasis of vulva and vagina (N77.1*)	Follow-up at SOC		1			#REF!		#REF!
785	Index	130	0	0	Index	7	L0311	Cellulitis of lower limb	Follow-up at SOC		1			#REF!	2014-05-27	#REF!
788	Index	131	1	0	Index	3	K759	Inflammatory liver disease, unspecified	Follow-up at SOC		1			#REF!		#REF!
793	Index	133	0	0	Index	13	T827	Infection and inflammatory reaction dueto other cardiac and vascular devices, implants and grafts	Follow-up at SOC		1			#REF!		#REF!
812	Index	136	1	0	2	6	S5310	Dislocation of elbow, unspecified	Discharge against advice		1			#REF!		#REF!
815	Index	132	0	0	Index	105	R2988	Other and unspecified symptoms and signs involving the nervous system	Residential Stepdown Facilities		1			#REF!		#REF!
817	Index	134	1	0	Index	4	I500	Congestive heart failure	Follow-up at SOC		1			#REF!		#REF!
820	Index	135	0	0	Index	9	K291	Other acute gastritis	Follow-up at SOC		1			#REF!	2013-03-14	#REF!
833	Index	140	1	0	Index	4	A099	Gastroenteritis and colitis of unspecified origin	Follow-up at SOC		1			#REF!		#REF!
842	Index	144	0	0	Index	5	L0311	Cellulitis of lower limb	Follow-up at SOC		1			#REF!		#REF!
843	Index	137	0	0	Index	66	A419	Sepsis, unspecified	Residential Stepdown Facilities		1			#REF!		#REF!
846	Index	141	1	0	Index	12	J189	Pneumonia, unspecified	Follow-up at SOC		1			#REF!	1911-04-27	#REF!
854	Index	138	1	0	Index	5	J189	Pneumonia, unspecified	Follow-up at SOC		1			#REF!		#REF!
857	Index	143	0	0	Index	41	N390	Urinary tract infection, site not specified	Follow-up at SOC		1			#REF!		#REF!
858	Index	142	0	0	Index	4	R55	Syncope and collapse	Follow-up at SOC				1	#REF!		#REF!
870	Index	148	0	0	Index	2	J459	Asthma, unspecified	Follow-up at SOC		1			#REF!		#REF!
872	Index	146	0	0	Index	24	N719	Inflammatory disease of uterus, unspecified	Follow-up at SOC		1			#REF!		#REF!
887	Index	139	1	0	Index	12	N390	Urinary tract infection, site not specified	Follow-up at SOC		1			#REF!		#REF!
896	Index	145	1	0	Index	2	E871	Hypo-osmolality and hyponatraemia	Follow-up at SOC		1			#REF!		#REF!
907	Index	150	0	0	Index	4	J189	Pneumonia, unspecified	Follow-up at SOC		1			#REF!		#REF!
908	Index	153	0	0	Index	3	J22	Unspecified acute lower respiratory infection	Follow-up at SOC		1			#REF!		#REF!
919	Index	151	1	0	Index	12	S399	Unspecified injury of abdomen, lower back and pelvis	Follow-up at SOC		1			#REF!		#REF!
920	Index	149	1	0	Index	4	I802	Phlebitis and thrombophlebitis of otherdeep vessels of lower extremities	Follow-up at SOC		1			#REF!		#REF!
931	Index	152	0	0	Index	7	J189	Pneumonia, unspecified	Discharge to Private GP/Specialist		1			#REF!	2013-05-31	#REF!
936	Index	157	0	0	Index	2	R42	Dizziness and giddiness	Follow-up at SOC		1			#REF!		#REF!
945	Index	156	1	0	Index	5	I849	Unspecified haemorrhoids without complication	Follow-up at SOC		1			#REF!		#REF!
950	Index	155	0	0	Index	3	E1422	Unspecified diabetes mellitus with established diabetic nephropathy	Follow-up at SOC		1			#REF!		#REF!
957	Index	154	1	0	Index	8	G98	Other disorders of nervous system, not elsewhere classified	Follow-up at SOC		1			#REF!		#REF!
975	Index	158	1	0	Index	42	C349	Malignant neoplasm of bronchus or lung,unspecified	Follow-up at SOC		1			#REF!		#REF!
978	Index	159	1	0	Index	4	I500	Congestive heart failure	Follow-up at SOC		1			#REF!		#REF!
981	Index	163	0	0	Index	3	N390	Urinary tract infection, site not specified	Follow-up at SOC		1			#REF!		#REF!
993	Index	163	1	0	Index	3	I500	Congestive heart failure	Follow-up at SOC		1			#REF!		#REF!
995	Index	161	0	0	Index	3	I500	Congestive heart failure	Follow-up at SOC		1			#REF!		#REF!
1005	Index	160	1	0	Index	7	I500	Congestive heart failure	Follow-up at SOC		1			#REF!		#REF!
1016	Index	165	0	0	Index	2	J81	Pulmonary oedema	Follow-up at SOC		1			#REF!		#REF!
1019	Index	164	1	0	Index	8	J690	Pneumonitis due to food and vomit	Follow-up at SOC		1			#REF!		#REF!
1020	Index	167	0	0	Index	7	R509	Fever, unspecified	Follow-up at SOC		1			#REF!		#REF!
1029	Index	166	0	0	Index	5	I500	Congestive heart failure	Follow-up at SOC		1			#REF!		#REF!
1057	Index	171	0	0	Index	43	S065	Traumatic subdural haemorrhage	Residential Stepdown Facilities		1			#REF!		#REF!
1058	Index	172	1	0	Index	8	K590	Constipation	Follow-up at SOC		1			#REF!		#REF!
1059	Index	173	0	0	Index	2	E1121	Type 2 diabetes mellitus with incipientdiabetic nephropathy	Death - Coroner Case		1			#REF!	2013-03-20	#REF!
1067	Index	174	0	0	Index	1	J209	Acute bronchitis, unspecified	Follow-up at SOC		1			#REF!		#REF!
1076	Index	170	1	0	Index	7	L028	Cutaneous abscess, furuncle and carbuncle of other sites	Follow-up at SOC		1			#REF!		#REF!
1081	Index	169	1	0	18	18	D733	Abscess of spleen	Discharge against advice		1			#REF!	1911-05-01	#REF!
1097	Index	177	0	0	Index	2	J459	Asthma, unspecified	Follow-up at SOC		1			#REF!		#REF!
1124	Index	176	1	0	7	7	J90	Pleural effusion, not elsewhere classified	Follow-up at SOC		1			#REF!		#REF!
1126	Index	175	1	0	Index	4	R509	Fever, unspecified	Follow-up at SOC		1			#REF!		#REF!
1130	Index	178	0	0	Index	2	I509	Heart failure, unspecified	Follow-up at SOC		1			#REF!		#REF!
1136	Index	182	1	0	Index	6	E872	Acidosis	Follow-up at SOC		1			#REF!		#REF!
1147	Index	180	1	0	8	8	C833	Large cell (diffuse) non-Hodgkin lymphoma	Follow-up at SOC			1		#REF!		#REF!
1148	Index	179	0	0	Index	3	A090	Other gastroenteritis and colitis of infectious origin	Follow-up at SOC		1			#REF!		#REF!
1165	Index	183	0	0	Index	4	J069	Acute upper respiratory infection, unspecified	Follow-up at SOC		1			#REF!		#REF!
1172	Index	181	1	0	4	20	J189	Pneumonia, unspecified	Follow-up at SOC		1			#REF!		#REF!
1183	Index	184	0	0	Index	4	I509	Heart failure, unspecified	Follow-up at SOC		1			#REF!		#REF!
1196	Index	185	0	0	Index	12	N390	Urinary tract infection, site not specified	Residential Stepdown Facilities		1			#REF!		#REF!
1197	Index	186	1	0	Index	5	J189	Pneumonia, unspecified	Follow-up at SOC		1			#REF!		#REF!
1211	Index	188	0	0	Index	2	I500	Congestive heart failure	Follow-up at SOC		1			#REF!		#REF!
1219	Index	187	0	0	Index	4	E835	Disorders of calcium metabolism	Follow-up at SOC		1			#REF!		#REF!
1241	Index	192	1	0	Index	5	N390	Urinary tract infection, site not specified	Follow-up at SOC		1			#REF!		#REF!
1245	Index	189	1	0	Index	8	I500	Congestive heart failure	Follow-up at SOC		1			#REF!		#REF!
1246	Index	192	0	0	Index	3	F03	Unspecified dementia	Discharge to Private GP/Specialist		1			#REF!		#REF!
1250	Index	190	1	0	Index	4	M1007	Idiopathic gout, ankle and foot	Follow-up at SOC		1			#REF!		#REF!
1261	Index	193	0	0	Index	5	R13	Dysphagia	Follow-up at SOC		1			#REF!	1911-05-03	#REF!
1264	Index	194	1	0	Index	5	Q396	Diverticulum of oesophagus	Follow-up at SOC		1			#REF!		#REF!
1265	Index	196	0	0	Index	2	N390	Urinary tract infection, site not specified	Follow-up at SOC		1			#REF!		#REF!
1279	Index	197	1	0	Index	2	E876	Hypokalaemia	Follow-up at SOC		1			#REF!	2013-05-01	#REF!
1282	Index	201	1	0	Index	10	N12	Tubulo-interstitial nephritis, not specified as acute or chronic	Follow-up at SOC		1			#REF!		#REF!
1285	Index	195	1	0	2	3	J189	Pneumonia, unspecified	Follow-up at SOC		1			#REF!		#REF!
1293	Index	198	0	0	Index	6	L0311	Cellulitis of lower limb	Follow-up at SOC		1			#REF!		#REF!
1303	Index	200	0	0	Index	35	T8141	Wound infection following a procedure	Follow-up at SOC				1	#REF!		#REF!
1308	Index	199	0	0	Index	50	N390	Urinary tract infection, site not specified	Residential Stepdown Facilities		1			#REF!		#REF!
1335	Index	202	1	0	Index	19	T827	Infection and inflammatory reaction dueto other cardiac and vascular devices, implants and grafts	Follow-up at SOC		1			#REF!		#REF!
1368	Index	203	1	0	Index	5	K295	Chronic gastritis, unspecified	Follow-up at SOC		1			#REF!		#REF!
1386	Index	204	0	0	Index	9	J969	Respiratory failure, unspecified	Follow-up at SOC		1			#REF!		#REF!
1398	Index	208	0	0	Index	4	J189	Pneumonia, unspecified	Follow-up at SOC		1			#REF!		#REF!
1411	Index	206	1	0	Index	16	E160	Drug-induced hypoglycaemia without coma	Residential Stepdown Facilities		1			#REF!		#REF!
1425	Index	205	1	0	Index	8	R945	Abnormal results of liver function studies	Follow-up at SOC		1			#REF!		#REF!
1427	Index	207	0	0	Index	5	I500	Congestive heart failure	Follow-up at SOC		1			#REF!		#REF!
1431	Index	216	1	0	Index	10	R33	Retention of urine	Residential Stepdown Facilities		1			#REF!		#REF!
1436	Index	210	1	0	Index	3	K564	Other impaction of intestine	Follow-up at SOC		1			#REF!		#REF!
1439	Index	215	0	0	Index	9	I872	Venous insufficiency (chronic)(peripheral)	Follow-up at SOC		1			#REF!		#REF!
1443	Index	211	0	0	Index	2	I500	Congestive heart failure	Follow-up at SOC		1			#REF!	2013-07-28	#REF!
1444	Index	214	1	0	Index	2	R060	Dyspnoea	Patient Discharged		1			#REF!		#REF!
1446	Index	209	0	0	Index	2	I500	Congestive heart failure	Follow-up at SOC		1			#REF!		#REF!
1449	Index	213	1	0	3	3	R600	Localised oedema	Follow-up at SOC		1			#REF!		#REF!
1451	Index	212	0	0	Index	9	C186	Malignant neoplasm of descending colon	Follow-up at SOC		1			#REF!		#REF!
1464	Index	217	0	0	Index	4	A419	Sepsis, unspecified	Follow-up at SOC		1			#REF!		#REF!
1475	Index	222	1	0	Index	4	R31	Unspecified haematuria	Follow-up at SOC		1			#REF!		#REF!
1478	Index	218	0	0	Index	5	R074	Chest pain, unspecified	Follow-up at SOC		1			#REF!		#REF!
1480	Index	219	0	0	Index	2	K210	Gastro-oesophageal reflux disease with oesophagitis	Follow-up at SOC		1			#REF!		#REF!
1506	Index	223	1	0	Index	3	I500	Congestive heart failure	Follow-up at SOC		1			#REF!		#REF!
1512	Index	220	1	0	Index	3	I509	Heart failure, unspecified	Follow-up at SOC		1			#REF!		#REF!
1538	Index	221	1	0	Index	7	J110	Influenza with pneumonia, virus not identified	Follow-up at SOC		1			#REF!		#REF!
1541	Index	224	0	0	Index	2	L0311	Cellulitis of lower limb	Follow-up at SOC		1			#REF!		#REF!
1547	Index	225	1	0	Index	2	I509	Heart failure, unspecified	Follow-up at SOC		1			#REF!		#REF!
1560	Index	227	0	0	Index	34	J189	Pneumonia, unspecified	Death		1			#REF!	2013-06-23	#REF!
1568	Index	228	0	0	Index	43	M4786	Other spondylosis, lumbar region	Residential Stepdown Facilities		1			#REF!	1911-05-14	#REF!
1571	Index	226	1	0	Index	9	I255	Ischaemic cardiomyopathy	Follow-up at SOC				1	#REF!		#REF!
1577	Index	229	1	0	Index	8	J690	Pneumonitis due to food and vomit	Follow-up at SOC		1			#REF!		#REF!
1580	Index	231	0	0	Index	2	J459	Asthma, unspecified	Follow-up at SOC		1			#REF!		#REF!
1583	Index	230	1	0	Index	17	M5494	Unspecified dorsalgia, thoracic region	Follow-up at SOC		1			#REF!		#REF!
1592	Index	232	0	0	Index	2	I500	Congestive heart failure	Follow-up at SOC		1			#REF!		#REF!
1607	Index	234	0	0	Index	8	N390	Urinary tract infection, site not specified	Follow-up at SOC		1			#REF!		#REF!
1608	Index	233	1	0	Index	8	I500	Congestive heart failure	Follow-up at SOC		1			#REF!		#REF!
1623	Index	236	1	0	Index	38	R296	Tendency to fall, not elsewhere classified	Follow-up at SOC		1			#REF!		#REF!
1627	Index	237	0	0	Index	2	G442	Tension-type headache	Follow-up at SOC		1			#REF!		#REF!
1637	Index	238	1	0	Index	7	L0311	Cellulitis of lower limb	Follow-up at SOC		1			#REF!		#REF!
1649	Index	239	0	0	Index	9	J81	Pulmonary oedema	Follow-up at SOC		1			#REF!		#REF!
1663	Index	240	0	0	Index	8	A410	Sepsis due to Staphylococcus aureus	Follow-up at SOC		1			#REF!		#REF!
1670	Index	241	1	0	Index	5	J101	Influenza with other respiratory manifestations, other influenza virus identified	Follow-up at SOC		1			#REF!		#REF!
1685	Index	235	1	0	Index	1	I500	Congestive heart failure	Follow-up at SOC		1			#REF!		#REF!
1688	Index	243	1	0	Index	2	L97	Ulcer of lower limb, not elsewhere classified	Follow-up at SOC		1			#REF!		#REF!
1689	Index	244	0	0	Index	9	G500	Trigeminal neuralgia	Follow-up at SOC		1			#REF!		#REF!
1696	Index	242	1	0	Index	3	K590	Constipation	Follow-up at SOC		1			#REF!		#REF!
1697	Index	245	0	0	Index	8	I500	Congestive heart failure	Follow-up at SOC		1			#REF!		#REF!
1703	Index	255	0	0	Index	16	N390	Urinary tract infection, site not specified	Follow-up at SOC		1			#REF!		#REF!
1714	Index	248	1	0	Index	15	A020	Salmonella enteritis	Follow-up at SOC		1			#REF!		#REF!
1716	Index	246	0	0	Index	3	L299	Pruritus, unspecified	Follow-up at SOC		1			#REF!		#REF!
1717	Index	247	0	0	Index	3	N390	Urinary tract infection, site not specified	Follow-up at SOC		1			#REF!		#REF!
1718	Index	262	1	0	Index	6	M7986	Other specified soft tissue disorders, lower leg	Follow-up at SOC		1			#REF!		#REF!
1720	Index	249	1	0	Index	2	J069	Acute upper respiratory infection, unspecified	Follow-up at SOC		1			#REF!		#REF!
1726	Index	257	0	0	Index	3	L309	Dermatitis, unspecified	Follow-up at SOC		1			#REF!		#REF!
1730	Index	251	0	0	Index	5	M1090	Gout, unspecified, multiple sites	Follow-up at SOC		1			#REF!		#REF!
1732	Index	258	1	0	Index	3	K590	Constipation	Follow-up at SOC		1			#REF!		#REF!
1734	Index	253	1	0	Index	9	E1422	Unspecified diabetes mellitus with established diabetic nephropathy	Follow-up at SOC		1			#REF!		#REF!
1735	Index	252	1	0	Index	3	I500	Congestive heart failure	Follow-up at SOC		1			#REF!		#REF!
1738	Index	254	1	0	Index	1	I500	Congestive heart failure	Follow-up at SOC		1			#REF!		#REF!
1743	Index	256	0	0	Index	2	J069	Acute upper respiratory infection, unspecified	Follow-up at SOC		1			#REF!		#REF!
1745	Index	250	0	0	Index	8	A46	Erysipelas	Follow-up at SOC		1			#REF!		#REF!
1749	Index	260	1	0	Index	13	J690	Pneumonitis due to food and vomit	Residential Stepdown Facilities		1			#REF!		#REF!
1755	Index	261	0	0	Index	7	N12	Tubulo-interstitial nephritis, not specified as acute or chronic	Follow-up at SOC		1			#REF!		#REF!
1758	Index	259	0	0	Index	2	C61	Malignant neoplasm of prostate	Follow-up at SOC		1			#REF!		#REF!
1763	Index	263	1	0	Index	6	N390	Urinary tract infection, site not specified	Follow-up at SOC		1			#REF!		#REF!
1769	Index	265	1	0	Index	4	J189	Pneumonia, unspecified	Follow-up at SOC		1			#REF!		#REF!
1780	Index	264	0	0	Index	16	C61	Malignant neoplasm of prostate	Follow-up at SOC		1			#REF!		#REF!
1782	Index	273	1	0	Index	10	E873	Alkalosis	Follow-up at SOC		1			#REF!		#REF!
1791	Index	268	0	0	Index	8	I071	Tricuspid insufficiency	Follow-up at SOC		1			#REF!		#REF!
1794	Index	269	0	0	Index	9	R02	Gangrene, not elsewhere classified	Residential Stepdown Facilities		1			#REF!		#REF!
1795	Index	266	1	0	Index	21	N390	Urinary tract infection, site not specified	Residential Stepdown Facilities		1			#REF!		#REF!
1814	Index	271	0	0	Index	21	L0311	Cellulitis of lower limb	Follow-up at SOC		1			#REF!		#REF!
1815	Index	270	0	0	Index	35	J22	Unspecified acute lower respiratory infection	Follow-up at SOC		1			#REF!		#REF!
1823	Index	272	1	0	Index	3	I200	Unstable angina	Follow-up at SOC		1			#REF!		#REF!
1833	Index	274	0	0	Index	3	I500	Congestive heart failure	Follow-up at SOC		1			#REF!		#REF!
1849	Index	276	1	0	Index	16	A4151	Sepsis due to Escherichia coli [E. Coli]	Follow-up at SOC		1			#REF!		#REF!
1853	Index	277	0	0	Index	3	R074	Chest pain, unspecified	Follow-up at SOC		1			#REF!		#REF!
1855	Index	280	1	0	Index	6	I952	Hypotension due to drugs	Follow-up at SOC		1			#REF!		#REF!
1856	Index	278	1	0	Index	7	R943	Abnormal results of cardiovascular function studies	Follow-up at SOC		1			#REF!		#REF!
1858	Index	279	0	0	Index	4	L120	Bullous pemphigoid	Follow-up at SOC		1			#REF!		#REF!
1859	Index	267	1	0	Index	8	E1152	Type 2 diabetes mellitus with peripheral angiopathy, with gangrene	Follow-up at SOC		1			#REF!		#REF!
1862	Index	275	0	0	Index	8	K296	Other gastritis	Follow-up at SOC		1			#REF!		#REF!
1863	Index	285	1	0	Index	13	K5792	Diverticulitis of intestine, part unspecified, without perforation, abscess or mention of haemorrhage	Follow-up at SOC		1			#REF!		#REF!
1865	Index	281	0	0	Index	4	A099	Gastroenteritis and colitis of unspecified origin	Follow-up at SOC		1			#REF!		#REF!
1869	Index	282	1	0	3	3	E161	Other hypoglycaemia	Follow-up at SOC		1			#REF!		#REF!
1881	Index	284	1	0	Index	4	S0188	Open wound of other parts of head	Follow-up at SOC		1			#REF!		#REF!
1884	Index	283	1	0	Index	6	M1090	Gout, unspecified, multiple sites	Follow-up at SOC		1			#REF!		#REF!
1892	Index	286	0	0	Index	7	L0310	Cellulitis of upper limb	Follow-up at SOC		1			#REF!		#REF!
1897	Index	288	0	0	Index	4	E1443	Unspecified diabetes mellitus with diabetic autonomic neuropathy	Follow-up at SOC		1			#REF!		#REF!
1900	Index	287	0	0	Index	2	A099	Gastroenteritis and colitis of unspecified origin	Follow-up at SOC		1			#REF!		#REF!
1906	Index	294	1	0	Index	40	C56	Malignant neoplasm of ovary	Transfer or Discharge to Centres_DisTyp		1			#REF!		#REF!
1914	Index	291	1	0	Index	2	J069	Acute upper respiratory infection, unspecified	Follow-up at SOC		1			#REF!		#REF!
1922	Index	289	0	0	Index	3	L0311	Cellulitis of lower limb	Follow-up at SOC		1			#REF!		#REF!
1923	Index	290	0	0	Index	3	M1099	Gout, unspecified, site unspecified	Follow-up at SOC		1			#REF!		#REF!
1926	Index	295	0	0	Index	12	E1452	Unspecified diabetes mellitus with peripheral angiopathy, with gangrene	Death - Coroner Case		1			#REF!	2013-07-21	#REF!
1937	Index	296	1	0	Index	3	A084	Viral intestinal infection, unspecified	Follow-up at SOC		1			#REF!		#REF!
1941	Index	292	0	0	Index	12	E1122	Type 2 diabetes mellitus with established diabetic nephropathy	Follow-up at SOC		1			#REF!	2013-09-01	#REF!
1945	Index	293	1	0	4	6	L0311	Cellulitis of lower limb	Follow-up at PHC Clinic		1			#REF!		#REF!
1957	Index	299	0	0	Index	14	J690	Pneumonitis due to food and vomit	Follow-up at SOC		1			#REF!		#REF!
1958	Index	303	1	0	Index	4	I500	Congestive heart failure	Follow-up at SOC		1			#REF!		#REF!
1965	Index	298	0	0	Index	15	N390	Urinary tract infection, site not specified	Death		1			#REF!	2013-07-30	#REF!
1966	Index	300	1	0	Index	8	A099	Gastroenteritis and colitis of unspecified origin	Follow-up at SOC		1			#REF!	2013-07-30	#REF!
1983	Index	301	0	0	Index	8	A009	Cholera, unspecified	Follow-up at SOC		1			#REF!		#REF!
1984	Index	307	0	0	Index	35	M4806	Spinal stenosis, lumbar region	Follow-up at SOC		1			#REF!		#REF!
1987	Index	302	1	0	Index	2	A099	Gastroenteritis and colitis of unspecified origin	Follow-up at SOC		1			#REF!		#REF!
1993	Index	297	1	0	Index	4	J441	Chronic obstructive pulmonary disease with acute exacerbation, unspecified	Follow-up at SOC		1			#REF!		#REF!
2001	Index	305	0	0	Index	2	I500	Congestive heart failure	Follow-up at SOC		1			#REF!		#REF!
2011	Index	304	0	0	Index	8	E877	Fluid overload	Follow-up at SOC		1			#REF!		#REF!
2025	Index	306	1	0	Index	6	E871	Hypo-osmolality and hyponatraemia	Follow-up at SOC		1			#REF!		#REF!
2045	Index	310	1	0	Index	2	R33	Retention of urine	Follow-up at SOC		1			#REF!		#REF!
2046	Index	309	0	0	Index	2	M712	Synovial cyst of popliteal space [Baker]	Follow-up at SOC		1			#REF!		#REF!
2061	Index	308	1	0	Index	7	M6096	Unspecified myositis, lower leg	Follow-up at SOC		1			#REF!		#REF!
2065	Index	311	0	0	Index	3	E1440	Unspecified diabetes mellitus with unspecified neuropathy	Follow-up at SOC		1			#REF!		#REF!
2070	Index	313	0	0	Index	2	E1171	Type 2 diabetes mellitus with multiple microvascular or other specified nonvascular complications	Follow-up at SOC		1			#REF!		#REF!
2077	Index	314	1	0	Index	5	I10	Essential (primary) hypertension	Follow-up at SOC		1			#REF!		#REF!
2082	Index	315	1	0	Index	8	L309	Dermatitis, unspecified	Follow-up at SOC		1			#REF!		#REF!
2090	Index	316	1	0	Index	2	R42	Dizziness and giddiness	Follow-up at SOC		1			#REF!		#REF!
2103	Index	318	0	0	Index	2	I500	Congestive heart failure	Follow-up at SOC		1			#REF!		#REF!
2111	Index	312	1	0	Index	6	M179	Gonarthrosis, unspecified	Follow-up at SOC		1			#REF!		#REF!
2112	Index	317	0	0	Index	4	C20	Malignant neoplasm of rectum	Follow-up at SOC		1			#REF!	1911-05-19	#REF!
2115	Index	319	1	0	Index	3	E1164	Type 2 diabetes mellitus with hypoglycaemia	Follow-up at SOC		1			#REF!		#REF!
2125	Index	322	1	0	Index	15	M2506	Haemarthrosis, lower leg	Follow-up at SOC		1			#REF!		#REF!
2128	Index	320	1	0	Index	2	J40	Bronchitis, not specified as acute or chronic	Follow-up at SOC		1			#REF!		#REF!
2130	Index	324	0	0	Index	3	G4090	Epilepsy, unspecified, without mention of intractable epilepsy	Follow-up at SOC		1			#REF!		#REF!
2132	Index	323	0	0	Index	1	M7983	Other specified soft tissue disorders, forearm	Follow-up at SOC		1			#REF!		#REF!
2136	Index	321	0	0	Index	1	M170	Primary gonarthrosis, bilateral	Follow-up at SOC		1			#REF!		#REF!
2141	Index	327	1	0	Index	3	R074	Chest pain, unspecified	Follow-up at SOC		1			#REF!		#REF!
2147	Index	330	0	0	Index	4	K590	Constipation	Follow-up at SOC		1			#REF!		#REF!
2151	Index	325	0	0	Index	3	J039	Acute tonsillitis, unspecified	Follow-up at SOC		1			#REF!		#REF!
2153	Index	328	0	0	Index	9	M7966	Pain in limb, lower leg	Residential Stepdown Facilities		1			#REF!		#REF!
2156	Index	326	1	0	Index	4	K590	Constipation	Residential Stepdown Facilities		1			#REF!		#REF!
2163	Index	329	1	0	Index	22	J690	Pneumonitis due to food and vomit	Death		1			#REF!	2013-09-04	#REF!
2164	Index	332	0	0	Index	3	I500	Congestive heart failure	Follow-up at PHC Clinic		1			#REF!		#REF!
2167	Index	331	1	0	Index	7	H811	Benign paroxysmal vertigo	Residential Stepdown Facilities		1			#REF!		#REF!
2170	Index	333	1	0	Index	6	M1097	Gout, unspecified, ankle and foot	Follow-up at SOC		1			#REF!		#REF!
2183	Index	335	0	0	Index	10	S021	Fracture of base of skull	Residential Stepdown Facilities		1			#REF!		#REF!
2184	Index	336	1	0	Index	5	J189	Pneumonia, unspecified	Follow-up at SOC		1			#REF!	2013-10-01	#REF!
2186	Index	334	0	0	Index	4	K922	Gastrointestinal haemorrhage, unspecified	Follow-up at SOC		1			#REF!		#REF!
2192	Index	337	0	0	Index	4	N390	Urinary tract infection, site not specified	Follow-up at SOC		1			#REF!		#REF!
2201	Index	338	0	0	Index	3	L0311	Cellulitis of lower limb	Follow-up at SOC		1			#REF!		#REF!
2218	Index	339	0	0	Index	6	E871	Hypo-osmolality and hyponatraemia	Follow-up at SOC		1			#REF!		#REF!
2231	Index	340	1	0	Index	9	E1422	Unspecified diabetes mellitus with established diabetic nephropathy	Follow-up at SOC		1			#REF!		#REF!
2240	Index	341	1	0	Index	2	E835	Disorders of calcium metabolism	Follow-up at SOC		1			#REF!		#REF!
2249	Index	343	1	0	Index	6	T461	Calcium-channel blockers	Follow-up at SOC		1			#REF!		#REF!
2250	Index	342	1	0	Index	4	K219	Gastro-oesophageal reflux disease without oesophagitis	Follow-up at SOC		1			#REF!		#REF!
2252	Index	346	0	0	Index	8	R074	Chest pain, unspecified	Follow-up at SOC		1			#REF!		#REF!
2253	Index	345	0	0	Index	1	A419	Sepsis, unspecified	Follow-up at SOC		1			#REF!		#REF!
2258	Index	348	1	0	Index	16	B962	Escherichia coli [E. coli] as the causeof diseases classified to other chapters	Follow-up at SOC		1			#REF!		#REF!
2260	Index	344	1	0	Index	5	N390	Urinary tract infection, site not specified	Follow-up at SOC		1			#REF!		#REF!
2262	Index	347	0	0	Index	1	K590	Constipation	Follow-up at SOC		1			#REF!		#REF!
2266	Index	353	1	0	Index	4	S099	Unspecified injury of head	Follow-up at SOC		1			#REF!		#REF!
2267	Index	349	1	0	Index	2	M7918	Myalgia, other site	Follow-up at SOC		1			#REF!		#REF!
2268	Index	359	1	0	Index	4	N390	Urinary tract infection, site not specified	Follow-up at SOC		1			#REF!		#REF!
2278	Index	361	0	0	Index	4	R509	Fever, unspecified	Follow-up at SOC		1			#REF!		#REF!
2281	Index	352	0	0	Index	2	B978	Other viral agents as the cause of diseases classified to other chapters	Follow-up at SOC		1			#REF!		#REF!
2282	Index	350	1	0	Index	2	E875	Hyperkalaemia	Follow-up at SOC		1			#REF!	2013-11-19	#REF!
2284	Index	351	0	0	Index	2	A084	Viral intestinal infection, unspecified	Follow-up at SOC		1			#REF!		#REF!
2288	Index	360	0	0	Index	2	R060	Dyspnoea	Follow-up at SOC		1			#REF!		#REF!
2291	Index	357	1	0	Index	2	I500	Congestive heart failure	Follow-up at SOC		1			#REF!		#REF!
2292	Index	363	1	0	Index	6	M8448	Pathological fracture, not elsewhere classified, other site	Follow-up at SOC		1			#REF!		#REF!
2293	Index	362	0	0	Index	14	K297	Gastritis, unspecified	Follow-up at SOC		1			#REF!		#REF!
2296	Index	354	0	0	Index	3	L503	Dermatographic urticaria	Follow-up at SOC		1			#REF!		#REF!
2297	Index	355	0	0	Index	1	E1472	Unspecified diabetes mellitus with features of insulin resistance	Follow-up at SOC		1			#REF!		#REF!
2302	Index	356	1	0	Index	8	M1099	Gout, unspecified, site unspecified	Follow-up at SOC		1			#REF!		#REF!
2303	Index	358	0	0	Index	7	J189	Pneumonia, unspecified	Follow-up at SOC		1			#REF!		#REF!
2320	Index	364	0	0	Index	4	G20	Parkinson's disease	Follow-up at SOC		1			#REF!		#REF!
2325	Index	366	1	0	Index	17	R509	Fever, unspecified	Follow-up at SOC		1			#REF!	2013-12-09	#REF!
2327	Index	365	1	0	Index	4	E1173	Type 2 diabetes mellitus with foot ulcer due to multiple causes	Follow-up at SOC		1			#REF!		#REF!
2328	Index	369	0	0	Index	4	N390	Urinary tract infection, site not specified	Follow-up at SOC		1			#REF!		#REF!
2336	Index	368	1	0	Index	3	I500	Congestive heart failure	Discharge to Private GP/Specialist		1			#REF!		#REF!
2340	Index	367	0	0	Index	3	E871	Hypo-osmolality and hyponatraemia	Follow-up at SOC		1			#REF!		#REF!
2350	Index	371	1	0	Index	14	L0311	Cellulitis of lower limb	Follow-up at SOC		1			#REF!		#REF!
2359	Index	377	1	0	Index	12	B962	Escherichia coli [E. coli] as the causeof diseases classified to other chapters	Follow-up at SOC		1			#REF!		#REF!
2360	Index	370	0	0	Index	4	R42	Dizziness and giddiness	Follow-up at SOC		1			#REF!		#REF!
2365	Index	373	1	0	Index	4	R33	Retention of urine	Follow-up at SOC		1			#REF!		#REF!
2372	Index	372	1	0	Index	16	M513	Other specified intervertebral disc degeneration	Residential Stepdown Facilities		1			#REF!		#REF!
2379	Index	376	1	0	Index	2	R42	Dizziness and giddiness	Follow-up at SOC		1			#REF!		#REF!
2385	Index	374	0	0	Index	3	L0302	Cellulitis of toe	Follow-up at SOC		1			#REF!		#REF!
2398	Index	375	0	0	Index	4	S0151	Open wound of lip	Follow-up at SOC		1			#REF!		#REF!
2409	Index	378	0	0	Index	4	J069	Acute upper respiratory infection, unspecified	Follow-up at SOC		1			#REF!		#REF!
2421	Index	379	0	0	Index	1	R11	Nausea and vomiting	Follow-up at SOC		1			#REF!		#REF!
2438	Index	380	0	0	Index	3	B348	Other viral infections of unspecified site	Follow-up at SOC		1			#REF!		#REF!
2450	Index	382	1	0	Index	11	L038	Cellulitis of other sites	Follow-up at SOC		1			#REF!		#REF!
2460	Index	381	1	0	Index	3	J459	Asthma, unspecified	Follow-up at SOC		1			#REF!		#REF!
2470	Index	386	1	0	Index	2	R42	Dizziness and giddiness	Follow-up at PHC Clinic		1			#REF!		#REF!
2471	Index	384	1	0	Index	4	R51	Headache	Residential Stepdown Facilities		1			#REF!		#REF!
2473	Index	387	0	0	Index	17	T8141	Wound infection following a procedure	Follow-up at SOC		1			#REF!		#REF!
2478	Index	383	0	0	Index	4	A099	Gastroenteritis and colitis of unspecified origin	Follow-up at SOC		1			#REF!		#REF!
2486	Index	388	1	0	Index	6	J189	Pneumonia, unspecified	Follow-up at SOC		1			#REF!		#REF!
2489	Index	385	1	0	Index	4	E162	Hypoglycaemia, unspecified	Follow-up at SOC		1			#REF!		#REF!
2494	Index	390	0	0	Index	5	J189	Pneumonia, unspecified	Follow-up at SOC		1			#REF!		#REF!
2496	Index	389	0	0	Index	25	J189	Pneumonia, unspecified	Death		1			#REF!	2013-10-27	#REF!
2500	Index	391	1	0	Index	5	J40	Bronchitis, not specified as acute or chronic	Follow-up at SOC		1			#REF!		#REF!
2501	Index	392	1	0	Index	3	K521	Toxic gastroenteritis and colitis	Follow-up at SOC		1			#REF!		#REF!
2505	Index	393	0	0	Index	5	M6584	Other synovitis and tenosynovitis, hand	Follow-up at SOC		1			#REF!		#REF!
2507	Index	394	0	0	Index	4	F03	Unspecified dementia	Follow-up at SOC		1			#REF!		#REF!
2511	Index	396	1	0	Index	3	N390	Urinary tract infection, site not specified	Follow-up at SOC		1			#REF!		#REF!
2522	Index	395	0	0	Index	16	I500	Congestive heart failure	Death		1			#REF!	1911-05-19	#REF!
2532	Index	398	0	0	Index	7	R32	Unspecified urinary incontinence	Follow-up at SOC		1			#REF!		#REF!
2538	Index	399	1	0	Index	8	B974	Respiratory syncytial virus as the cause of diseases classified to other chapters	Follow-up at SOC		1			#REF!		#REF!
2543	Index	397	1	0	Index	2	M6288	Other specified disorders of muscle, other site	Follow-up at SOC		1			#REF!		#REF!
2545	Index	403	1	0	Index	2	J069	Acute upper respiratory infection, unspecified	Follow-up at SOC		1			#REF!		#REF!
2550	Index	401	0	0	Index	3	F03	Unspecified dementia	Follow-up at SOC		1			#REF!		#REF!
2552	Index	400	1	0	Index	3	R060	Dyspnoea	Follow-up at SOC		1			#REF!		#REF!
2556	Index	402	0	0	Index	2	L0310	Cellulitis of upper limb	Follow-up at SOC		1			#REF!		#REF!
2566	Index	805	0	0	Index	2	S099	Unspecified injury of head	Follow-up at SOC		1			#REF!		#REF!
2569	Index	804	0	0	Index	5	K598	Other specified functional intestinal disorders	Follow-up at SOC		1			#REF!		#REF!
2573	Index	406	1	0	Index	3	I500	Congestive heart failure	Follow-up at SOC		1			#REF!		#REF!
2580	Index	407	1	0	Index	1	L0311	Cellulitis of lower limb	Follow-up at SOC		1			#REF!		#REF!
2583	Index	409	0	0	Index	3	K296	Other gastritis	Follow-up at SOC		1			#REF!		#REF!
2586	Index	408	0	0	Index	2	N390	Urinary tract infection, site not specified	Follow-up at SOC		1			#REF!	2014-01-23	#REF!
2594	Index	412	0	0	Index	2	N390	Urinary tract infection, site not specified	Follow-up at SOC		1			#REF!		#REF!
2599	Index	411	0	0	Index	4	N390	Urinary tract infection, site not specified	Follow-up at SOC		1			#REF!		#REF!
2602	Index	410	1	0	Index	7	M1007	Idiopathic gout, ankle and foot	Residential Stepdown Facilities		1			#REF!		#REF!
2612	Index	413	1	0	Index	5	I618	Other intracerebral haemorrhage	Follow-up at SOC		1			#REF!		#REF!
2614	Index	415	0	0	Index	5	L270	Generalised skin eruption due to drugs and medicaments	Follow-up at SOC		1			#REF!		#REF!
2623	Index	414	1	0	Index	7	E1464	Unspecified diabetes mellitus with hypoglycaemia	Follow-up at SOC		1			#REF!		#REF!
2670	Index	416	0	0	Index	3	I500	Congestive heart failure	Follow-up at SOC		1			#REF!		#REF!
2681	Index	418	0	0	Index	4	R42	Dizziness and giddiness	Follow-up at SOC		1			#REF!		#REF!
2690	Index	417	1	0	Index	2	K590	Constipation	Follow-up at SOC		1			#REF!		#REF!
2697	Index	421	1	0	Index	2	R55	Syncope and collapse	Follow-up at SOC		1			#REF!		#REF!
2698	Index	419	1	0	Index	3	K521	Toxic gastroenteritis and colitis	Follow-up at SOC		1			#REF!		#REF!
2701	Index	420	1	0	Index	7	J690	Pneumonitis due to food and vomit	Follow-up at SOC		1			#REF!		#REF!
2710	Index	422	0	0	Index	2	I500	Congestive heart failure	Follow-up at SOC		1			#REF!		#REF!
2712	Index	424	1	0	Index	3	E1464	Unspecified diabetes mellitus with hypoglycaemia	Follow-up at SOC		1			#REF!		#REF!
2714	Index	423	0	0	Index	2	Z448	Fitting and adjustment of other external prosthetic devices	Follow-up at SOC		1			#REF!		#REF!
2718	Index	425	0	0	Index	3	I499	Cardiac arrhythmia, unspecified	Follow-up at SOC		1			#REF!		#REF!
2721	Index	426	1	0	Index	4	R296	Tendency to fall, not elsewhere classified	Residential Stepdown Facilities		1			#REF!		#REF!
2725	Index	431	1	0	Index	9	I872	Venous insufficiency (chronic)(peripheral)	Follow-up at SOC		1			#REF!		#REF!
2728	Index	429	0	0	Index	11	I500	Congestive heart failure	Follow-up at SOC		1			#REF!		#REF!
2730	Index	428	1	0	Index	5	N390	Urinary tract infection, site not specified	Follow-up at SOC		1			#REF!		#REF!
2743	Index	432	0	0	Index	7	E1464	Unspecified diabetes mellitus with hypoglycaemia	Follow-up at SOC		1			#REF!		#REF!
2744	Index	427	1	0	Index	3	E1440	Unspecified diabetes mellitus with unspecified neuropathy	Follow-up at SOC		1			#REF!		#REF!
2748	Index	430	0	0	Index	2	E1443	Unspecified diabetes mellitus with diabetic autonomic neuropathy	Follow-up at SOC		1			#REF!		#REF!
2756	Index	434	0	0	Index	3	A084	Viral intestinal infection, unspecified	Follow-up at SOC		1			#REF!		#REF!
2758	Index	433	1	0	Index	2	E1422	Unspecified diabetes mellitus with established diabetic nephropathy	Follow-up at SOC		1			#REF!	2014-02-26	#REF!
2761	Index	438	1	0	Index	5	I500	Congestive heart failure	Follow-up at SOC		1			#REF!		#REF!
2766	Index	435	0	0	Index	3	L0311	Cellulitis of lower limb	Follow-up at SOC		1			#REF!		#REF!
2767	Index	439	0	0	Index	4	I500	Congestive heart failure	Follow-up at SOC		1			#REF!		#REF!
2773	Index	436	0	0	Index	3	I500	Congestive heart failure	Follow-up at SOC		1			#REF!		#REF!
2794	Index	440	1	0	2	2	L409	Psoriasis, unspecified	Follow-up at SOC		1			#REF!		#REF!
2796	Index	437	1	0	Index	7	L0311	Cellulitis of lower limb	Follow-up at SOC		1			#REF!		#REF!
2801	Index	442	1	0	Index	8	A099	Gastroenteritis and colitis of unspecified origin	Follow-up at SOC		1			#REF!		#REF!
2803	Index	441	1	0	Index	8	L0310	Cellulitis of upper limb	Follow-up at SOC		1			#REF!		#REF!
2809	Index	443	0	0	Index	7	L0311	Cellulitis of lower limb	Follow-up at SOC		1			#REF!		#REF!
2818	Index	445	0	0	Index	19	K590	Constipation	Follow-up at SOC		1			#REF!	2014-02-17	#REF!
2819	Index	444	0	0	Index	3	E1464	Unspecified diabetes mellitus with hypoglycaemia	Follow-up at SOC		1			#REF!		#REF!
2845	Index	448	1	0	Index	6	T887	Unspecified adverse effect of drug or medicament	Residential Stepdown Facilities		1			#REF!		#REF!
2846	Index	447	0	0	Index	3	R074	Chest pain, unspecified	Follow-up at SOC		1			#REF!		#REF!
2847	Index	446	1	0	2	2	A084	Viral intestinal infection, unspecified	Follow-up at SOC		1			#REF!		#REF!
2851	Index	451	1	0	Index	9	R42	Dizziness and giddiness	Follow-up at SOC		1			#REF!		#REF!
2853	Index	450	0	0	Index	7	R509	Fever, unspecified	Follow-up at SOC		1			#REF!	2014-02-15	#REF!
2854	Index	449	1	0	Index	5	E1464	Unspecified diabetes mellitus with hypoglycaemia	Follow-up at SOC		1			#REF!		#REF!
2857	Index	453	1	0	Index	6	M1099	Gout, unspecified, site unspecified	Follow-up at SOC		1			#REF!		#REF!
2864	Index	454	0	0	Index	6	I500	Congestive heart failure	Follow-up at SOC		1			#REF!		#REF!
2866	Index	452	0	0	Index	2	R073	Other chest pain	Follow-up at SOC		1			#REF!		#REF!
2879	Index	455	1	0	Index	1	I618	Other intracerebral haemorrhage	Follow-up at SOC		1			#REF!		#REF!
2882	Index	458	1	0	Index	3	A419	Sepsis, unspecified	Follow-up at SOC		1			#REF!		#REF!
2891	Index	457	0	0	Index	7	J189	Pneumonia, unspecified	Follow-up at SOC		1			#REF!		#REF!
2892	Index	456	0	0	Index	6	N390	Urinary tract infection, site not specified	Follow-up at SOC		1			#REF!		#REF!
2901	Index	459	1	0	Index	4	M1097	Gout, unspecified, ankle and foot	Follow-up at SOC		1			#REF!		#REF!
2902	Index	460	0	0	Index	2	J209	Acute bronchitis, unspecified	Follow-up at SOC		1			#REF!		#REF!
2906	Index	461	1	0	Index	5	E1465	Unspecified diabetes mellitus with poorcontrol	Follow-up at SOC		1			#REF!		#REF!
2911	Index	462	0	0	Index	2	N390	Urinary tract infection, site not specified	Follow-up at SOC		1			#REF!		#REF!
2930	Index	464	0	0	Index	2	I500	Congestive heart failure	Follow-up at SOC		1			#REF!		#REF!
2934	Index	463	1	0	Index	3	H812	Vestibular neuronitis	Follow-up at SOC		1			#REF!		#REF!
2938	Index	465	1	0	Index	11	A4151	Sepsis due to Escherichia coli [E. Coli]	Follow-up at SOC		1			#REF!		#REF!
2943	Index	468	0	0	Index	5	F419	Anxiety disorder, unspecified	Follow-up at SOC		1			#REF!		#REF!
2944	Index	466	0	0	Index	11	R55	Syncope and collapse	Follow-up at SOC		1			#REF!		#REF!
2960	Index	471	0	0	Index	8	J208	Acute bronchitis due to other specifiedorganisms	Follow-up at SOC		1			#REF!		#REF!
2964	Index	467	1	0	Index	14	E1164	Type 2 diabetes mellitus with hypoglycaemia	Follow-up at SOC		1			#REF!		#REF!
2966	Index	470	1	0	Index	1	J459	Asthma, unspecified	Follow-up at SOC		1			#REF!		#REF!
2967	Index	469	0	0	Index	2	D683	Haemorrhagic disorder due to circulating anticoagulants	Follow-up at SOC		1			#REF!		#REF!
2992	Index	472	1	0	Index	3	I500	Congestive heart failure	Follow-up at SOC		1			#REF!		#REF!
3003	Index	477	1	0	Index	10	B341	Enterovirus infection, unspecified site	Follow-up at SOC		1			#REF!		#REF!
3008	Index	474	1	0	Index	9	L0311	Cellulitis of lower limb	Follow-up at SOC		1			#REF!		#REF!
3009	Index	473	0	0	Index	22	A419	Sepsis, unspecified	Follow-up at SOC		1			#REF!	2014-03-14	#REF!
3014	Index	476	1	0	Index	7	I500	Congestive heart failure	Follow-up at SOC		1			#REF!		#REF!
3025	Index	475	0	0	Index	2	L0311	Cellulitis of lower limb	Follow-up at SOC		1			#REF!		#REF!
3036	Index	479	1	0	Index	2	I518	Other ill-defined heart diseases	Follow-up at SOC		1			#REF!		#REF!
3037	Index	480	0	0	Index	6	J189	Pneumonia, unspecified	Follow-up at SOC		1			#REF!	2014-04-02	#REF!
3039	Index	478	0	0	Index	3	J069	Acute upper respiratory infection, unspecified	Follow-up at SOC		1			#REF!		#REF!
3049	Index	482	0	0	Index	12	I269	Pulmonary embolism without mention of acute cor pulmonale	Follow-up at SOC		1			#REF!		#REF!
3050	Index	481	1	0	Index	10	H811	Benign paroxysmal vertigo	Residential Stepdown Facilities		1			#REF!		#REF!
3053	Index	486	1	0	21	21	A498	Other bacterial infections of unspecified site	Follow-up at SOC		1			#REF!		#REF!
3059	Index	484	1	0	Index	18	R55	Syncope and collapse	Residential Stepdown Facilities		1			#REF!		#REF!
3060	Index	483	0	0	Index	8	E162	Hypoglycaemia, unspecified	Follow-up at SOC		1			#REF!		#REF!
3073	Index	487	1	0	Index	6	J90	Pleural effusion, not elsewhere classified	Follow-up at SOC		1			#REF!	2014-01-28	#REF!
3077	Index	499	0	0	Index	5	E1164	Type 2 diabetes mellitus with hypoglycaemia	Follow-up at SOC		1			#REF!		#REF!
3079	Index	485	0	0	Index	5	J189	Pneumonia, unspecified	Follow-up at SOC		1			#REF!		#REF!
3080	Index	490	0	0	Index	3	I509	Heart failure, unspecified	Follow-up at SOC		1			#REF!		#REF!
3085	Index	494	1	0	Index	11	J690	Pneumonitis due to food and vomit	Follow-up at SOC		1			#REF!		#REF!
3087	Index	491	1	0	Index	9	I48	Atrial fibrillation and flutter	Follow-up at SOC		1			#REF!		#REF!
3097	Index	488	0	0	Index	4	E1422	Unspecified diabetes mellitus with established diabetic nephropathy	Follow-up at SOC		1			#REF!		#REF!
3098	Index	503	1	0	Index	10	J189	Pneumonia, unspecified	Discharge to Private GP/Specialist		1			#REF!		#REF!
3100	Index	489	0	0	Index	2	D649	Anaemia, unspecified	Follow-up at SOC		1			#REF!		#REF!
3107	Index	497	1	0	Index	3	J069	Acute upper respiratory infection, unspecified	Follow-up at SOC		1			#REF!		#REF!
3118	Index	496	0	0	Index	3	J47	Bronchiectasis	Follow-up at SOC		1			#REF!		#REF!
3124	Index	506	0	0	Index	9	T874	Infection of amputation stump	Follow-up at SOC		1			#REF!		#REF!
3125	Index	495	1	0	Index	6	N179	Acute kidney failure, unspecified	Follow-up at SOC		1			#REF!		#REF!
3126	Index	498	0	0	Index	20	T838	Other complications of genitourinary prosthetic devices, implants and grafts	Residential Stepdown Facilities		1			#REF!		#REF!
3128	Index	492	1	0	Index	3	E871	Hypo-osmolality and hyponatraemia	Follow-up at SOC		1			#REF!		#REF!
3131	Index	500	1	0	Index	2	R55	Syncope and collapse	Patient Discharged		1			#REF!		#REF!
3132	Index	504	1	0	Index	6	E871	Hypo-osmolality and hyponatraemia	Follow-up at SOC		1			#REF!		#REF!
3134	Index	493	0	0	Index	4	J069	Acute upper respiratory infection, unspecified	Follow-up at SOC		1			#REF!		#REF!
3136	Index	515	0	0	Index	23	D649	Anaemia, unspecified	Discharge against advice		1			#REF!		#REF!
3153	Index	507	1	0	Index	5	I500	Congestive heart failure	Follow-up at SOC		1			#REF!		#REF!
3166	Index	501	0	0	Index	7	J441	Chronic obstructive pulmonary disease with acute exacerbation, unspecified	Follow-up at SOC		1			#REF!		#REF!
3167	Index	502	0	0	Index	2	R509	Fever, unspecified	Follow-up at SOC		1			#REF!		#REF!
3188	Index	509	1	0	Index	2	R002	Palpitations	Follow-up at SOC		1			#REF!		#REF!
3189	Index	505	1	0	Index	30	N390	Urinary tract infection, site not specified	Follow-up at SOC		1			#REF!		#REF!
3194	Index	508	0	0	Index	3	J189	Pneumonia, unspecified	Follow-up at SOC		1			#REF!		#REF!
3210	Index	514	0	0	Index	4	M7919	Myalgia, site unspecified	Follow-up at SOC		1			#REF!		#REF!
3213	Index	510	0	0	Index	3	A46	Erysipelas	Follow-up at SOC		1			#REF!		#REF!
3216	Index	511	1	0	Index	8	I214	Acute subendocardial myocardial infarction	Residential Stepdown Facilities		1			#REF!		#REF!
3229	Index	512	1	0	Index	10	E871	Hypo-osmolality and hyponatraemia	Follow-up at SOC		1			#REF!		#REF!
3234	Index	516	0	0	Index	5	M8425	Delayed union of fracture, pelvic region and thigh	Follow-up at SOC		1			#REF!		#REF!
3240	Index	513	1	0	Index	6	N390	Urinary tract infection, site not specified	Follow-up at SOC		1			#REF!	2014-02-12	#REF!
3255	Index	517	0	0	Index	2	E1443	Unspecified diabetes mellitus with diabetic autonomic neuropathy	Follow-up at SOC		1			#REF!		#REF!
3265	Index	518	1	0	Index	2	J449	Chronic obstructive pulmonary disease, unspecified	Follow-up at SOC		1			#REF!		#REF!
3277	Index	519	1	0	Index	4	J101	Influenza with other respiratory manifestations, other influenza virus identified	Follow-up at SOC		1			#REF!		#REF!
3308	Index	521	0	0	Index	3	A099	Gastroenteritis and colitis of unspecified origin	Follow-up at SOC		1			#REF!		#REF!
3316	Index	522	0	0	Index	8	K750	Abscess of liver	Follow-up at SOC		1			#REF!		#REF!
3332	Index	520	1	0	Index	4	E86	Volume depletion	Follow-up at SOC		1			#REF!		#REF!
3334	Index	526	0	0	Index	15	A419	Sepsis, unspecified	Death		1			#REF!	1911-05-30	#REF!
3346	Index	529	0	0	Index	35	N390	Urinary tract infection, site not specified	Residential Stepdown Facilities		1			#REF!		#REF!
3357	Index	523	0	0	Index	12	J189	Pneumonia, unspecified	Discharged (Auto)		1			#REF!		#REF!
3361	Index	531	1	0	Index	9	K768	Other specified diseases of liver	Follow-up at SOC		1			#REF!		#REF!
3371	Index	530	0	0	Index	14	E1469	Unspecified diabetes mellitus with other specified complication	Follow-up at SOC		1			#REF!		#REF!
3381	Index	525	1	0	Index	16	M4636	Infection of intervertebral disc (pyogenic), lumbar region	Follow-up at SOC		1			#REF!		#REF!
3387	Index	524	1	0	Index	8	I500	Congestive heart failure	Follow-up at SOC		1			#REF!		#REF!
3398	Index	532	1	0	Index	2	M1007	Idiopathic gout, ankle and foot	Follow-up at SOC		1			#REF!		#REF!
3400	Index	527	1	0	Index	3	A084	Viral intestinal infection, unspecified	Follow-up at SOC		1			#REF!		#REF!
3404	Index	528	0	0	Index	2	E1469	Unspecified diabetes mellitus with other specified complication	Follow-up at SOC		1			#REF!		#REF!
3405	Index	538	1	0	Index	9	E1165	Type 2 diabetes mellitus with poor control	Residential Stepdown Facilities		1			#REF!		#REF!
3417	Index	539	0	0	Index	8	M1097	Gout, unspecified, ankle and foot	Follow-up at SOC		1			#REF!		#REF!
3419	Index	537	1	0	Index	2	J069	Acute upper respiratory infection, unspecified	Follow-up at SOC		1			#REF!		#REF!
3420	Index	541	0	0	Index	8	I269	Pulmonary embolism without mention of acute cor pulmonale	Residential Stepdown Facilities		1			#REF!		#REF!
3438	Index	535	0	0	Index	2	J129	Viral pneumonia, unspecified	Follow-up at SOC		1			#REF!		#REF!
3442	Index	534	0	0	Index	3	R060	Dyspnoea	Follow-up at SOC		1			#REF!		#REF!
3443	Index	536	1	0	Index	9	S099	Unspecified injury of head	Residential Stepdown Facilities		1			#REF!		#REF!
3445	Index	542	0	0	Index	4	J189	Pneumonia, unspecified	Follow-up at SOC		1			#REF!		#REF!
3448	Index	540	0	0	Index	18	M8098	Unspecified osteoporosis with pathological fracture, other site	Follow-up at SOC		1			#REF!		#REF!
3449	Index	533	1	0	Index	3	E871	Hypo-osmolality and hyponatraemia	Follow-up at SOC		1			#REF!		#REF!
3466	Index	543	1	0	Index	3	R509	Fever, unspecified	Follow-up at SOC		1			#REF!		#REF!
3468	Index	544	0	0	Index	3	E1464	Unspecified diabetes mellitus with hypoglycaemia	Follow-up at SOC		1			#REF!		#REF!
3469	Index	551	1	0	Index	12	L0311	Cellulitis of lower limb	Residential Stepdown Facilities		1			#REF!		#REF!
3481	Index	546	1	0	Index	6	J690	Pneumonitis due to food and vomit	Death		1			#REF!	2014-02-16	#REF!
3482	Index	548	0	0	Index	8	E1452	Unspecified diabetes mellitus with peripheral angiopathy, with gangrene	Follow-up at SOC		1			#REF!		#REF!
3484	Index	547	1	0	Index	7	N12	Tubulo-interstitial nephritis, not specified as acute or chronic	Follow-up at SOC		1			#REF!		#REF!
3485	Index	549	0	0	Index	17	E1473	Unspecified diabetes mellitus with footulcer due to multiple causes	Residential Stepdown Facilities		1			#REF!		#REF!
3491	Index	545	1	0	Index	3	A090	Other gastroenteritis and colitis of infectious origin	Follow-up at SOC		1			#REF!		#REF!
3496	Index	553	0	0	Index	3	I500	Congestive heart failure	Follow-up at SOC		1			#REF!		#REF!
3499	Index	552	0	0	Index	14	I978	Other postprocedural disorders of circulatory system, not elsewhere classified	Death		1			#REF!	2014-02-25	#REF!
3502	Index	555	1	0	Index	12	K613	Ischiorectal abscess	Patient Discharged		1			#REF!		#REF!
3504	Index	550	1	0	Index	4	I500	Congestive heart failure	Follow-up at SOC		1			#REF!		#REF!
3515	Index	554	1	0	Index	6	E1464	Unspecified diabetes mellitus with hypoglycaemia	Follow-up at SOC		1			#REF!		#REF!
3530	Index	564	0	0	Index	5	J189	Pneumonia, unspecified	Follow-up at SOC		1			#REF!		#REF!
3532	Index	561	0	0	Index	3	A099	Gastroenteritis and colitis of unspecified origin	Follow-up at SOC		1			#REF!	2014-04-07	#REF!
3542	Index	560	1	0	Index	7	N390	Urinary tract infection, site not specified	Follow-up at SOC		1			#REF!		#REF!
3546	Index	562	0	0	Index	3	I500	Congestive heart failure	Follow-up at SOC		1			#REF!		#REF!
3551	Index	563	1	0	Index	3	I500	Congestive heart failure	Follow-up at SOC		1			#REF!		#REF!
3558	Index	556	0	0	Index	59	I200	Unstable angina	Residential Stepdown Facilities				1	#REF!		#REF!
3565	Index	558	1	0	Index	1	K590	Constipation	Follow-up at SOC		1			#REF!		#REF!
3566	Index	557	0	0	Index	1	A099	Gastroenteritis and colitis of unspecified origin	Follow-up at SOC		1			#REF!		#REF!
3568	Index	559	1	0	Index	2	I500	Congestive heart failure	Follow-up at SOC		1			#REF!		#REF!
3589	Index	565	0	0	Index	72	E1122	Type 2 diabetes mellitus with established diabetic nephropathy	Follow-up at SOC		1			#REF!		#REF!
3598	Index	566	1	0	Index	2	J069	Acute upper respiratory infection, unspecified	Follow-up at SOC		1			#REF!		#REF!
3617	Index	579	0	0	Index	23	J189	Pneumonia, unspecified	Residential Stepdown Facilities		1			#REF!		#REF!
3618	Index	568	1	0	Index	5	J40	Bronchitis, not specified as acute or chronic	Follow-up at SOC		1			#REF!		#REF!
3620	Index	569	0	0	Index	2	S807	Multiple superficial injuries of lower leg	Follow-up at SOC		1			#REF!		#REF!
3622	Index	571	0	0	Index	5	N390	Urinary tract infection, site not specified	Follow-up at SOC		1			#REF!		#REF!
3623	Index	567	1	0	Index	3	J189	Pneumonia, unspecified	Follow-up at SOC		1			#REF!		#REF!
3627	Index	570	0	0	Index	1	M7926	Neuralgia and neuritis, unspecified, lower leg	Follow-up at SOC		1			#REF!		#REF!
3645	Index	573	1	0	Index	2	T455	Anticoagulants	Follow-up at SOC		1			#REF!		#REF!
3648	Index	572	0	0	Index	11	E1465	Unspecified diabetes mellitus with poorcontrol	Follow-up at SOC		1			#REF!		#REF!
3656	Index	577	1	0	Index	2	R509	Fever, unspecified	Follow-up at SOC		1			#REF!	2014-06-29	#REF!
3658	Index	575	0	0	Index	2	D509	Iron deficiency anaemia, unspecified	Follow-up at SOC		1			#REF!		#REF!
3661	Index	574	1	0	Index	3	N189	Chronic kidney disease, unspecified	Patient Discharged		1			#REF!		#REF!
3662	Index	576	1	0	Index	3	R55	Syncope and collapse	Follow-up at SOC		1			#REF!		#REF!
3667	Index	578	0	0	Index	2	J069	Acute upper respiratory infection, unspecified	Follow-up at SOC		1			#REF!		#REF!
3671	Index	584	1	0	32	32	S423	Fracture of shaft of humerus	Follow-up at SOC		1			#REF!		#REF!
3681	Index	583	1	0	Index	4	N189	Chronic kidney disease, unspecified	Follow-up at SOC		1			#REF!		#REF!
3685	Index	581	1	0	Index	3	R074	Chest pain, unspecified	Follow-up at SOC		1			#REF!		#REF!
3686	Index	582	0	0	Index	3	M1007	Idiopathic gout, ankle and foot	Follow-up at SOC		1			#REF!		#REF!
3694	Index	580	1	0	Index	10	J869	Pyothorax without fistula	Residential Stepdown Facilities		1			#REF!		#REF!
3698	Index	586	0	0	Index	4	G4090	Epilepsy, unspecified, without mention of intractable epilepsy	Follow-up at SOC		1			#REF!		#REF!
3704	Index	585	1	0	Index	4	I10	Essential (primary) hypertension	Follow-up at SOC		1			#REF!		#REF!
3707	Index	589	1	0	Index	2	S099	Unspecified injury of head	Follow-up at SOC		1			#REF!		#REF!
3715	Index	592	0	0	Index	2	R509	Fever, unspecified	Follow-up at SOC		1			#REF!		#REF!
3719	Index	588	0	0	Index	3	E1465	Unspecified diabetes mellitus with poorcontrol	Follow-up at SOC		1			#REF!		#REF!
3721	Index	587	0	0	Index	18	T827	Infection and inflammatory reaction dueto other cardiac and vascular devices, implants and grafts	Follow-up at SOC		1			#REF!		#REF!
3725	Index	590	1	0	Index	3	K590	Constipation	Follow-up at SOC		1			#REF!		#REF!
3726	Index	591	0	0	Index	9	S800	Contusion of knee	Follow-up at SOC		1			#REF!	1911-06-12	#REF!
3730	Index	594	0	0	Index	2	J690	Pneumonitis due to food and vomit	Follow-up at SOC		1			#REF!		#REF!
3738	Index	596	1	0	Index	9	J690	Pneumonitis due to food and vomit	Follow-up at SOC		1			#REF!		#REF!
3743	Index	598	0	0	Index	2	R55	Syncope and collapse	Follow-up at SOC		1			#REF!		#REF!
3747	Index	595	1	0	Index	1	J459	Asthma, unspecified	Follow-up at SOC		1			#REF!		#REF!
3758	Index	602	1	0	Index	9	N390	Urinary tract infection, site not specified	Residential Stepdown Facilities		1			#REF!		#REF!
3770	Index	597	1	0	Index	1	J459	Asthma, unspecified	Follow-up at SOC		1			#REF!		#REF!
3781	Index	599	0	0	Index	2	R104	Other and unspecified abdominal pain	Follow-up at SOC		1			#REF!		#REF!
3790	Index	600	0	0	Index	6	G628	Other specified polyneuropathies	Follow-up at SOC		1			#REF!		#REF!
3793	Index	601	1	0	Index	2	E1464	Unspecified diabetes mellitus with hypoglycaemia	Follow-up at SOC		1			#REF!	2014-04-07	#REF!
3805	Index	606	1	0	Index	9	G459	Transient cerebral ischaemic attack, unspecified	Residential Stepdown Facilities		1			#REF!		#REF!
3807	Index	603	0	0	Index	4	J40	Bronchitis, not specified as acute or chronic	Follow-up at SOC		1			#REF!		#REF!
3816	Index	604	0	0	Index	26	I631	Cerebral infarction due to embolism of precerebral arteries	Follow-up at SOC		1			#REF!		#REF!
3818	Index	605	0	0	Index	2	I10	Essential (primary) hypertension	Follow-up at SOC		1			#REF!		#REF!
3819	Index	609	0	0	Index	17	K8000	Calculus of gallbladder with acute cholecystitis, without mention of obstruction	Follow-up at SOC		1			#REF!	1911-06-16	#REF!
3837	Index	607	1	0	Index	10	A419	Sepsis, unspecified	Follow-up at SOC		1			#REF!		#REF!
3855	Index	608	0	0	Index	8	R53	Malaise and fatigue	Residential Stepdown Facilities		1			#REF!		#REF!
3868	Index	611	1	0	6	6	B349	Viral infection, unspecified	Follow-up at SOC		1			#REF!		#REF!
3869	Index	610	1	0	Index	5	R42	Dizziness and giddiness	Follow-up at SOC		1			#REF!		#REF!
3878	Index	612	0	0	Index	8	K529	Noninfective gastroenteritis and colitis, unspecified	Follow-up at SOC		1			#REF!		#REF!
3910	Index	614	1	0	Index	4	J189	Pneumonia, unspecified	Follow-up at SOC		1			#REF!		#REF!
3912	Index	613	1	0	Index	18	C342	Malignant neoplasm of middle lobe, bronchus or lung	Death		1			#REF!	2014-04-13	#REF!
3926	Index	618	0	0	Index	9	B379	Candidiasis, unspecified	Residential Stepdown Facilities		1			#REF!		#REF!
3942	Index	617	0	0	Index	2	N185	Chronic kidney disease, stage 5	Follow-up at SOC		1			#REF!		#REF!
3943	Index	616	1	0	Index	2	R50	Fever of other and unknown origin	Patient Discharged		1			#REF!		#REF!
3947	Index	615	0	0	Index	2	I500	Congestive heart failure	Follow-up at SOC		1			#REF!		#REF!
3949	Index	619	0	0	Index	4	I500	Congestive heart failure	Follow-up at SOC		1			#REF!		#REF!
3965	Index	593	1	0	Index	3	J029	Acute pharyngitis, unspecified	Follow-up at SOC		1			#REF!		#REF!
3970	Index	620	1	0	Index	8	I500	Congestive heart failure	Follow-up at SOC		1			#REF!		#REF!
4008	Index	621	0	0	Index	6	I10	Essential (primary) hypertension	Follow-up at SOC		1			#REF!		#REF!
4015	Index	623	1	0	Index	9	E889	Metabolic disorder, unspecified	Follow-up at SOC		1			#REF!		#REF!
4019	Index	622	1	0	Index	4	K297	Gastritis, unspecified	Follow-up at SOC		1			#REF!		#REF!
4048	Index	624	0	0	Index	24	E1473	Unspecified diabetes mellitus with footulcer due to multiple causes	Discharge against advice			1		#REF!		#REF!
4070	Index	625	1	0	Index	6	H811	Benign paroxysmal vertigo	Follow-up at SOC		1			#REF!		#REF!
4073	Index	626	0	0	Index	11	H813	Other peripheral vertigo	Follow-up at SOC		1			#REF!		#REF!
4079	Index	627	0	0	Index	26	I500	Congestive heart failure	Follow-up at SOC		1			#REF!		#REF!
4084	Index	631	0	0	Index	6	I500	Congestive heart failure	Follow-up at SOC		1			#REF!		#REF!
4085	Index	628	1	0	Index	3	I500	Congestive heart failure	Follow-up at SOC		1			#REF!	2014-06-21	#REF!
4094	Index	629	0	0	Index	2	J459	Asthma, unspecified	Follow-up at SOC		1			#REF!		#REF!
4104	Index	632	1	0	Index	31	M0099	Pyogenic arthritis, unspecified, site unspecified	Patient Discharged		1			#REF!		#REF!
4105	Index	630	1	0	Index	2	N390	Urinary tract infection, site not specified	Follow-up at SOC		1			#REF!		#REF!
4114	Index	633	0	0	Index	10	I500	Congestive heart failure	Others		1			#REF!		#REF!
4137	Index	634	1	0	Index	1	R074	Chest pain, unspecified	Follow-up at SOC		1			#REF!		#REF!
4138	Index	641	1	0	Index	7	I951	Orthostatic hypotension	Follow-up at SOC		1			#REF!		#REF!
4140	Index	636	1	0	Index	6	N390	Urinary tract infection, site not specified	Patient Discharged		1			#REF!		#REF!
4151	Index	635	0	0	Index	2	J069	Acute upper respiratory infection, unspecified	Follow-up at SOC		1			#REF!		#REF!
4162	Index	638	1	0	Index	7	L0311	Cellulitis of lower limb	Follow-up at SOC		1			#REF!		#REF!
4177	Index	642	1	0	Index	2	K590	Constipation	Follow-up at SOC		1			#REF!	1911-06-17	#REF!
4180	Index	637	0	0	Index	15	J189	Pneumonia, unspecified	Follow-up at SOC		1			#REF!		#REF!
4191	Index	639	0	0	Index	1	I10	Essential (primary) hypertension	Follow-up at SOC		1			#REF!		#REF!
4193	Index	644	1	0	Index	8	N189	Chronic kidney disease, unspecified	Follow-up at SOC		1			#REF!		#REF!
4194	Index	640	0	0	Index	12	N390	Urinary tract infection, site not specified	Residential Stepdown Facilities		1			#REF!		#REF!
4196	Index	647	0	0	Index	8	E161	Other hypoglycaemia	Follow-up at SOC		1			#REF!		#REF!
4203	Index	643	1	0	Index	4	J189	Pneumonia, unspecified	Follow-up at SOC		1			#REF!	2014-05-16	#REF!
4205	Index	645	0	0	Index	2	E1464	Unspecified diabetes mellitus with hypoglycaemia	Follow-up at SOC		1			#REF!		#REF!
4207	Index	646	1	0	Index	1	I10	Essential (primary) hypertension	Follow-up at SOC		1			#REF!		#REF!
4211	Index	650	0	0	Index	18	J441	Chronic obstructive pulmonary disease with acute exacerbation, unspecified	Follow-up at SOC		1			#REF!		#REF!
4222	Index	648	0	0	Index	3	I500	Congestive heart failure	Follow-up at SOC		1			#REF!		#REF!
4226	Index	649	0	0	Index	5	J459	Asthma, unspecified	Follow-up at SOC		1			#REF!		#REF!
4241	Index	652	0	0	Index	6	I500	Congestive heart failure	Follow-up at SOC		1			#REF!	2014-06-26	#REF!
4242	Index	651	1	0	Index	2	I10	Essential (primary) hypertension	Follow-up at SOC		1			#REF!		#REF!
4277	Index	655	1	0	Index	2	I509	Heart failure, unspecified	Follow-up at SOC		1			#REF!		#REF!
4279	Index	654	1	0	1	1	S010	Open wound of scalp	Follow-up at SOC		1			#REF!		#REF!
4289	Index	653	1	0	Index	9	M1097	Gout, unspecified, ankle and foot	Follow-up at SOC		1			#REF!		#REF!
4305	Index	656	1	0	Index	7	S800	Contusion of knee	Follow-up at SOC		1			#REF!		#REF!
4324	Index	658	0	0	Index	3	N40	Hyperplasia of prostate	Follow-up at SOC		1			#REF!		#REF!
4329	Index	659	1	0	Index	3	R42	Dizziness and giddiness	Follow-up at SOC		1			#REF!		#REF!
4338	Index	657	0	0	Index	1	R05	Cough	Follow-up at SOC		1			#REF!		#REF!
4345	Index	660	0	0	Index	6	R11	Nausea and vomiting	Follow-up at SOC		1			#REF!		#REF!
4346	Index	666	0	0	Index	55	B956	Staphylococcus aureus as the cause of diseases classified to other chapters	Follow-up at SOC		1			#REF!		#REF!
4348	Index	662	0	0	Index	4	N390	Urinary tract infection, site not specified	Follow-up at SOC		1			#REF!		#REF!
4349	Index	661	0	0	Index	2	J189	Pneumonia, unspecified	Follow-up at SOC		1			#REF!		#REF!
4355	Index	668	1	0	Index	9	J22	Unspecified acute lower respiratory infection	Follow-up at SOC		1			#REF!		#REF!
4363	Index	664	1	0	Index	9	J81	Pulmonary oedema	Follow-up at SOC		1			#REF!		#REF!
4367	Index	667	1	0	Index	3	E1443	Unspecified diabetes mellitus with diabetic autonomic neuropathy	Follow-up at SOC		1			#REF!		#REF!
4374	Index	663	1	0	4	4	L270	Generalised skin eruption due to drugs and medicaments	Follow-up at SOC		1			#REF!		#REF!
4375	Index	665	1	0	Index	4	E877	Fluid overload	Follow-up at SOC		1			#REF!		#REF!
4383	Index	669	0	0	Index	4	J069	Acute upper respiratory infection, unspecified	Follow-up at SOC		1			#REF!		#REF!
4384	Index	670	0	0	Index	12	J189	Pneumonia, unspecified	Death		1			#REF!	2014-05-30	#REF!
4393	Index	671	0	0	Index	5	J690	Pneumonitis due to food and vomit	Follow-up at SOC		1			#REF!		#REF!
4403	Index	672	1	0	Index	13	I500	Congestive heart failure	Patient Discharged		1			#REF!	2014-07-16	#REF!
4421	Index	673	0	0	Index	3	J209	Acute bronchitis, unspecified	Follow-up at SOC		1			#REF!		#REF!
4424	Index	675	0	0	Index	16	N390	Urinary tract infection, site not specified	Follow-up at SOC		1			#REF!		#REF!
4432	Index	676	1	0	Index	4	N183	Chronic kidney disease, stage 3	Follow-up at SOC		1			#REF!		#REF!
4447	Index	674	1	0	Index	8	J22	Unspecified acute lower respiratory infection	Follow-up at SOC		1			#REF!	2014-06-01	#REF!
4469	Index	677	1	0	Index	5	M1007	Idiopathic gout, ankle and foot	Follow-up at SOC		1			#REF!		#REF!
4482	Index	678	0	0	Index	4	I500	Congestive heart failure	Follow-up at SOC		1			#REF!		#REF!
4496	Index	679	0	0	Index	2	J459	Asthma, unspecified	Follow-up at SOC		1			#REF!		#REF!
4501	Index	681	1	0	Index	1	R093	Abnormal sputum	Follow-up at SOC		1			#REF!		#REF!
4502	Index	682	1	0	Index	1	J690	Pneumonitis due to food and vomit	Follow-up at SOC		1			#REF!		#REF!
4506	Index	680	1	0	Index	4	I249	Acute ischaemic heart disease, unspecified	Follow-up at SOC		1			#REF!		#REF!
4508	Index	683	0	0	Index	4	J069	Acute upper respiratory infection, unspecified	Follow-up at SOC		1			#REF!		#REF!
4521	Index	684	0	0	Index	1	E160	Drug-induced hypoglycaemia without coma	Follow-up at SOC		1			#REF!		#REF!
4528	Index	685	1	0	Index	1	R070	Pain in throat	Follow-up at SOC		1			#REF!		#REF!
4547	Index	688	0	0	Index	9	J189	Pneumonia, unspecified	Follow-up at SOC		1			#REF!		#REF!
4552	Index	687	1	0	Index	3	M1126	Other chondrocalcinosis, lower leg	Follow-up at SOC		1			#REF!		#REF!
4554	Index	686	1	0	Index	4	A099	Gastroenteritis and colitis of unspecified origin	Follow-up at SOC		1			#REF!		#REF!
4570	Index	689	0	0	Index	10	T838	Other complications of genitourinary prosthetic devices, implants and grafts	Follow-up at SOC		1			#REF!	1911-06-13	#REF!
4584	Index	692	0	0	Index	8	N390	Urinary tract infection, site not specified	Follow-up at SOC		1			#REF!		#REF!
4586	Index	691	0	0	Index	2	J189	Pneumonia, unspecified	Follow-up at SOC		1			#REF!		#REF!
4587	Index	697	1	0	Index	3	N390	Urinary tract infection, site not specified	Follow-up at SOC		1			#REF!	2014-08-24	#REF!
4590	Index	690	0	0	Index	8	A90	Dengue fever [classical dengue]	Follow-up at SOC		1			#REF!		#REF!
4602	Index	694	1	0	Index	1	I500	Congestive heart failure	Follow-up at SOC		1			#REF!		#REF!
4603	Index	695	1	0	Index	13	R060	Dyspnoea	Follow-up at SOC		1			#REF!	2014-09-01	#REF!
4609	Index	698	0	0	Index	3	R33	Retention of urine	Follow-up at SOC		1			#REF!		#REF!
4612	Index	696	0	0	Index	2	L0311	Cellulitis of lower limb	Follow-up at SOC		1			#REF!		#REF!
4613	Index	693	1	0	Index	1	I500	Congestive heart failure	Follow-up at SOC		1			#REF!		#REF!
4622	Index	699	1	0	2	2	A099	Gastroenteritis and colitis of unspecified origin	Follow-up at SOC		1			#REF!		#REF!
4623	Index	708	0	0	Index	23	N390	Urinary tract infection, site not specified	Residential Stepdown Facilities		1			#REF!		#REF!
4636	Index	702	0	0	Index	2	R42	Dizziness and giddiness	Follow-up at SOC		1			#REF!		#REF!
4639	Index	699	1	0	Index	5	I120	Hypertensive kidney disease with kidneyfailure	Follow-up at SOC		1			#REF!		#REF!
4642	Index	700	0	0	Index	2	K30	Dyspepsia	Follow-up at SOC		1			#REF!		#REF!
4648	Index	701	1	0	Index	1	A90	Dengue fever [classical dengue]	Follow-up at SOC		1			#REF!		#REF!
4652	Index	703	1	0	Index	9	I952	Hypotension due to drugs	Follow-up at SOC		1			#REF!		#REF!
4660	Index	704	0	0	Index	2	R268	Other and unspecified abnormalities of gait and mobility	Follow-up at PHC Clinic		1			#REF!		#REF!
4670	Index	705	1	0	Index	23	R296	Tendency to fall, not elsewhere classified	Follow-up at SOC		1			#REF!		#REF!
4683	Index	706	0	0	Index	4	J690	Pneumonitis due to food and vomit	Follow-up at SOC		1			#REF!		#REF!
4684	Index	707	1	0	Index	10	A020	Salmonella enteritis	Follow-up at SOC		1			#REF!	2014-09-03	#REF!
4697	Index	709	0	0	Index	4	J189	Pneumonia, unspecified	Follow-up at SOC		1			#REF!		#REF!
4711	Index	718	0	0	Index	5	K922	Gastrointestinal haemorrhage, unspecified	Follow-up at SOC		1			#REF!		#REF!
4715	Index	713	0	0	Index	3	J449	Chronic obstructive pulmonary disease, unspecified	Follow-up at SOC		1			#REF!		#REF!
4719	Index	710	1	0	Index	1	R074	Chest pain, unspecified	Follow-up at SOC		1			#REF!		#REF!
4720	Index	712	1	0	Index	1	N189	Chronic kidney disease, unspecified	Follow-up at SOC		1			#REF!		#REF!
4724	Index	711	1	0	Index	5	N390	Urinary tract infection, site not specified	Follow-up at SOC		1			#REF!	2014-09-09	#REF!
4732	Index	714	0	0	Index	2	K590	Constipation	Follow-up at SOC		1			#REF!		#REF!
4741	Index	717	0	0	Index	2	J189	Pneumonia, unspecified	Follow-up at SOC		1			#REF!		#REF!
4765	Index	721	0	0	Index	4	R509	Fever, unspecified	Follow-up at SOC		1			#REF!		#REF!
4767	Index	719	0	0	Index	2	A099	Gastroenteritis and colitis of unspecified origin	Follow-up at SOC		1			#REF!		#REF!
4768	Index	716	1	0	Index	12	R73	Elevated blood glucose level	Follow-up at SOC		1			#REF!		#REF!
4770	Index	715	1	0	1	1	E1471	Unspecified diabetes mellitus with multiple microvascular or other specified nonvascular complications	Follow-up at SOC		1			#REF!		#REF!
4785	Index	720	1	0	Index	2	I500	Congestive heart failure	Follow-up at SOC		1			#REF!		#REF!
4795	Index	723	0	0	Index	7	N390	Urinary tract infection, site not specified	Follow-up at SOC		1			#REF!		#REF!
4824	Index	722	1	0	Index	2	J069	Acute upper respiratory infection, unspecified	Follow-up at SOC		1			#REF!		#REF!
4826	Index	724	0	0	Index	4	K291	Other acute gastritis	Follow-up at SOC		1			#REF!		#REF!
4834	Index	726	1	0	8	8	J90	Pleural effusion, not elsewhere classified	Follow-up at SOC		1			#REF!		#REF!
4842	Index	725	1	0	Index	3	D649	Anaemia, unspecified	Follow-up at SOC		1			#REF!		#REF!
4851	Index	726	1	0	Index	2	I500	Congestive heart failure	Follow-up at SOC		1			#REF!		#REF!
4855	Index	727	1	0	Index	8	E835	Disorders of calcium metabolism	Follow-up at SOC		1			#REF!		#REF!
4869	Index	728	0	0	Index	5	L0311	Cellulitis of lower limb	Follow-up at SOC		1			#REF!		#REF!
4872	Index	729	1	0	Index	23	I500	Congestive heart failure	Residential Stepdown Facilities		1			#REF!	2014-11-23	#REF!
4875	Index	730	0	0	Index	2	M1099	Gout, unspecified, site unspecified	Follow-up at SOC		1			#REF!		#REF!
4898	Index	732	0	0	Index	2	R13	Dysphagia	Follow-up at SOC		1			#REF!		#REF!
4904	Index	733	1	0	Index	7	N390	Urinary tract infection, site not specified	Follow-up at SOC		1			#REF!		#REF!
4906	Index	731	1	0	Index	2	J069	Acute upper respiratory infection, unspecified	Follow-up at SOC		1			#REF!		#REF!
4907	Index	738	0	0	Index	39	R42	Dizziness and giddiness	Follow-up at SOC		1			#REF!		#REF!
4913	Index	735	0	0	Index	4	I500	Congestive heart failure	Follow-up at SOC		1			#REF!		#REF!
4924	Index	739	0	0	Index	3	T8141	Wound infection following a procedure	Follow-up at SOC		1			#REF!		#REF!
4925	Index	734	1	0	Index	1	R42	Dizziness and giddiness	Follow-up at SOC		1			#REF!		#REF!
4930	Index	736	0	0	Index	44	J151	Pneumonia due to Pseudomonas	Follow-up at SOC		1			#REF!		#REF!
4940	Index	737	1	0	Index	1	F3290	Depressive episode, unspecified, not specified as arising in the postnatal period	Follow-up at SOC		1			#REF!		#REF!
4953	Index	740	1	0	Index	23	S325	Fracture of pubis	Follow-up at SOC		1			#REF!		#REF!
4963	Index	742	0	0	Index	7	R02	Gangrene, not elsewhere classified	Discharge against advice		1			#REF!	2014-08-01	#REF!
4965	Index	744	1	0	Index	17	N390	Urinary tract infection, site not specified	Follow-up at SOC		1			#REF!		#REF!
4981	Index	743	1	0	Index	4	H830	Labyrinthitis	Discharge to Private GP/Specialist		1			#REF!		#REF!
4990	Index	741	0	0	Index	2	J069	Acute upper respiratory infection, unspecified	Follow-up at SOC		1			#REF!		#REF!
5003	Index	745	0	0	Index	28	M8618	Other acute osteomyelitis, other site	Residential Stepdown Facilities		1			#REF!		#REF!
5006	Index	750	0	0	Index	34	J189	Pneumonia, unspecified	Death		1			#REF!	1911-06-18	#REF!
5009	Index	747	1	0	Index	6	K810	Acute cholecystitis	Follow-up at SOC		1			#REF!		#REF!
5015	Index	748	1	0	Index	7	J189	Pneumonia, unspecified	Death		1			#REF!	2014-07-27	#REF!
5031	Index	746	1	0	Index	1	R074	Chest pain, unspecified	Follow-up at SOC		1			#REF!		#REF!
5051	Index	749	0	0	Index	3	L0311	Cellulitis of lower limb	Follow-up at SOC		1			#REF!		#REF!
5065	Index	751	0	0	Index	6	N390	Urinary tract infection, site not specified	Follow-up at SOC		1			#REF!		#REF!
5073	Index	752	0	0	Index	4	K30	Dyspepsia	Follow-up at SOC		1			#REF!		#REF!
5087	Index	753	1	0	Index	3	I500	Congestive heart failure	Follow-up at SOC		1			#REF!		#REF!
5095	Index	754	1	0	Index	3	K529	Noninfective gastroenteritis and colitis, unspecified	Follow-up at SOC		1			#REF!		#REF!
5106	Index	755	0	0	Index	1	E162	Hypoglycaemia, unspecified	Follow-up at SOC		1			#REF!		#REF!
5107	Index	757	0	0	Index	8	I500	Congestive heart failure	Residential Stepdown Facilities		1			#REF!	2014-08-28	#REF!
5113	Index	756	1	0	Index	1	N390	Urinary tract infection, site not specified	Follow-up at SOC		1			#REF!		#REF!
5123	Index	760	0	0	Index	7	I802	Phlebitis and thrombophlebitis of otherdeep vessels of lower extremities	Follow-up at SOC		1			#REF!		#REF!
5125	Index	758	1	0	49	49	G122	Motor neuron disease	Follow-up at SOC		1			#REF!		#REF!
5127	Index	759	0	0	Index	2	R509	Fever, unspecified	Follow-up at SOC		1			#REF!		#REF!
5129	Index	761	1	0	Index	3	M7965	Pain in limb, pelvic region and thigh	Follow-up at SOC		1			#REF!		#REF!
5139	Index	762	1	0	Index	2	R55	Syncope and collapse	Follow-up at SOC				1	#REF!		#REF!
5143	Index	764	0	0	Index	1	E1464	Unspecified diabetes mellitus with hypoglycaemia	Follow-up at SOC		1			#REF!		#REF!
5144	Index	763	1	0	Index	3	K30	Dyspepsia	Follow-up at SOC		1			#REF!		#REF!
5153	Index	765	0	0	Index	3	A099	Gastroenteritis and colitis of unspecified origin	Follow-up at SOC		1			#REF!		#REF!
5155	Index	770	0	0	Index	4	I500	Congestive heart failure	Follow-up at SOC		1			#REF!		#REF!
5156	Index	766	1	0	Index	12	I952	Hypotension due to drugs	Follow-up at SOC		1			#REF!		#REF!
5157	Index	771	1	0	Index	4	I802	Phlebitis and thrombophlebitis of otherdeep vessels of lower extremities	Follow-up at SOC		1			#REF!		#REF!
5158	Index	767	1	0	Index	9	K628	Other specified diseases of anus and rectum	Follow-up at SOC		1			#REF!		#REF!
5168	Index	768	0	0	Index	1	R509	Fever, unspecified	Follow-up at SOC		1			#REF!		#REF!
5169	Index	769	0	0	Index	1	N390	Urinary tract infection, site not specified	Follow-up at SOC		1			#REF!		#REF!
5171	Index	775	0	0	Index	15	N390	Urinary tract infection, site not specified	Follow-up at SOC		1			#REF!		#REF!
5175	Index	772	0	0	Index	5	S099	Unspecified injury of head	Follow-up at SOC		1			#REF!		#REF!
5185	Index	776	0	0	Index	12	N12	Tubulo-interstitial nephritis, not specified as acute or chronic	Follow-up at SOC		1			#REF!		#REF!
5188	Index	773	1	0	Index	3	R55	Syncope and collapse	Follow-up at SOC		1			#REF!		#REF!
5189	Index	780	1	0	Index	23	J100	Influenza with pneumonia, other influenza virus identified	Follow-up at SOC		1			#REF!		#REF!
5190	Index	774	1	0	Index	3	I500	Congestive heart failure	Follow-up at SOC		1			#REF!	2014-08-14	#REF!
5193	Index	777	0	0	Index	4	N185	Chronic kidney disease, stage 5	Follow-up at SOC		1			#REF!		#REF!
5201	Index	778	1	0	Index	13	M1190	Crystal arthropathy, unspecified, multiple sites	Follow-up at SOC		1			#REF!		#REF!
5210	Index	779	1	0	Index	2	M1096	Gout, unspecified, lower leg	Follow-up at SOC		1			#REF!		#REF!
5219	Index	783	0	0	Index	8	N390	Urinary tract infection, site not specified	Follow-up at SOC		1			#REF!		#REF!
5220	Index	784	1	0	Index	6	K746	Other and unspecified cirrhosis of liver	Follow-up at SOC		1			#REF!	2014-09-07	#REF!
5229	Index	781	0	0	Index	3	I500	Congestive heart failure	Follow-up at SOC		1			#REF!		#REF!
5232	Index	782	1	0	Index	45	L0311	Cellulitis of lower limb	Follow-up at SOC		1			#REF!		#REF!
5235	Index	791	1	0	Index	5	L120	Bullous pemphigoid	Follow-up at SOC		1			#REF!		#REF!
5246	Index	786	0	0	Index	2	K590	Constipation	Follow-up at SOC		1			#REF!		#REF!
5247	Index	785	1	0	Index	2	K297	Gastritis, unspecified	Follow-up at SOC		1			#REF!		#REF!
5255	Index	787	0	0	Index	2	K590	Constipation	Follow-up at SOC		1			#REF!		#REF!
5262	Index	789	1	0	Index	2	M7986	Other specified soft tissue disorders, lower leg	Follow-up at SOC		1			#REF!		#REF!
5263	Index	788	0	0	Index	2	E1122	Type 2 diabetes mellitus with established diabetic nephropathy	Follow-up at SOC		1			#REF!		#REF!
5281	Index	790	0	0	Index	8	C349	Malignant neoplasm of bronchus or lung,unspecified	Discharge against advice		1			#REF!		#REF!
5282	Index	796	1	0	Index	30	J189	Pneumonia, unspecified	Death		1			#REF!	2014-09-13	#REF!
5293	Index	794	0	0	Index	1	I959	Hypotension, unspecified	Follow-up at SOC		1			#REF!		#REF!
5299	Index	792	1	0	Index	8	N390	Urinary tract infection, site not specified	Residential Stepdown Facilities		1			#REF!		#REF!
5300	Index	795	0	0	Index	1	I500	Congestive heart failure	Follow-up at SOC		1			#REF!		#REF!
5308	Index	793	1	0	Index	2	J441	Chronic obstructive pulmonary disease with acute exacerbation, unspecified	Follow-up at SOC		1			#REF!		#REF!
5311	Index	797	1	0	Index	1	E878	Other disorders of electrolyte and fluid balance, not elsewhere classified	Discharge to Private GP/Specialist		1			#REF!		#REF!
5326	Index	799	0	0	Index	32	I739	Peripheral vascular disease, unspecified	Follow-up at SOC		1			#REF!		#REF!
5330	Index	798	0	0	Index	3	D649	Anaemia, unspecified	Follow-up at SOC		1			#REF!		#REF!
5343	Index	800	1	0	Index	5	I500	Congestive heart failure	Discharge against advice		1			#REF!		#REF!
5346	Index	802	0	0	Index	2	L0311	Cellulitis of lower limb	Follow-up at SOC		1			#REF!		#REF!
5349	Index	805	0	0	Index	5	E1165	Type 2 diabetes mellitus with poor control	Follow-up at SOC		1			#REF!		#REF!
5350	Index	803	0	0	Index	4	E1465	Unspecified diabetes mellitus with poorcontrol	Follow-up at SOC		1			#REF!		#REF!
5351	Index	804	1	0	Index	2	S509	Superficial injury of forearm, unspecified	Follow-up at SOC		1			#REF!		#REF!
5353	Index	801	1	0	Index	16	J869	Pyothorax without fistula	Follow-up at SOC		1			#REF!		#REF!
5355	Index	807	0	0	Index	15	E870	Hyperosmolality and hypernatraemia	Follow-up at SOC		1			#REF!		#REF!
5373	Index	813	1	0	Index	37	I632	Cerebral infarction due to unspecified occlusion or stenosis of precerebral arteries	Follow-up at SOC		1			#REF!		#REF!
5376	Index	808	1	0	Index	1	R42	Dizziness and giddiness	Follow-up at SOC		1			#REF!		#REF!
5377	Index	809	1	0	Index	3	I99	Other and unspecified disorders of circulatory system	Follow-up at SOC		1			#REF!		#REF!
5401	Index	810	0	0	Index	2	K746	Other and unspecified cirrhosis of liver	Follow-up at SOC		1			#REF!		#REF!
5408	Index	812	0	0	Index	3	I500	Congestive heart failure	Follow-up at SOC		1			#REF!		#REF!
5412	Index	811	1	0	Index	5	E1165	Type 2 diabetes mellitus with poor control	Follow-up at SOC		1			#REF!		#REF!
5417	Index	814	0	0	Index	17	I639	Cerebral infarction, unspecified	Follow-up at SOC		1			#REF!		#REF!
5422	Index	815	0	0	Index	1	S099	Unspecified injury of head	Follow-up at SOC		1			#REF!		#REF!
5435	Index	822	1	0	Index	10	J449	Chronic obstructive pulmonary disease, unspecified	Death		1			#REF!	2014-09-10	#REF!
5441	Index	817	0	0	Index	3	N390	Urinary tract infection, site not specified	Follow-up at SOC		1			#REF!		#REF!
5444	Index	823	0	0	Index	3	T835	Infection and inflammatory reaction dueto prosthetic device, implant and graftin urinary system	Follow-up at SOC		1			#REF!		#REF!
5446	Index	816	1	0	Index	2	R42	Dizziness and giddiness	Follow-up at SOC		1			#REF!		#REF!
5447	Index	818	1	0	Index	2	N390	Urinary tract infection, site not specified	Follow-up at SOC		1			#REF!		#REF!
5459	Index	819	1	0	Index	6	L0311	Cellulitis of lower limb	Follow-up at SOC		1			#REF!		#REF!
5462	Index	825	0	0	Index	3	R600	Localised oedema	Follow-up at SOC		1			#REF!		#REF!
5463	Index	824	1	0	Index	1	H811	Benign paroxysmal vertigo	Follow-up at SOC		1			#REF!		#REF!
5469	Index	820	0	0	Index	3	K219	Gastro-oesophageal reflux disease without oesophagitis	Follow-up at SOC		1			#REF!		#REF!
5472	Index	821	0	0	Index	2	R42	Dizziness and giddiness	Follow-up at SOC		1			#REF!		#REF!
5507	Index	826	1	0	Index	5	S0085	Superficial injury of other parts of head, contusion	Follow-up at SOC		1			#REF!		#REF!
5514	Index	828	0	0	Index	3	J069	Acute upper respiratory infection, unspecified	Follow-up at SOC		1			#REF!	1911-06-26	#REF!
5526	Index	829	1	0	Index	4	E1464	Unspecified diabetes mellitus with hypoglycaemia	Follow-up at SOC		1			#REF!		#REF!
5550	Index	827	1	0	Index	1	E1464	Unspecified diabetes mellitus with hypoglycaemia	Follow-up at SOC		1			#REF!		#REF!
5584	Index	830	0	0	Index	4	H400	Glaucoma suspect	Follow-up at SOC		1			#REF!		#REF!
5585	Index	835	1	0	Index	9	L899	Decubitus ulcer and pressure area, unspecified	Residential Stepdown Facilities		1			#REF!		#REF!
5600	Index	833	1	0	Index	20	I500	Congestive heart failure	Follow-up at SOC		1			#REF!		#REF!
5605	Index	832	0	0	Index	1	R001	Bradycardia, unspecified	Follow-up at SOC		1			#REF!		#REF!
914	Index	147	1	0	Index	7	I270	Primary pulmonary hypertension	Follow-up at SOC				1	#REF!		#REF!
1023	Index	168	1	0	Index	7	L26	Exfoliative dermatitis	Follow-up at SOC		1			#REF!		#REF!
5366	Index	806	1	0	Index	3	R296	Tendency to fall, not elsewhere classified	Follow-up at SOC		1			#REF!		#REF!
5607	Index	831	1	0	Index	3	K521	Toxic gastroenteritis and colitis	Follow-up at SOC		1			#REF!		#REF!
5627	Index	834	0	0	Index	1	A099	Gastroenteritis and colitis of unspecified origin	Follow-up at SOC		1			#REF!		#REF!
5644	Index	840	0	0	Index	7	M1096	Gout, unspecified, lower leg	Follow-up at SOC		1			#REF!		#REF!
5650	Index	836	0	0	Index	1	I48	Atrial fibrillation and flutter	Follow-up at SOC		1			#REF!		#REF!
5676	Index	837	1	0	Index	1	M7986	Other specified soft tissue disorders, lower leg	Follow-up at SOC		1			#REF!		#REF!
5681	Index	839	0	0	Index	3	R33	Retention of urine	Follow-up at SOC		1			#REF!	1911-06-23	#REF!
5698	Index	838	1	0	Index	1	E875	Hyperkalaemia	Follow-up at SOC		1			#REF!		#REF!

## Sheet: Pre_A_E
screening_no	event_name	randomization_no	d_randomization_status	RH A&E Visit	A&E Comments	time to readmission	absolute time to readmission	ReadmissionIN30days	ReadmissionIN90days	ReadmissionIN180days	totalreadmissions30days	totalreadmissions90days	totalreadmissions180days
80	A&E -4	1	0	0		#REF!	#REF!	#REF!	#REF!	#REF!	0	0	0
80	A&E -3	1	0	0		#REF!	#REF!	#REF!	#REF!	#REF!	0	0	0
80	A&E -2	1	0	0		#REF!	#REF!	#REF!	#REF!	#REF!	0	0	0
80	A&E -1	1	0	0		#REF!	#REF!	#REF!	#REF!	#REF!	0	0	0
83	A&E -2	2	0	0		#REF!	#REF!	#REF!	#REF!	#REF!	0	0	0
83	A&E -1	2	0	0		#REF!	#REF!	#REF!	#REF!	#REF!	0	0	0
90	A&E -2	4	0	0		#REF!	#REF!	#REF!	#REF!	#REF!	0	0	0
90	A&E -1	4	0	0		#REF!	#REF!	#REF!	#REF!	#REF!	0	0	0
100	A&E -1	3	1	0		#REF!	#REF!	#REF!	#REF!	#REF!	0	0	0
103	A&E -2	5	0	0		#REF!	#REF!	#REF!	#REF!	#REF!	0	0	0
103	A&E -1	5	0	0		#REF!	#REF!	#REF!	#REF!	#REF!	0	0	0
110	A&E -1	6	0	0		#REF!	#REF!	#REF!	#REF!	#REF!	0	0	0
121	A&E -1	7	0	0		#REF!	#REF!	#REF!	#REF!	#REF!	0	0	0
129	A&E -1	8	0	0		#REF!	#REF!	#REF!	#REF!	#REF!	0	0	0
141	A&E -2	9	1	0		#REF!	#REF!	#REF!	#REF!	#REF!	0	0	0
141	A&E -1	9	1	0		#REF!	#REF!	#REF!	#REF!	#REF!	0	0	0
142	A&E -3	10	0	0		#REF!	#REF!	#REF!	#REF!	#REF!	0	0	0
142	A&E -2	10	0	0		#REF!	#REF!	#REF!	#REF!	#REF!	0	0	0
142	A&E -1	10	0	0		#REF!	#REF!	#REF!	#REF!	#REF!	0	0	0
163	A&E -2	13	1	0		#REF!	#REF!	#REF!	#REF!	#REF!	0	0	0
163	A&E -1	13	1	0		#REF!	#REF!	#REF!	#REF!	#REF!	0	0	0
166	A&E -1	14	1	0		#REF!	#REF!	#REF!	#REF!	#REF!	0	0	0
167	A&E -1	15	1	0		#REF!	#REF!	#REF!	#REF!	#REF!	0	0	0
168	A&E -2	17	0	0		#REF!	#REF!	#REF!	#REF!	#REF!	0	0	0
168	A&E -1	17	0	0		#REF!	#REF!	#REF!	#REF!	#REF!	0	0	0
174	A&E -1	16	0	0		#REF!	#REF!	#REF!	#REF!	#REF!	0	0	0
174	A&E -2	16	0	0		#REF!	#REF!	#REF!	#REF!	#REF!	0	0	0
181	A&E -2	19	0	0		#REF!	#REF!	#REF!	#REF!	#REF!	0	0	0
181	A&E -1	19	0	0		#REF!	#REF!	#REF!	#REF!	#REF!	0	0	0
186	A&E -1	18	0	0		#REF!	#REF!	#REF!	#REF!	#REF!	0	0	0
201	A&E -3	21	1	0		#REF!	#REF!	#REF!	#REF!	#REF!	0	0	0
201	A&E -2	21	1	0		#REF!	#REF!	#REF!	#REF!	#REF!	0	0	0
201	A&E -1	21	1	0		#REF!	#REF!	#REF!	#REF!	#REF!	0	0	0
202	A&E -1	20	0	0		#REF!	#REF!	#REF!	#REF!	#REF!	0	0	0
206	A&E -1	22	1	0		#REF!	#REF!	#REF!	#REF!	#REF!	0	0	0
217	A&E -1	25	0	0		#REF!	#REF!	#REF!	#REF!	#REF!	0	0	0
223	A&E -3	24	1	0		#REF!	#REF!	#REF!	#REF!	#REF!	0	0	0
223	A&E -2	24	1	0		#REF!	#REF!	#REF!	#REF!	#REF!	0	0	0
223	A&E -1	24	1	0		#REF!	#REF!	#REF!	#REF!	#REF!	0	0	0
226	A&E -1	26	1	0		#REF!	#REF!	#REF!	#REF!	#REF!	0	0	0
233	A&E -7	23	0	0		#REF!	#REF!	#REF!	#REF!	#REF!	0	0	0
233	A&E -6	23	0	0		#REF!	#REF!	#REF!	#REF!	#REF!	0	0	0
233	A&E -5	23	0	0		#REF!	#REF!	#REF!	#REF!	#REF!	0	0	0
233	A&E -4	23	0	0		#REF!	#REF!	#REF!	#REF!	#REF!	0	0	0
233	A&E -3	23	0	0		#REF!	#REF!	#REF!	#REF!	#REF!	0	0	0
233	A&E -2	23	0	0		#REF!	#REF!	#REF!	#REF!	#REF!	0	0	0
233	A&E -1	23	0	0		#REF!	#REF!	#REF!	#REF!	#REF!	0	0	0
251	A&E -2	27	1	0		#REF!	#REF!	#REF!	#REF!	#REF!	0	0	0
251	A&E -1	27	1	0		#REF!	#REF!	#REF!	#REF!	#REF!	0	0	0
252	A&E -1	28	0	0		#REF!	#REF!	#REF!	#REF!	#REF!	0	0	0
256	A&E -1	31	1	0		#REF!	#REF!	#REF!	#REF!	#REF!	0	0	0
267	A&E -2	30	1	0		#REF!	#REF!	#REF!	#REF!	#REF!	0	0	0
267	A&E -1	30	1	0		#REF!	#REF!	#REF!	#REF!	#REF!	0	0	0
281	A&E -1	32	0	0		#REF!	#REF!	#REF!	#REF!	#REF!	0	0	0
288	A&E -1	33	1	0		#REF!	#REF!	#REF!	#REF!	#REF!	0	0	0
288	A&E -2	33	1	0		#REF!	#REF!	#REF!	#REF!	#REF!	0	0	0
292	A&E -1	34	0	0		#REF!	#REF!	#REF!	#REF!	#REF!	0	0	0
295	A&E -1	35	1	0		#REF!	#REF!	#REF!	#REF!	#REF!	0	0	0
295	A&E -2	35	1	0		#REF!	#REF!	#REF!	#REF!	#REF!	0	0	0
304	A&E -6	39	0	0		#REF!	#REF!	#REF!	#REF!	#REF!	0	0	0
304	A&E -5	39	0	0		#REF!	#REF!	#REF!	#REF!	#REF!	0	0	0
304	A&E -4	39	0	0		#REF!	#REF!	#REF!	#REF!	#REF!	0	0	0
304	A&E -3	39	0	0		#REF!	#REF!	#REF!	#REF!	#REF!	0	0	0
304	A&E -2	39	0	0		#REF!	#REF!	#REF!	#REF!	#REF!	0	0	0
304	A&E -1	39	0	0		#REF!	#REF!	#REF!	#REF!	#REF!	0	0	0
309	A&E -1	38	1	0		#REF!	#REF!	#REF!	#REF!	#REF!	0	0	0
315	A&E -1	41	0	0		#REF!	#REF!	#REF!	#REF!	#REF!	0	0	0
318	A&E -2	40	1	0		#REF!	#REF!	#REF!	#REF!	#REF!	0	0	0
318	A&E -1	40	1	0		#REF!	#REF!	#REF!	#REF!	#REF!	0	0	0
319	A&E -3	42	0	3		#REF!	#REF!	#REF!	#REF!	#REF!	0	0	0
319	A&E -2	42	0	0		#REF!	#REF!	#REF!	#REF!	#REF!	0	0	0
319	A&E -1	42	0	0		#REF!	#REF!	#REF!	#REF!	#REF!	0	0	0
332	A&E -4	37	1	0		#REF!	#REF!	#REF!	#REF!	#REF!	0	0	0
332	A&E -3	37	1	0		#REF!	#REF!	#REF!	#REF!	#REF!	0	0	0
332	A&E -2	37	1	0		#REF!	#REF!	#REF!	#REF!	#REF!	0	0	0
332	A&E -1	37	1	0		#REF!	#REF!	#REF!	#REF!	#REF!	0	0	0
346	A&E -1	43	0	0		#REF!	#REF!	#REF!	#REF!	#REF!	0	0	0
348	A&E -1	44	1	0		#REF!	#REF!	#REF!	#REF!	#REF!	0	0	0
355	A&E -5	45	0	0		#REF!	#REF!	#REF!	#REF!	#REF!	0	0	0
355	A&E -4	45	0	0		#REF!	#REF!	#REF!	#REF!	#REF!	0	0	0
355	A&E -3	45	0	0		#REF!	#REF!	#REF!	#REF!	#REF!	0	0	0
355	A&E -2	45	0	0		#REF!	#REF!	#REF!	#REF!	#REF!	0	0	0
355	A&E -1	45	0	0		#REF!	#REF!	#REF!	#REF!	#REF!	0	0	0
356	A&E -4	47	0	0		#REF!	#REF!	#REF!	#REF!	#REF!	0	0	0
356	A&E -3	47	0	0		#REF!	#REF!	#REF!	#REF!	#REF!	0	0	0
356	A&E -2	47	0	0		#REF!	#REF!	#REF!	#REF!	#REF!	0	0	0
356	A&E -1	47	0	0		#REF!	#REF!	#REF!	#REF!	#REF!	0	0	0
358	A&E -2	46	1	0		#REF!	#REF!	#REF!	#REF!	#REF!	0	0	0
358	A&E -1	46	1	0		#REF!	#REF!	#REF!	#REF!	#REF!	0	0	0
365	A&E -1	48	1	0		#REF!	#REF!	#REF!	#REF!	#REF!	0	0	0
371	A&E -1	54	0	0		#REF!	#REF!	#REF!	#REF!	#REF!	0	0	0
372	A&E -1	49	0	0		#REF!	#REF!	#REF!	#REF!	#REF!	0	0	0
375	A&E -1	50	0	0		#REF!	#REF!	#REF!	#REF!	#REF!	0	0	0
383	A&E -1	51	1	0		#REF!	#REF!	#REF!	#REF!	#REF!	0	0	0
397	A&E -2	52	1	0		#REF!	#REF!	#REF!	#REF!	#REF!	0	0	0
397	A&E -1	52	1	0		#REF!	#REF!	#REF!	#REF!	#REF!	0	0	0
401	A&E -2	53	1	0		#REF!	#REF!	#REF!	#REF!	#REF!	0	0	0
401	A&E -1	53	1	0		#REF!	#REF!	#REF!	#REF!	#REF!	0	0	0
407	A&E -1	55	0	0		#REF!	#REF!	#REF!	#REF!	#REF!	0	0	0
412	A&E -1	56	0	0		#REF!	#REF!	#REF!	#REF!	#REF!	0	0	0
418	A&E -1	57	1	0		#REF!	#REF!	#REF!	#REF!	#REF!	0	0	0
420	A&E -2	60	0	0		#REF!	#REF!	#REF!	#REF!	#REF!	0	0	0
420	A&E -1	60	0	0		#REF!	#REF!	#REF!	#REF!	#REF!	0	0	0
422	A&E -1	58	1	0		#REF!	#REF!	#REF!	#REF!	#REF!	0	0	0
423	A&E -1	59	1	0		#REF!	#REF!	#REF!	#REF!	#REF!	0	0	0
427	A&E -1	61	0	0		#REF!	#REF!	#REF!	#REF!	#REF!	0	0	0
438	A&E -4	63	0	3		#REF!	#REF!	#REF!	#REF!	#REF!	0	0	0
438	A&E -3	63	0	0		#REF!	#REF!	#REF!	#REF!	#REF!	0	0	0
438	A&E -2	63	0	0		#REF!	#REF!	#REF!	#REF!	#REF!	0	0	0
438	A&E -1	63	0	0		#REF!	#REF!	#REF!	#REF!	#REF!	0	0	0
446	A&E -1	62	0	0		#REF!	#REF!	#REF!	#REF!	#REF!	0	0	0
449	A&E -2	64	1	0		#REF!	#REF!	#REF!	#REF!	#REF!	0	0	0
449	A&E -1	64	1	0		#REF!	#REF!	#REF!	#REF!	#REF!	0	0	0
450	A&E -2	65	1	0		#REF!	#REF!	#REF!	#REF!	#REF!	0	0	0
450	A&E -1	65	1	0		#REF!	#REF!	#REF!	#REF!	#REF!	0	0	0
453	A&E -1	66	1	0		#REF!	#REF!	#REF!	#REF!	#REF!	0	0	0
458	A&E -1	71	1	0		#REF!	#REF!	#REF!	#REF!	#REF!	0	0	0
463	A&E -3	67	0	0		#REF!	#REF!	#REF!	#REF!	#REF!	0	0	0
463	A&E -2	67	0	0		#REF!	#REF!	#REF!	#REF!	#REF!	0	0	0
463	A&E -1	67	0	0		#REF!	#REF!	#REF!	#REF!	#REF!	0	0	0
464	A&E -1	68	0	0		#REF!	#REF!	#REF!	#REF!	#REF!	0	0	0
467	A&E -2	69	1	0		#REF!	#REF!	#REF!	#REF!	#REF!	0	0	0
467	A&E -1	69	1	0		#REF!	#REF!	#REF!	#REF!	#REF!	0	0	0
470	A&E -1	70	1	0		#REF!	#REF!	#REF!	#REF!	#REF!	0	0	0
470	A&E -2	70	1	0		#REF!	#REF!	#REF!	#REF!	#REF!	0	0	0
474	A&E -1	72	0	0		#REF!	#REF!	#REF!	#REF!	#REF!	0	0	0
475	A&E -1	74	0	0		#REF!	#REF!	#REF!	#REF!	#REF!	0	0	0
483	A&E -1	77	0	0		#REF!	#REF!	#REF!	#REF!	#REF!	0	0	0
484	A&E -1	75	1	0		#REF!	#REF!	#REF!	#REF!	#REF!	0	0	0
485	A&E -1	73	1	0		#REF!	#REF!	#REF!	#REF!	#REF!	0	0	0
489	A&E -1	76	0	0		#REF!	#REF!	#REF!	#REF!	#REF!	0	0	0
495	A&E -1	86	1	0		#REF!	#REF!	#REF!	#REF!	#REF!	0	0	0
510	A&E -3	83	1	0		#REF!	#REF!	#REF!	#REF!	#REF!	0	0	0
510	A&E -2	83	1	0		#REF!	#REF!	#REF!	#REF!	#REF!	0	0	0
510	A&E -1	83	1	0		#REF!	#REF!	#REF!	#REF!	#REF!	0	0	0
512	A&E -3	87	0	0		#REF!	#REF!	#REF!	#REF!	#REF!	0	0	0
512	A&E -2	87	0	0		#REF!	#REF!	#REF!	#REF!	#REF!	0	0	0
512	A&E -1	87	0	0		#REF!	#REF!	#REF!	#REF!	#REF!	0	0	0
514	A&E -1	85	1	0		#REF!	#REF!	#REF!	#REF!	#REF!	0	0	0
516	A&E -1	78	1	0		#REF!	#REF!	#REF!	#REF!	#REF!	0	0	0
517	A&E -1	79	1	0		#REF!	#REF!	#REF!	#REF!	#REF!	0	0	0
518	A&E -1	80	0	0		#REF!	#REF!	#REF!	#REF!	#REF!	0	0	0
521	A&E -1	81	0	0		#REF!	#REF!	#REF!	#REF!	#REF!	0	0	0
524	A&E -2	84	1	0		#REF!	#REF!	#REF!	#REF!	#REF!	0	0	0
524	A&E -1	84	1	0		#REF!	#REF!	#REF!	#REF!	#REF!	0	0	0
526	A&E -1	82	0	0		#REF!	#REF!	#REF!	#REF!	#REF!	0	0	0
549	A&E -1	90	1	0		#REF!	#REF!	#REF!	#REF!	#REF!	0	0	0
554	A&E -1	89	0	0		#REF!	#REF!	#REF!	#REF!	#REF!	0	0	0
572	A&E -2	91	1	2		#REF!	#REF!	#REF!	#REF!	#REF!	0	0	0
572	A&E -1	91	1	0		#REF!	#REF!	#REF!	#REF!	#REF!	0	0	0
576	A&E -1	92	0	0		#REF!	#REF!	#REF!	#REF!	#REF!	0	0	0
581	A&E -5	93	0	0		#REF!	#REF!	#REF!	#REF!	#REF!	0	0	0
581	A&E -4	93	0	0		#REF!	#REF!	#REF!	#REF!	#REF!	0	0	0
581	A&E -3	93	0	0		#REF!	#REF!	#REF!	#REF!	#REF!	0	0	0
581	A&E -2	93	0	0		#REF!	#REF!	#REF!	#REF!	#REF!	0	0	0
581	A&E -1	93	0	0		#REF!	#REF!	#REF!	#REF!	#REF!	0	0	0
583	A&E -4	94	1	0		#REF!	#REF!	#REF!	#REF!	#REF!	0	0	0
583	A&E -3	94	1	0		#REF!	#REF!	#REF!	#REF!	#REF!	0	0	0
583	A&E -2	94	1	0		#REF!	#REF!	#REF!	#REF!	#REF!	0	0	0
583	A&E -1	94	1	0		#REF!	#REF!	#REF!	#REF!	#REF!	0	0	0
593	A&E -3	95	1	0		#REF!	#REF!	#REF!	#REF!	#REF!	0	0	0
593	A&E -2	95	1	0		#REF!	#REF!	#REF!	#REF!	#REF!	0	0	0
593	A&E -1	95	1	0		#REF!	#REF!	#REF!	#REF!	#REF!	0	0	0
599	A&E -3	96	0	0		#REF!	#REF!	#REF!	#REF!	#REF!	0	0	0
599	A&E -2	96	0	0		#REF!	#REF!	#REF!	#REF!	#REF!	0	0	0
599	A&E -1	96	0	0		#REF!	#REF!	#REF!	#REF!	#REF!	0	0	0
600	A&E -1	97	1	0		#REF!	#REF!	#REF!	#REF!	#REF!	0	0	0
615	A&E -1	99	0	0		#REF!	#REF!	#REF!	#REF!	#REF!	0	0	0
617	A&E -2	98	1	0		#REF!	#REF!	#REF!	#REF!	#REF!	0	0	0
617	A&E -1	98	1	0		#REF!	#REF!	#REF!	#REF!	#REF!	0	0	0
618	A&E -2	100	0	2		#REF!	#REF!	#REF!	#REF!	#REF!	0	0	0
618	A&E -1	100	0	0		#REF!	#REF!	#REF!	#REF!	#REF!	0	0	0
634	A&E -1	102	0	0		#REF!	#REF!	#REF!	#REF!	#REF!	0	0	0
636	A&E -2	109	0	2		#REF!	#REF!	#REF!	#REF!	#REF!	0	0	0
636	A&E -1	109	0	0		#REF!	#REF!	#REF!	#REF!	#REF!	0	0	0
638	A&E -1	101	1	0		#REF!	#REF!	#REF!	#REF!	#REF!	0	0	0
640	A&E -1	108	0	0		#REF!	#REF!	#REF!	#REF!	#REF!	0	0	0
641	A&E -1	103	0	0		#REF!	#REF!	#REF!	#REF!	#REF!	0	0	0
645	A&E -1	105	1	0		#REF!	#REF!	#REF!	#REF!	#REF!	0	0	0
645	A&E -2	105	1	0		#REF!	#REF!	#REF!	#REF!	#REF!	0	0	0
646	A&E -2	107	1	0		#REF!	#REF!	#REF!	#REF!	#REF!	0	0	0
646	A&E -1	107	1	0		#REF!	#REF!	#REF!	#REF!	#REF!	0	0	0
650	A&E -1	106	1	0		#REF!	#REF!	#REF!	#REF!	#REF!	0	0	0
650	A&E -2	106	1	0		#REF!	#REF!	#REF!	#REF!	#REF!	0	0	0
650	A&E -3	106	1	0		#REF!	#REF!	#REF!	#REF!	#REF!	0	0	0
650	A&E -4	106	1	0		#REF!	#REF!	#REF!	#REF!	#REF!	0	0	0
650	A&E -5	106	1	0		#REF!	#REF!	#REF!	#REF!	#REF!	0	0	0
650	A&E -6	106	1	0		#REF!	#REF!	#REF!	#REF!	#REF!	0	0	0
657	A&E -1	110	1	0		#REF!	#REF!	#REF!	#REF!	#REF!	0	0	0
664	A&E -1	111	1	0		#REF!	#REF!	#REF!	#REF!	#REF!	0	0	0
673	A&E -1	115	0	0		#REF!	#REF!	#REF!	#REF!	#REF!	0	0	0
678	A&E -1	114	0	0		#REF!	#REF!	#REF!	#REF!	#REF!	0	0	0
687	A&E -1	112	0	0		#REF!	#REF!	#REF!	#REF!	#REF!	0	0	0
693	A&E -1	116	1	0		#REF!	#REF!	#REF!	#REF!	#REF!	0	0	0
699	A&E -1	121	1	0		#REF!	#REF!	#REF!	#REF!	#REF!	0	0	0
701	A&E -1	118	1	0		#REF!	#REF!	#REF!	#REF!	#REF!	0	0	0
705	A&E -3	113	1	0		#REF!	#REF!	#REF!	#REF!	#REF!	0	0	0
705	A&E -2	113	1	0		#REF!	#REF!	#REF!	#REF!	#REF!	0	0	0
705	A&E -1	113	1	0		#REF!	#REF!	#REF!	#REF!	#REF!	0	0	0
711	A&E -3	120	1	0		#REF!	#REF!	#REF!	#REF!	#REF!	0	0	0
711	A&E -2	120	1	0		#REF!	#REF!	#REF!	#REF!	#REF!	0	0	0
711	A&E -1	120	1	0		#REF!	#REF!	#REF!	#REF!	#REF!	0	0	0
715	A&E -1	122	0	0		#REF!	#REF!	#REF!	#REF!	#REF!	0	0	0
716	A&E -3	117	0	0		#REF!	#REF!	#REF!	#REF!	#REF!	0	0	0
716	A&E -2	117	0	0		#REF!	#REF!	#REF!	#REF!	#REF!	0	0	0
716	A&E -1	117	0	0		#REF!	#REF!	#REF!	#REF!	#REF!	0	0	0
723	A&E -2	119	0	0		#REF!	#REF!	#REF!	#REF!	#REF!	0	0	0
723	A&E -1	119	0	0		#REF!	#REF!	#REF!	#REF!	#REF!	0	0	0
736	A&E -1	123	0	0		#REF!	#REF!	#REF!	#REF!	#REF!	0	0	0
747	A&E -2	124	0	0		#REF!	#REF!	#REF!	#REF!	#REF!	0	0	0
747	A&E -1	124	0	0		#REF!	#REF!	#REF!	#REF!	#REF!	0	0	0
751	A&E -2	125	1	0		#REF!	#REF!	#REF!	#REF!	#REF!	0	0	0
751	A&E -1	125	1	0		#REF!	#REF!	#REF!	#REF!	#REF!	0	0	0
770	A&E -1	128	0	0		#REF!	#REF!	#REF!	#REF!	#REF!	0	0	0
775	A&E -2	127	1	0		#REF!	#REF!	#REF!	#REF!	#REF!	0	0	0
775	A&E -1	127	1	0		#REF!	#REF!	#REF!	#REF!	#REF!	0	0	0
776	A&E -1	126	1	0		#REF!	#REF!	#REF!	#REF!	#REF!	0	0	0
781	A&E -3	129	1	0		#REF!	#REF!	#REF!	#REF!	#REF!	0	0	0
781	A&E -2	129	1	0		#REF!	#REF!	#REF!	#REF!	#REF!	0	0	0
781	A&E -1	129	1	0		#REF!	#REF!	#REF!	#REF!	#REF!	0	0	0
785	A&E -1	130	0	0		#REF!	#REF!	#REF!	#REF!	#REF!	0	0	0
788	A&E -1	131	1	0		#REF!	#REF!	#REF!	#REF!	#REF!	0	0	0
793	A&E -1	133	0	0		#REF!	#REF!	#REF!	#REF!	#REF!	0	0	0
812	A&E -1	136	1	0		#REF!	#REF!	#REF!	#REF!	#REF!	0	0	0
812	A&E -2	136	1	0		#REF!	#REF!	#REF!	#REF!	#REF!	0	0	0
812	A&E -3	136	1	0		#REF!	#REF!	#REF!	#REF!	#REF!	0	0	0
815	A&E -1	132	0	0		#REF!	#REF!	#REF!	#REF!	#REF!	0	0	0
817	A&E -1	134	1	0		#REF!	#REF!	#REF!	#REF!	#REF!	0	0	0
820	A&E -1	135	0	0		#REF!	#REF!	#REF!	#REF!	#REF!	0	0	0
833	A&E -1	140	1	0		#REF!	#REF!	#REF!	#REF!	#REF!	0	0	0
842	A&E -2	144	0	0		#REF!	#REF!	#REF!	#REF!	#REF!	0	0	0
842	A&E -1	144	0	0		#REF!	#REF!	#REF!	#REF!	#REF!	0	0	0
843	A&E -1	137	0	0		#REF!	#REF!	#REF!	#REF!	#REF!	0	0	0
846	A&E -2	141	1	0		#REF!	#REF!	#REF!	#REF!	#REF!	0	0	0
846	A&E -1	141	1	0		#REF!	#REF!	#REF!	#REF!	#REF!	0	0	0
854	A&E -1	138	1	0		#REF!	#REF!	#REF!	#REF!	#REF!	0	0	0
857	A&E -2	143	0	0		#REF!	#REF!	#REF!	#REF!	#REF!	0	0	0
857	A&E -1	143	0	0		#REF!	#REF!	#REF!	#REF!	#REF!	0	0	0
858	A&E -1	142	0	0		#REF!	#REF!	#REF!	#REF!	#REF!	0	0	0
870	A&E -1	148	0	0		#REF!	#REF!	#REF!	#REF!	#REF!	0	0	0
887	A&E -3	139	1	0		#REF!	#REF!	#REF!	#REF!	#REF!	0	0	0
887	A&E -2	139	1	0		#REF!	#REF!	#REF!	#REF!	#REF!	0	0	0
887	A&E -1	139	1	0		#REF!	#REF!	#REF!	#REF!	#REF!	0	0	0
896	A&E -1	145	1	0		#REF!	#REF!	#REF!	#REF!	#REF!	0	0	0
907	A&E -2	150	0	3		#REF!	#REF!	#REF!	#REF!	#REF!	0	0	0
907	A&E -1	150	0	0		#REF!	#REF!	#REF!	#REF!	#REF!	0	0	0
908	A&E -2	153	0	0		#REF!	#REF!	#REF!	#REF!	#REF!	0	0	0
908	A&E -1	153	0	0		#REF!	#REF!	#REF!	#REF!	#REF!	0	0	0
919	A&E -2	151	1	0		#REF!	#REF!	#REF!	#REF!	#REF!	0	0	0
919	A&E -1	151	1	0		#REF!	#REF!	#REF!	#REF!	#REF!	0	0	0
920	A&E -3	149	1	0		#REF!	#REF!	#REF!	#REF!	#REF!	0	0	0
920	A&E -2	149	1	0		#REF!	#REF!	#REF!	#REF!	#REF!	0	0	0
920	A&E -1	149	1	0		#REF!	#REF!	#REF!	#REF!	#REF!	0	0	0
931	A&E -1	152	0	0		#REF!	#REF!	#REF!	#REF!	#REF!	0	0	0
936	A&E -1	157	0	0		#REF!	#REF!	#REF!	#REF!	#REF!	0	0	0
945	A&E -1	156	1	0		#REF!	#REF!	#REF!	#REF!	#REF!	0	0	0
950	A&E -2	155	0	0		#REF!	#REF!	#REF!	#REF!	#REF!	0	0	0
950	A&E -1	155	0	0		#REF!	#REF!	#REF!	#REF!	#REF!	0	0	0
957	A&E -1	154	1	0		#REF!	#REF!	#REF!	#REF!	#REF!	0	0	0
975	A&E -3	158	1	0		#REF!	#REF!	#REF!	#REF!	#REF!	0	0	0
975	A&E -2	158	1	0		#REF!	#REF!	#REF!	#REF!	#REF!	0	0	0
975	A&E -1	158	1	0		#REF!	#REF!	#REF!	#REF!	#REF!	0	0	0
978	A&E -3	159	1	0		#REF!	#REF!	#REF!	#REF!	#REF!	0	0	0
978	A&E -2	159	1	0		#REF!	#REF!	#REF!	#REF!	#REF!	0	0	0
978	A&E -1	159	1	0		#REF!	#REF!	#REF!	#REF!	#REF!	0	0	0
981	A&E -1	163	0	0		#REF!	#REF!	#REF!	#REF!	#REF!	0	0	0
993	A&E -3	163	1	0		#REF!	#REF!	#REF!	#REF!	#REF!	0	0	0
993	A&E -2	163	1	0		#REF!	#REF!	#REF!	#REF!	#REF!	0	0	0
993	A&E -1	163	1	0		#REF!	#REF!	#REF!	#REF!	#REF!	0	0	0
995	A&E -2	161	0	0		#REF!	#REF!	#REF!	#REF!	#REF!	0	0	0
995	A&E -1	161	0	0		#REF!	#REF!	#REF!	#REF!	#REF!	0	0	0
1005	A&E -1	160	1	0		#REF!	#REF!	#REF!	#REF!	#REF!	0	0	0
1016	A&E -2	165	0	0		#REF!	#REF!	#REF!	#REF!	#REF!	0	0	0
1016	A&E -1	165	0	0		#REF!	#REF!	#REF!	#REF!	#REF!	0	0	0
1019	A&E -1	164	1	0		#REF!	#REF!	#REF!	#REF!	#REF!	0	0	0
1020	A&E -1	167	0	0		#REF!	#REF!	#REF!	#REF!	#REF!	0	0	0
1029	A&E -1	166	0	0		#REF!	#REF!	#REF!	#REF!	#REF!	0	0	0
1058	A&E -2	172	1	0		#REF!	#REF!	#REF!	#REF!	#REF!	0	0	0
1058	A&E -1	172	1	0		#REF!	#REF!	#REF!	#REF!	#REF!	0	0	0
1059	A&E -1	173	0	0		#REF!	#REF!	#REF!	#REF!	#REF!	0	0	0
1067	A&E -1	174	0	0		#REF!	#REF!	#REF!	#REF!	#REF!	0	0	0
1076	A&E -1	170	1	0		#REF!	#REF!	#REF!	#REF!	#REF!	0	0	0
1081	A&E -1	169	1	0		#REF!	#REF!	#REF!	#REF!	#REF!	0	0	0
1081	A&E -2	169	1	0		#REF!	#REF!	#REF!	#REF!	#REF!	0	0	0
1097	A&E -1	177	0	0		#REF!	#REF!	#REF!	#REF!	#REF!	0	0	0
1097	A&E -2	177	0	0		#REF!	#REF!	#REF!	#REF!	#REF!	0	0	0
1124	A&E -1	176	1	0		#REF!	#REF!	#REF!	#REF!	#REF!	0	0	0
1124	A&E -2	176	1	0		#REF!	#REF!	#REF!	#REF!	#REF!	0	0	0
1124	A&E -3	176	1	0		#REF!	#REF!	#REF!	#REF!	#REF!	0	0	0
1126	A&E -1	175	1	0		#REF!	#REF!	#REF!	#REF!	#REF!	0	0	0
1130	A&E -1	178	0	0		#REF!	#REF!	#REF!	#REF!	#REF!	0	0	0
1136	A&E -2	182	1	0		#REF!	#REF!	#REF!	#REF!	#REF!	0	0	0
1136	A&E -1	182	1	0		#REF!	#REF!	#REF!	#REF!	#REF!	0	0	0
1147	A&E -1	180	1	0		#REF!	#REF!	#REF!	#REF!	#REF!	0	0	0
1148	A&E -2	179	0	0		#REF!	#REF!	#REF!	#REF!	#REF!	0	0	0
1148	A&E -1	179	0	0		#REF!	#REF!	#REF!	#REF!	#REF!	0	0	0
1165	A&E -2	183	0	0		#REF!	#REF!	#REF!	#REF!	#REF!	0	0	0
1165	A&E -1	183	0	0		#REF!	#REF!	#REF!	#REF!	#REF!	0	0	0
1172	A&E -1	181	1	0		#REF!	#REF!	#REF!	#REF!	#REF!	0	0	0
1183	A&E -1	184	0	0		#REF!	#REF!	#REF!	#REF!	#REF!	0	0	0
1196	A&E -1	185	0	0		#REF!	#REF!	#REF!	#REF!	#REF!	0	0	0
1197	A&E -1	186	1	0		#REF!	#REF!	#REF!	#REF!	#REF!	0	0	0
1211	A&E -2	188	0	0		#REF!	#REF!	#REF!	#REF!	#REF!	0	0	0
1211	A&E -1	188	0	0		#REF!	#REF!	#REF!	#REF!	#REF!	0	0	0
1219	A&E -1	187	0	0		#REF!	#REF!	#REF!	#REF!	#REF!	0	0	0
1241	A&E -2	192	1	0		#REF!	#REF!	#REF!	#REF!	#REF!	0	0	0
1241	A&E -1	192	1	0		#REF!	#REF!	#REF!	#REF!	#REF!	0	0	0
1245	A&E -2	189	1	0		#REF!	#REF!	#REF!	#REF!	#REF!	0	0	0
1245	A&E -1	189	1	0		#REF!	#REF!	#REF!	#REF!	#REF!	0	0	0
1246	A&E -2	192	0	0		#REF!	#REF!	#REF!	#REF!	#REF!	0	0	0
1246	A&E -1	192	0	0		#REF!	#REF!	#REF!	#REF!	#REF!	0	0	0
1250	A&E -1	190	1	0		#REF!	#REF!	#REF!	#REF!	#REF!	0	0	0
1261	A&E -2	193	0	0		#REF!	#REF!	#REF!	#REF!	#REF!	0	0	0
1261	A&E -1	193	0	0		#REF!	#REF!	#REF!	#REF!	#REF!	0	0	0
1264	A&E -4	194	1	0		#REF!	#REF!	#REF!	#REF!	#REF!	0	0	0
1264	A&E -3	194	1	0		#REF!	#REF!	#REF!	#REF!	#REF!	0	0	0
1264	A&E -2	194	1	0		#REF!	#REF!	#REF!	#REF!	#REF!	0	0	0
1264	A&E -1	194	1	0		#REF!	#REF!	#REF!	#REF!	#REF!	0	0	0
1265	A&E -1	196	0	0		#REF!	#REF!	#REF!	#REF!	#REF!	0	0	0
1279	A&E -3	197	1	0		#REF!	#REF!	#REF!	#REF!	#REF!	0	0	0
1279	A&E -2	197	1	0		#REF!	#REF!	#REF!	#REF!	#REF!	0	0	0
1279	A&E -1	197	1	0		#REF!	#REF!	#REF!	#REF!	#REF!	0	0	0
1282	A&E -1	201	1	0		#REF!	#REF!	#REF!	#REF!	#REF!	0	0	0
1285	A&E -1	195	1	0		#REF!	#REF!	#REF!	#REF!	#REF!	0	0	0
1293	A&E -1	198	0	0		#REF!	#REF!	#REF!	#REF!	#REF!	0	0	0
1303	A&E -1	200	0	0		#REF!	#REF!	#REF!	#REF!	#REF!	0	0	0
1308	A&E -2	199	0	0		#REF!	#REF!	#REF!	#REF!	#REF!	0	0	0
1308	A&E -1	199	0	0		#REF!	#REF!	#REF!	#REF!	#REF!	0	0	0
1335	A&E -2	202	1	0		#REF!	#REF!	#REF!	#REF!	#REF!	0	0	0
1335	A&E -1	202	1	0		#REF!	#REF!	#REF!	#REF!	#REF!	0	0	0
1368	A&E -6	203	1	0		#REF!	#REF!	#REF!	#REF!	#REF!	0	0	0
1368	A&E -5	203	1	0		#REF!	#REF!	#REF!	#REF!	#REF!	0	0	0
1368	A&E -4	203	1	0		#REF!	#REF!	#REF!	#REF!	#REF!	0	0	0
1368	A&E -3	203	1	0		#REF!	#REF!	#REF!	#REF!	#REF!	0	0	0
1368	A&E -2	203	1	0		#REF!	#REF!	#REF!	#REF!	#REF!	0	0	0
1368	A&E -1	203	1	0		#REF!	#REF!	#REF!	#REF!	#REF!	0	0	0
1386	A&E -1	204	0	0		#REF!	#REF!	#REF!	#REF!	#REF!	0	0	0
1398	A&E -1	208	0	0		#REF!	#REF!	#REF!	#REF!	#REF!	0	0	0
1425	A&E -2	205	1	0		#REF!	#REF!	#REF!	#REF!	#REF!	0	0	0
1425	A&E -1	205	1	0		#REF!	#REF!	#REF!	#REF!	#REF!	0	0	0
1427	A&E -2	207	0	0		#REF!	#REF!	#REF!	#REF!	#REF!	0	0	0
1427	A&E -1	207	0	0		#REF!	#REF!	#REF!	#REF!	#REF!	0	0	0
1431	A&E -2	216	1	0		#REF!	#REF!	#REF!	#REF!	#REF!	0	0	0
1431	A&E -1	216	1	0		#REF!	#REF!	#REF!	#REF!	#REF!	0	0	0
1436	A&E -5	210	1	0		#REF!	#REF!	#REF!	#REF!	#REF!	0	0	0
1436	A&E -4	210	1	0		#REF!	#REF!	#REF!	#REF!	#REF!	0	0	0
1436	A&E -3	210	1	0		#REF!	#REF!	#REF!	#REF!	#REF!	0	0	0
1436	A&E -2	210	1	0		#REF!	#REF!	#REF!	#REF!	#REF!	0	0	0
1436	A&E -1	210	1	0		#REF!	#REF!	#REF!	#REF!	#REF!	0	0	0
1439	A&E -1	215	0	0		#REF!	#REF!	#REF!	#REF!	#REF!	0	0	0
1443	A&E -1	211	0	0		#REF!	#REF!	#REF!	#REF!	#REF!	0	0	0
1444	A&E -6	214	1	0		#REF!	#REF!	#REF!	#REF!	#REF!	0	0	0
1444	A&E -5	214	1	0		#REF!	#REF!	#REF!	#REF!	#REF!	0	0	0
1444	A&E -4	214	1	0		#REF!	#REF!	#REF!	#REF!	#REF!	0	0	0
1444	A&E -3	214	1	0		#REF!	#REF!	#REF!	#REF!	#REF!	0	0	0
1444	A&E -2	214	1	0		#REF!	#REF!	#REF!	#REF!	#REF!	0	0	0
1444	A&E -1	214	1	0		#REF!	#REF!	#REF!	#REF!	#REF!	0	0	0
1446	A&E -1	209	0	0		#REF!	#REF!	#REF!	#REF!	#REF!	0	0	0
1449	A&E -1	213	1	0		#REF!	#REF!	#REF!	#REF!	#REF!	0	0	0
1451	A&E -1	212	0	0		#REF!	#REF!	#REF!	#REF!	#REF!	0	0	0
1475	A&E -2	222	1	0		#REF!	#REF!	#REF!	#REF!	#REF!	0	0	0
1475	A&E -1	222	1	0		#REF!	#REF!	#REF!	#REF!	#REF!	0	0	0
1478	A&E -1	218	0	0		#REF!	#REF!	#REF!	#REF!	#REF!	0	0	0
1480	A&E -2	219	0	0		#REF!	#REF!	#REF!	#REF!	#REF!	0	0	0
1480	A&E -1	219	0	0		#REF!	#REF!	#REF!	#REF!	#REF!	0	0	0
1506	A&E -1	223	1	0		#REF!	#REF!	#REF!	#REF!	#REF!	0	0	0
1512	A&E -2	220	1	0		#REF!	#REF!	#REF!	#REF!	#REF!	0	0	0
1512	A&E -1	220	1	0		#REF!	#REF!	#REF!	#REF!	#REF!	0	0	0
1538	A&E -1	221	1	0		#REF!	#REF!	#REF!	#REF!	#REF!	0	0	0
1541	A&E -1	224	0	0		#REF!	#REF!	#REF!	#REF!	#REF!	0	0	0
1547	A&E -1	225	1	0		#REF!	#REF!	#REF!	#REF!	#REF!	0	0	0
1560	A&E -1	227	0	0		#REF!	#REF!	#REF!	#REF!	#REF!	0	0	0
1568	A&E -3	228	0	0		#REF!	#REF!	#REF!	#REF!	#REF!	0	0	0
1568	A&E -2	228	0	0		#REF!	#REF!	#REF!	#REF!	#REF!	0	0	0
1568	A&E -1	228	0	0		#REF!	#REF!	#REF!	#REF!	#REF!	0	0	0
1571	A&E -3	226	1	0		#REF!	#REF!	#REF!	#REF!	#REF!	0	0	0
1571	A&E -2	226	1	0		#REF!	#REF!	#REF!	#REF!	#REF!	0	0	0
1571	A&E -1	226	1	0		#REF!	#REF!	#REF!	#REF!	#REF!	0	0	0
1577	A&E -1	229	1	0		#REF!	#REF!	#REF!	#REF!	#REF!	0	0	0
1580	A&E -3	231	0	0		#REF!	#REF!	#REF!	#REF!	#REF!	0	0	0
1580	A&E -2	231	0	0		#REF!	#REF!	#REF!	#REF!	#REF!	0	0	0
1580	A&E -1	231	0	0		#REF!	#REF!	#REF!	#REF!	#REF!	0	0	0
1583	A&E -1	230	1	0		#REF!	#REF!	#REF!	#REF!	#REF!	0	0	0
1592	A&E -2	232	0	0		#REF!	#REF!	#REF!	#REF!	#REF!	0	0	0
1592	A&E -1	232	0	0		#REF!	#REF!	#REF!	#REF!	#REF!	0	0	0
1607	A&E -2	234	0	0		#REF!	#REF!	#REF!	#REF!	#REF!	0	0	0
1607	A&E -1	234	0	0		#REF!	#REF!	#REF!	#REF!	#REF!	0	0	0
1608	A&E -1	233	1	0		#REF!	#REF!	#REF!	#REF!	#REF!	0	0	0
1623	A&E -1	236	1	0		#REF!	#REF!	#REF!	#REF!	#REF!	0	0	0
1627	A&E -1	237	0	0		#REF!	#REF!	#REF!	#REF!	#REF!	0	0	0
1637	A&E -1	238	1	0		#REF!	#REF!	#REF!	#REF!	#REF!	0	0	0
1649	A&E -1	239	0	0		#REF!	#REF!	#REF!	#REF!	#REF!	0	0	0
1670	A&E -1	241	1	0		#REF!	#REF!	#REF!	#REF!	#REF!	0	0	0
1685	A&E -2	235	1	0		#REF!	#REF!	#REF!	#REF!	#REF!	0	0	0
1685	A&E -1	235	1	0		#REF!	#REF!	#REF!	#REF!	#REF!	0	0	0
1689	A&E -2	244	0	0		#REF!	#REF!	#REF!	#REF!	#REF!	0	0	0
1689	A&E -1	244	0	0		#REF!	#REF!	#REF!	#REF!	#REF!	0	0	0
1696	A&E -1	242	1	0		#REF!	#REF!	#REF!	#REF!	#REF!	0	0	0
1697	A&E -1	245	0	0		#REF!	#REF!	#REF!	#REF!	#REF!	0	0	0
1703	A&E -5	255	0	0		#REF!	#REF!	#REF!	#REF!	#REF!	0	0	0
1703	A&E -4	255	0	4		#REF!	#REF!	#REF!	#REF!	#REF!	0	0	0
1703	A&E -3	255	0	4		#REF!	#REF!	#REF!	#REF!	#REF!	0	0	0
1703	A&E -2	255	0	0		#REF!	#REF!	#REF!	#REF!	#REF!	0	0	0
1703	A&E -1	255	0	0		#REF!	#REF!	#REF!	#REF!	#REF!	0	0	0
1714	A&E -1	248	1	0		#REF!	#REF!	#REF!	#REF!	#REF!	0	0	0
1716	A&E -2	246	0	0		#REF!	#REF!	#REF!	#REF!	#REF!	0	0	0
1716	A&E -1	246	0	0		#REF!	#REF!	#REF!	#REF!	#REF!	0	0	0
1717	A&E -1	247	0	0		#REF!	#REF!	#REF!	#REF!	#REF!	0	0	0
1718	A&E -1	262	1	0		#REF!	#REF!	#REF!	#REF!	#REF!	0	0	0
1720	A&E -1	249	1	0		#REF!	#REF!	#REF!	#REF!	#REF!	0	0	0
1726	A&E -1	257	0	0		#REF!	#REF!	#REF!	#REF!	#REF!	0	0	0
1730	A&E -1	251	0	0		#REF!	#REF!	#REF!	#REF!	#REF!	0	0	0
1732	A&E -5	258	1	0		#REF!	#REF!	#REF!	#REF!	#REF!	0	0	0
1732	A&E -4	258	1	0		#REF!	#REF!	#REF!	#REF!	#REF!	0	0	0
1732	A&E -3	258	1	0		#REF!	#REF!	#REF!	#REF!	#REF!	0	0	0
1732	A&E -2	258	1	0		#REF!	#REF!	#REF!	#REF!	#REF!	0	0	0
1732	A&E -1	258	1	0		#REF!	#REF!	#REF!	#REF!	#REF!	0	0	0
1734	A&E -1	253	1	0		#REF!	#REF!	#REF!	#REF!	#REF!	0	0	0
1735	A&E -3	252	1	0		#REF!	#REF!	#REF!	#REF!	#REF!	0	0	0
1735	A&E -2	252	1	0		#REF!	#REF!	#REF!	#REF!	#REF!	0	0	0
1735	A&E -1	252	1	0		#REF!	#REF!	#REF!	#REF!	#REF!	0	0	0
1743	A&E -1	256	0	0		#REF!	#REF!	#REF!	#REF!	#REF!	0	0	0
1745	A&E -1	250	0	0		#REF!	#REF!	#REF!	#REF!	#REF!	0	0	0
1749	A&E -2	260	1	0		#REF!	#REF!	#REF!	#REF!	#REF!	0	0	0
1749	A&E -1	260	1	0		#REF!	#REF!	#REF!	#REF!	#REF!	0	0	0
1755	A&E -3	261	0	0		#REF!	#REF!	#REF!	#REF!	#REF!	0	0	0
1755	A&E -2	261	0	0		#REF!	#REF!	#REF!	#REF!	#REF!	0	0	0
1755	A&E -1	261	0	0		#REF!	#REF!	#REF!	#REF!	#REF!	0	0	0
1763	A&E -3	263	1	0		#REF!	#REF!	#REF!	#REF!	#REF!	0	0	0
1763	A&E -2	263	1	0		#REF!	#REF!	#REF!	#REF!	#REF!	0	0	0
1763	A&E -1	263	1	0		#REF!	#REF!	#REF!	#REF!	#REF!	0	0	0
1769	A&E -1	265	1	0		#REF!	#REF!	#REF!	#REF!	#REF!	0	0	0
1782	A&E -3	273	1	0		#REF!	#REF!	#REF!	#REF!	#REF!	0	0	0
1782	A&E -2	273	1	0		#REF!	#REF!	#REF!	#REF!	#REF!	0	0	0
1782	A&E -1	273	1	0		#REF!	#REF!	#REF!	#REF!	#REF!	0	0	0
1791	A&E -2	268	0	0		#REF!	#REF!	#REF!	#REF!	#REF!	0	0	0
1791	A&E -1	268	0	0		#REF!	#REF!	#REF!	#REF!	#REF!	0	0	0
1794	A&E -1	269	0	0		#REF!	#REF!	#REF!	#REF!	#REF!	0	0	0
1795	A&E -1	266	1	0		#REF!	#REF!	#REF!	#REF!	#REF!	0	0	0
1814	A&E -2	271	0	0		#REF!	#REF!	#REF!	#REF!	#REF!	0	0	0
1814	A&E -1	271	0	0		#REF!	#REF!	#REF!	#REF!	#REF!	0	0	0
1823	A&E -1	272	1	0		#REF!	#REF!	#REF!	#REF!	#REF!	0	0	0
1833	A&E -1	274	0	0		#REF!	#REF!	#REF!	#REF!	#REF!	0	0	0
1849	A&E -1	276	1	0		#REF!	#REF!	#REF!	#REF!	#REF!	0	0	0
1853	A&E -1	277	0	0		#REF!	#REF!	#REF!	#REF!	#REF!	0	0	0
1855	A&E -2	280	1	0		#REF!	#REF!	#REF!	#REF!	#REF!	0	0	0
1855	A&E -1	280	1	0		#REF!	#REF!	#REF!	#REF!	#REF!	0	0	0
1858	A&E -1	279	0	0		#REF!	#REF!	#REF!	#REF!	#REF!	0	0	0
1859	A&E -1	267	1	0		#REF!	#REF!	#REF!	#REF!	#REF!	0	0	0
1862	A&E -1	275	0	0		#REF!	#REF!	#REF!	#REF!	#REF!	0	0	0
1863	A&E -1	285	1	0		#REF!	#REF!	#REF!	#REF!	#REF!	0	0	0
1865	A&E -2	281	0	0		#REF!	#REF!	#REF!	#REF!	#REF!	0	0	0
1865	A&E -1	281	0	0		#REF!	#REF!	#REF!	#REF!	#REF!	0	0	0
1869	A&E -1	282	1	0		#REF!	#REF!	#REF!	#REF!	#REF!	0	0	0
1884	A&E -1	283	1	0		#REF!	#REF!	#REF!	#REF!	#REF!	0	0	0
1892	A&E -2	286	0	0		#REF!	#REF!	#REF!	#REF!	#REF!	0	0	0
1892	A&E -1	286	0	0		#REF!	#REF!	#REF!	#REF!	#REF!	0	0	0
1897	A&E -1	288	0	0		#REF!	#REF!	#REF!	#REF!	#REF!	0	0	0
1900	A&E -4	287	0	0		#REF!	#REF!	#REF!	#REF!	#REF!	0	0	0
1900	A&E -3	287	0	0		#REF!	#REF!	#REF!	#REF!	#REF!	0	0	0
1900	A&E -2	287	0	0		#REF!	#REF!	#REF!	#REF!	#REF!	0	0	0
1900	A&E -1	287	0	0		#REF!	#REF!	#REF!	#REF!	#REF!	0	0	0
1906	A&E -3	294	1	0		#REF!	#REF!	#REF!	#REF!	#REF!	0	0	0
1906	A&E -2	294	1	0		#REF!	#REF!	#REF!	#REF!	#REF!	0	0	0
1906	A&E -1	294	1	0		#REF!	#REF!	#REF!	#REF!	#REF!	0	0	0
1914	A&E -2	291	1	0		#REF!	#REF!	#REF!	#REF!	#REF!	0	0	0
1914	A&E -1	291	1	0		#REF!	#REF!	#REF!	#REF!	#REF!	0	0	0
1922	A&E -1	289	0	0		#REF!	#REF!	#REF!	#REF!	#REF!	0	0	0
1923	A&E -1	290	0	0		#REF!	#REF!	#REF!	#REF!	#REF!	0	0	0
1926	A&E -3	295	0	0		#REF!	#REF!	#REF!	#REF!	#REF!	0	0	0
1926	A&E -2	295	0	0		#REF!	#REF!	#REF!	#REF!	#REF!	0	0	0
1926	A&E -1	295	0	0		#REF!	#REF!	#REF!	#REF!	#REF!	0	0	0
1937	A&E -2	296	1	0		#REF!	#REF!	#REF!	#REF!	#REF!	0	0	0
1937	A&E -1	296	1	0		#REF!	#REF!	#REF!	#REF!	#REF!	0	0	0
1945	A&E -1	293	1	0		#REF!	#REF!	#REF!	#REF!	#REF!	0	0	0
1945	A&E -2	293	1	0		#REF!	#REF!	#REF!	#REF!	#REF!	0	0	0
1945	A&E -3	293	1	0		#REF!	#REF!	#REF!	#REF!	#REF!	0	0	0
1945	A&E -4	293	1	0		#REF!	#REF!	#REF!	#REF!	#REF!	0	0	0
1945	A&E -5	293	1	0		#REF!	#REF!	#REF!	#REF!	#REF!	0	0	0
1957	A&E -1	299	0	0		#REF!	#REF!	#REF!	#REF!	#REF!	0	0	0
1958	A&E -1	303	1	0		#REF!	#REF!	#REF!	#REF!	#REF!	0	0	0
1965	A&E -1	298	0	0		#REF!	#REF!	#REF!	#REF!	#REF!	0	0	0
1966	A&E -1	300	1	0		#REF!	#REF!	#REF!	#REF!	#REF!	0	0	0
1983	A&E -1	301	0	0		#REF!	#REF!	#REF!	#REF!	#REF!	0	0	0
1987	A&E -1	302	1	0		#REF!	#REF!	#REF!	#REF!	#REF!	0	0	0
1993	A&E -2	297	1	0		#REF!	#REF!	#REF!	#REF!	#REF!	0	0	0
1993	A&E -1	297	1	0		#REF!	#REF!	#REF!	#REF!	#REF!	0	0	0
2001	A&E -2	305	0	0		#REF!	#REF!	#REF!	#REF!	#REF!	0	0	0
2001	A&E -1	305	0	0		#REF!	#REF!	#REF!	#REF!	#REF!	0	0	0
2011	A&E -1	304	0	0		#REF!	#REF!	#REF!	#REF!	#REF!	0	0	0
2025	A&E -1	306	1	0		#REF!	#REF!	#REF!	#REF!	#REF!	0	0	0
2045	A&E -1	310	1	0		#REF!	#REF!	#REF!	#REF!	#REF!	0	0	0
2046	A&E -1	309	0	0		#REF!	#REF!	#REF!	#REF!	#REF!	0	0	0
2061	A&E -1	308	1	0		#REF!	#REF!	#REF!	#REF!	#REF!	0	0	0
2065	A&E -1	311	0	0		#REF!	#REF!	#REF!	#REF!	#REF!	0	0	0
2070	A&E -2	313	0	0		#REF!	#REF!	#REF!	#REF!	#REF!	0	0	0
2070	A&E -1	313	0	0		#REF!	#REF!	#REF!	#REF!	#REF!	0	0	0
2077	A&E -1	314	1	0		#REF!	#REF!	#REF!	#REF!	#REF!	0	0	0
2082	A&E -1	315	1	0		#REF!	#REF!	#REF!	#REF!	#REF!	0	0	0
2090	A&E -3	316	1	0		#REF!	#REF!	#REF!	#REF!	#REF!	0	0	0
2090	A&E -2	316	1	0		#REF!	#REF!	#REF!	#REF!	#REF!	0	0	0
2090	A&E -1	316	1	0		#REF!	#REF!	#REF!	#REF!	#REF!	0	0	0
2111	A&E -1	312	1	0		#REF!	#REF!	#REF!	#REF!	#REF!	0	0	0
2112	A&E -2	317	0	0		#REF!	#REF!	#REF!	#REF!	#REF!	0	0	0
2112	A&E -1	317	0	0		#REF!	#REF!	#REF!	#REF!	#REF!	0	0	0
2115	A&E -1	319	1	0		#REF!	#REF!	#REF!	#REF!	#REF!	0	0	0
2125	A&E -1	322	1	0		#REF!	#REF!	#REF!	#REF!	#REF!	0	0	0
2128	A&E -3	320	1	0		#REF!	#REF!	#REF!	#REF!	#REF!	0	0	0
2128	A&E -2	320	1	0		#REF!	#REF!	#REF!	#REF!	#REF!	0	0	0
2128	A&E -1	320	1	2		#REF!	#REF!	#REF!	#REF!	#REF!	0	0	0
2130	A&E -1	324	0	0		#REF!	#REF!	#REF!	#REF!	#REF!	0	0	0
2132	A&E -2	323	0	0		#REF!	#REF!	#REF!	#REF!	#REF!	0	0	0
2132	A&E -1	323	0	0		#REF!	#REF!	#REF!	#REF!	#REF!	0	0	0
2136	A&E -2	321	0	0		#REF!	#REF!	#REF!	#REF!	#REF!	0	0	0
2136	A&E -1	321	0	0		#REF!	#REF!	#REF!	#REF!	#REF!	0	0	0
2141	A&E -2	327	1	0		#REF!	#REF!	#REF!	#REF!	#REF!	0	0	0
2141	A&E -1	327	1	0		#REF!	#REF!	#REF!	#REF!	#REF!	0	0	0
2147	A&E -1	330	0	0		#REF!	#REF!	#REF!	#REF!	#REF!	0	0	0
2151	A&E -4	325	0	0		#REF!	#REF!	#REF!	#REF!	#REF!	0	0	0
2151	A&E -3	325	0	0		#REF!	#REF!	#REF!	#REF!	#REF!	0	0	0
2151	A&E -2	325	0	0		#REF!	#REF!	#REF!	#REF!	#REF!	0	0	0
2151	A&E -1	325	0	0		#REF!	#REF!	#REF!	#REF!	#REF!	0	0	0
2153	A&E -1	328	0	0		#REF!	#REF!	#REF!	#REF!	#REF!	0	0	0
2156	A&E -1	326	1	0		#REF!	#REF!	#REF!	#REF!	#REF!	0	0	0
2163	A&E -1	329	1	0		#REF!	#REF!	#REF!	#REF!	#REF!	0	0	0
2164	A&E -3	332	0	2		#REF!	#REF!	#REF!	#REF!	#REF!	0	0	0
2164	A&E -2	332	0	0		#REF!	#REF!	#REF!	#REF!	#REF!	0	0	0
2164	A&E -1	332	0	0		#REF!	#REF!	#REF!	#REF!	#REF!	0	0	0
2167	A&E -1	331	1	0		#REF!	#REF!	#REF!	#REF!	#REF!	0	0	0
2170	A&E -1	333	1	0		#REF!	#REF!	#REF!	#REF!	#REF!	0	0	0
2183	A&E -2	335	0	0		#REF!	#REF!	#REF!	#REF!	#REF!	0	0	0
2183	A&E -1	335	0	0		#REF!	#REF!	#REF!	#REF!	#REF!	0	0	0
2184	A&E -1	336	1	0		#REF!	#REF!	#REF!	#REF!	#REF!	0	0	0
2186	A&E -2	334	0	0		#REF!	#REF!	#REF!	#REF!	#REF!	0	0	0
2186	A&E -1	334	0	0		#REF!	#REF!	#REF!	#REF!	#REF!	0	0	0
2192	A&E -2	337	0	0		#REF!	#REF!	#REF!	#REF!	#REF!	0	0	0
2192	A&E -1	337	0	0		#REF!	#REF!	#REF!	#REF!	#REF!	0	0	0
2201	A&E -1	338	0	0		#REF!	#REF!	#REF!	#REF!	#REF!	0	0	0
2218	A&E -1	339	0	0		#REF!	#REF!	#REF!	#REF!	#REF!	0	0	0
2231	A&E -1	340	1	0		#REF!	#REF!	#REF!	#REF!	#REF!	0	0	0
2240	A&E -1	341	1	0		#REF!	#REF!	#REF!	#REF!	#REF!	0	0	0
2249	A&E -5	343	1	0		#REF!	#REF!	#REF!	#REF!	#REF!	0	0	0
2249	A&E -4	343	1	0		#REF!	#REF!	#REF!	#REF!	#REF!	0	0	0
2249	A&E -3	343	1	0		#REF!	#REF!	#REF!	#REF!	#REF!	0	0	0
2249	A&E -2	343	1	0		#REF!	#REF!	#REF!	#REF!	#REF!	0	0	0
2249	A&E -1	343	1	0		#REF!	#REF!	#REF!	#REF!	#REF!	0	0	0
2250	A&E -1	342	1	0		#REF!	#REF!	#REF!	#REF!	#REF!	0	0	0
2252	A&E -1	346	0	0		#REF!	#REF!	#REF!	#REF!	#REF!	0	0	0
2253	A&E -1	345	0	0		#REF!	#REF!	#REF!	#REF!	#REF!	0	0	0
2258	A&E -2	348	1	0		#REF!	#REF!	#REF!	#REF!	#REF!	0	0	0
2258	A&E -1	348	1	0		#REF!	#REF!	#REF!	#REF!	#REF!	0	0	0
2260	A&E -1	344	1	0		#REF!	#REF!	#REF!	#REF!	#REF!	0	0	0
2262	A&E -1	347	0	0		#REF!	#REF!	#REF!	#REF!	#REF!	0	0	0
2266	A&E -1	353	1	0		#REF!	#REF!	#REF!	#REF!	#REF!	0	0	0
2267	A&E -1	349	1	0		#REF!	#REF!	#REF!	#REF!	#REF!	0	0	0
2268	A&E -1	359	1	0		#REF!	#REF!	#REF!	#REF!	#REF!	0	0	0
2278	A&E -1	361	0	0		#REF!	#REF!	#REF!	#REF!	#REF!	0	0	0
2281	A&E -1	352	0	0		#REF!	#REF!	#REF!	#REF!	#REF!	0	0	0
2282	A&E -2	350	1	0		#REF!	#REF!	#REF!	#REF!	#REF!	0	0	0
2282	A&E -1	350	1	0		#REF!	#REF!	#REF!	#REF!	#REF!	0	0	0
2284	A&E -3	351	0	0		#REF!	#REF!	#REF!	#REF!	#REF!	0	0	0
2284	A&E -2	351	0	0		#REF!	#REF!	#REF!	#REF!	#REF!	0	0	0
2284	A&E -1	351	0	0		#REF!	#REF!	#REF!	#REF!	#REF!	0	0	0
2288	A&E -1	360	0	0		#REF!	#REF!	#REF!	#REF!	#REF!	0	0	0
2291	A&E -1	357	1	0		#REF!	#REF!	#REF!	#REF!	#REF!	0	0	0
2292	A&E -1	363	1	0		#REF!	#REF!	#REF!	#REF!	#REF!	0	0	0
2293	A&E -2	362	0	0		#REF!	#REF!	#REF!	#REF!	#REF!	0	0	0
2293	A&E -1	362	0	0		#REF!	#REF!	#REF!	#REF!	#REF!	0	0	0
2296	A&E -2	354	0	0		#REF!	#REF!	#REF!	#REF!	#REF!	0	0	0
2296	A&E -1	354	0	0		#REF!	#REF!	#REF!	#REF!	#REF!	0	0	0
2297	A&E -1	355	0	0		#REF!	#REF!	#REF!	#REF!	#REF!	0	0	0
2302	A&E -2	356	1	0		#REF!	#REF!	#REF!	#REF!	#REF!	0	0	0
2302	A&E -1	356	1	0		#REF!	#REF!	#REF!	#REF!	#REF!	0	0	0
2303	A&E -2	358	0	0		#REF!	#REF!	#REF!	#REF!	#REF!	0	0	0
2303	A&E -1	358	0	0		#REF!	#REF!	#REF!	#REF!	#REF!	0	0	0
2320	A&E -2	364	0	0		#REF!	#REF!	#REF!	#REF!	#REF!	0	0	0
2320	A&E -1	364	0	0		#REF!	#REF!	#REF!	#REF!	#REF!	0	0	0
2325	A&E -1	366	1	0		#REF!	#REF!	#REF!	#REF!	#REF!	0	0	0
2327	A&E -5	365	1	0		#REF!	#REF!	#REF!	#REF!	#REF!	0	0	0
2327	A&E -4	365	1	0		#REF!	#REF!	#REF!	#REF!	#REF!	0	0	0
2327	A&E -3	365	1	0		#REF!	#REF!	#REF!	#REF!	#REF!	0	0	0
2327	A&E -2	365	1	0		#REF!	#REF!	#REF!	#REF!	#REF!	0	0	0
2327	A&E -1	365	1	0		#REF!	#REF!	#REF!	#REF!	#REF!	0	0	0
2328	A&E -2	369	0	0		#REF!	#REF!	#REF!	#REF!	#REF!	0	0	0
2328	A&E -1	369	0	0		#REF!	#REF!	#REF!	#REF!	#REF!	0	0	0
2336	A&E -1	368	1	0		#REF!	#REF!	#REF!	#REF!	#REF!	0	0	0
2340	A&E -2	367	0	0		#REF!	#REF!	#REF!	#REF!	#REF!	0	0	0
2340	A&E -1	367	0	0		#REF!	#REF!	#REF!	#REF!	#REF!	0	0	0
2350	A&E -1	371	1	0		#REF!	#REF!	#REF!	#REF!	#REF!	0	0	0
2359	A&E -2	377	1	0		#REF!	#REF!	#REF!	#REF!	#REF!	0	0	0
2359	A&E -1	377	1	0		#REF!	#REF!	#REF!	#REF!	#REF!	0	0	0
2360	A&E -3	370	0	0		#REF!	#REF!	#REF!	#REF!	#REF!	0	0	0
2360	A&E -2	370	0	0		#REF!	#REF!	#REF!	#REF!	#REF!	0	0	0
2360	A&E -1	370	0	0		#REF!	#REF!	#REF!	#REF!	#REF!	0	0	0
2365	A&E -2	373	1	0		#REF!	#REF!	#REF!	#REF!	#REF!	0	0	0
2365	A&E -1	373	1	0		#REF!	#REF!	#REF!	#REF!	#REF!	0	0	0
2372	A&E -1	372	1	0		#REF!	#REF!	#REF!	#REF!	#REF!	0	0	0
2379	A&E -1	376	1	0		#REF!	#REF!	#REF!	#REF!	#REF!	0	0	0
2385	A&E -1	374	0	0		#REF!	#REF!	#REF!	#REF!	#REF!	0	0	0
2398	A&E -1	375	0	0		#REF!	#REF!	#REF!	#REF!	#REF!	0	0	0
2409	A&E -1	378	0	0		#REF!	#REF!	#REF!	#REF!	#REF!	0	0	0
2421	A&E -1	379	0	0		#REF!	#REF!	#REF!	#REF!	#REF!	0	0	0
2438	A&E -1	380	0	0		#REF!	#REF!	#REF!	#REF!	#REF!	0	0	0
2450	A&E -1	382	1	0		#REF!	#REF!	#REF!	#REF!	#REF!	0	0	0
2470	A&E -1	386	1	0		#REF!	#REF!	#REF!	#REF!	#REF!	0	0	0
2471	A&E -2	384	1	0		#REF!	#REF!	#REF!	#REF!	#REF!	0	0	0
2471	A&E -1	384	1	0		#REF!	#REF!	#REF!	#REF!	#REF!	0	0	0
2473	A&E -1	387	0	0		#REF!	#REF!	#REF!	#REF!	#REF!	0	0	0
2478	A&E -2	383	0	2		#REF!	#REF!	#REF!	#REF!	#REF!	0	0	0
2478	A&E -1	383	0	0		#REF!	#REF!	#REF!	#REF!	#REF!	0	0	0
2486	A&E -2	388	1	0		#REF!	#REF!	#REF!	#REF!	#REF!	0	0	0
2486	A&E -1	388	1	0		#REF!	#REF!	#REF!	#REF!	#REF!	0	0	0
2489	A&E -1	385	1	0		#REF!	#REF!	#REF!	#REF!	#REF!	0	0	0
2496	A&E -3	389	0	0		#REF!	#REF!	#REF!	#REF!	#REF!	0	0	0
2496	A&E -2	389	0	0		#REF!	#REF!	#REF!	#REF!	#REF!	0	0	0
2496	A&E -1	389	0	0		#REF!	#REF!	#REF!	#REF!	#REF!	0	0	0
2500	A&E -1	391	1	0		#REF!	#REF!	#REF!	#REF!	#REF!	0	0	0
2501	A&E -1	392	1	0		#REF!	#REF!	#REF!	#REF!	#REF!	0	0	0
2505	A&E -1	393	0	0		#REF!	#REF!	#REF!	#REF!	#REF!	0	0	0
2507	A&E -1	394	0	0		#REF!	#REF!	#REF!	#REF!	#REF!	0	0	0
2511	A&E -1	396	1	0		#REF!	#REF!	#REF!	#REF!	#REF!	0	0	0
2522	A&E -1	395	0	0		#REF!	#REF!	#REF!	#REF!	#REF!	0	0	0
2532	A&E -1	398	0	0		#REF!	#REF!	#REF!	#REF!	#REF!	0	0	0
2538	A&E -1	399	1	0		#REF!	#REF!	#REF!	#REF!	#REF!	0	0	0
2543	A&E -2	397	1	0		#REF!	#REF!	#REF!	#REF!	#REF!	0	0	0
2543	A&E -1	397	1	0		#REF!	#REF!	#REF!	#REF!	#REF!	0	0	0
2545	A&E -1	403	1	0		#REF!	#REF!	#REF!	#REF!	#REF!	0	0	0
2552	A&E -2	400	1	0		#REF!	#REF!	#REF!	#REF!	#REF!	0	0	0
2552	A&E -1	400	1	5		#REF!	#REF!	#REF!	#REF!	#REF!	0	0	0
2556	A&E -1	402	0	0		#REF!	#REF!	#REF!	#REF!	#REF!	0	0	0
2566	A&E -2	805	0	0		#REF!	#REF!	#REF!	#REF!	#REF!	0	0	0
2566	A&E -1	805	0	0		#REF!	#REF!	#REF!	#REF!	#REF!	0	0	0
2569	A&E -3	804	0	0		#REF!	#REF!	#REF!	#REF!	#REF!	0	0	0
2569	A&E -2	804	0	0		#REF!	#REF!	#REF!	#REF!	#REF!	0	0	0
2569	A&E -1	804	0	0		#REF!	#REF!	#REF!	#REF!	#REF!	0	0	0
2573	A&E -4	406	1	0		#REF!	#REF!	#REF!	#REF!	#REF!	0	0	0
2573	A&E -3	406	1	0		#REF!	#REF!	#REF!	#REF!	#REF!	0	0	0
2573	A&E -2	406	1	0		#REF!	#REF!	#REF!	#REF!	#REF!	0	0	0
2573	A&E -1	406	1	0		#REF!	#REF!	#REF!	#REF!	#REF!	0	0	0
2580	A&E -1	407	1	0		#REF!	#REF!	#REF!	#REF!	#REF!	0	0	0
2583	A&E -3	409	0	3		#REF!	#REF!	#REF!	#REF!	#REF!	0	0	0
2583	A&E -2	409	0	0		#REF!	#REF!	#REF!	#REF!	#REF!	0	0	0
2583	A&E -1	409	0	0		#REF!	#REF!	#REF!	#REF!	#REF!	0	0	0
2586	A&E -1	408	0	0		#REF!	#REF!	#REF!	#REF!	#REF!	0	0	0
2599	A&E -1	411	0	0		#REF!	#REF!	#REF!	#REF!	#REF!	0	0	0
2602	A&E -2	410	1	0		#REF!	#REF!	#REF!	#REF!	#REF!	0	0	0
2602	A&E -1	410	1	3		#REF!	#REF!	#REF!	#REF!	#REF!	0	0	0
2612	A&E -1	413	1	0		#REF!	#REF!	#REF!	#REF!	#REF!	0	0	0
2614	A&E -1	415	0	0		#REF!	#REF!	#REF!	#REF!	#REF!	0	0	0
2670	A&E -2	416	0	0		#REF!	#REF!	#REF!	#REF!	#REF!	0	0	0
2670	A&E -1	416	0	0		#REF!	#REF!	#REF!	#REF!	#REF!	0	0	0
2681	A&E -1	418	0	0		#REF!	#REF!	#REF!	#REF!	#REF!	0	0	0
2690	A&E -1	417	1	0		#REF!	#REF!	#REF!	#REF!	#REF!	0	0	0
2697	A&E -1	421	1	0		#REF!	#REF!	#REF!	#REF!	#REF!	0	0	0
2698	A&E -1	419	1	0		#REF!	#REF!	#REF!	#REF!	#REF!	0	0	0
2701	A&E -1	420	1	0		#REF!	#REF!	#REF!	#REF!	#REF!	0	0	0
2710	A&E -2	422	0	0		#REF!	#REF!	#REF!	#REF!	#REF!	0	0	0
2710	A&E -1	422	0	0		#REF!	#REF!	#REF!	#REF!	#REF!	0	0	0
2712	A&E -1	424	1	0		#REF!	#REF!	#REF!	#REF!	#REF!	0	0	0
2714	A&E -1	423	0	0		#REF!	#REF!	#REF!	#REF!	#REF!	0	0	0
2718	A&E -3	425	0	0		#REF!	#REF!	#REF!	#REF!	#REF!	0	0	0
2718	A&E -2	425	0	0		#REF!	#REF!	#REF!	#REF!	#REF!	0	0	0
2718	A&E -1	425	0	0		#REF!	#REF!	#REF!	#REF!	#REF!	0	0	0
2721	A&E -1	426	1	0		#REF!	#REF!	#REF!	#REF!	#REF!	0	0	0
2725	A&E -1	431	1	0		#REF!	#REF!	#REF!	#REF!	#REF!	0	0	0
2728	A&E -2	429	0	1		#REF!	#REF!	#REF!	#REF!	#REF!	0	0	0
2728	A&E -1	429	0	0		#REF!	#REF!	#REF!	#REF!	#REF!	0	0	0
2743	A&E -3	432	0	0		#REF!	#REF!	#REF!	#REF!	#REF!	0	0	0
2743	A&E -2	432	0	0		#REF!	#REF!	#REF!	#REF!	#REF!	0	0	0
2743	A&E -1	432	0	0		#REF!	#REF!	#REF!	#REF!	#REF!	0	0	0
2744	A&E -3	427	1	0		#REF!	#REF!	#REF!	#REF!	#REF!	0	0	0
2744	A&E -2	427	1	0		#REF!	#REF!	#REF!	#REF!	#REF!	0	0	0
2744	A&E -1	427	1	0		#REF!	#REF!	#REF!	#REF!	#REF!	0	0	0
2748	A&E -2	430	0	0		#REF!	#REF!	#REF!	#REF!	#REF!	0	0	0
2748	A&E -1	430	0	0		#REF!	#REF!	#REF!	#REF!	#REF!	0	0	0
2758	A&E -1	433	1	0		#REF!	#REF!	#REF!	#REF!	#REF!	0	0	0
2761	A&E -2	438	1	0		#REF!	#REF!	#REF!	#REF!	#REF!	0	0	0
2761	A&E -1	438	1	0		#REF!	#REF!	#REF!	#REF!	#REF!	0	0	0
2766	A&E -2	435	0	0		#REF!	#REF!	#REF!	#REF!	#REF!	0	0	0
2766	A&E -1	435	0	0		#REF!	#REF!	#REF!	#REF!	#REF!	0	0	0
2767	A&E -1	439	0	0		#REF!	#REF!	#REF!	#REF!	#REF!	0	0	0
2773	A&E -1	436	0	0		#REF!	#REF!	#REF!	#REF!	#REF!	0	0	0
2794	A&E -1	440	1	0		#REF!	#REF!	#REF!	#REF!	#REF!	0	0	0
2794	A&E -2	440	1	0		#REF!	#REF!	#REF!	#REF!	#REF!	0	0	0
2794	A&E -3	440	1	0		#REF!	#REF!	#REF!	#REF!	#REF!	0	0	0
2794	A&E -4	440	1	0		#REF!	#REF!	#REF!	#REF!	#REF!	0	0	0
2794	A&E -5	440	1	0		#REF!	#REF!	#REF!	#REF!	#REF!	0	0	0
2794	A&E -6	440	1	0		#REF!	#REF!	#REF!	#REF!	#REF!	0	0	0
2796	A&E -2	437	1	0		#REF!	#REF!	#REF!	#REF!	#REF!	0	0	0
2796	A&E -1	437	1	0		#REF!	#REF!	#REF!	#REF!	#REF!	0	0	0
2801	A&E -2	442	1	0		#REF!	#REF!	#REF!	#REF!	#REF!	0	0	0
2801	A&E -1	442	1	0		#REF!	#REF!	#REF!	#REF!	#REF!	0	0	0
2803	A&E -1	441	1	0		#REF!	#REF!	#REF!	#REF!	#REF!	0	0	0
2809	A&E -2	443	0	0		#REF!	#REF!	#REF!	#REF!	#REF!	0	0	0
2809	A&E -1	443	0	0		#REF!	#REF!	#REF!	#REF!	#REF!	0	0	0
2818	A&E -2	445	0	0		#REF!	#REF!	#REF!	#REF!	#REF!	0	0	0
2818	A&E -1	445	0	0		#REF!	#REF!	#REF!	#REF!	#REF!	0	0	0
2819	A&E -1	444	0	0		#REF!	#REF!	#REF!	#REF!	#REF!	0	0	0
2845	A&E -2	448	1	0		#REF!	#REF!	#REF!	#REF!	#REF!	0	0	0
2845	A&E -1	448	1	0		#REF!	#REF!	#REF!	#REF!	#REF!	0	0	0
2846	A&E -1	447	0	0		#REF!	#REF!	#REF!	#REF!	#REF!	0	0	0
2847	A&E -1	446	1	0		#REF!	#REF!	#REF!	#REF!	#REF!	0	0	0
2847	A&E -2	446	1	0		#REF!	#REF!	#REF!	#REF!	#REF!	0	0	0
2847	A&E -3	446	1	0		#REF!	#REF!	#REF!	#REF!	#REF!	0	0	0
2853	A&E -2	450	0	0		#REF!	#REF!	#REF!	#REF!	#REF!	0	0	0
2853	A&E -1	450	0	0		#REF!	#REF!	#REF!	#REF!	#REF!	0	0	0
2854	A&E -1	449	1	0		#REF!	#REF!	#REF!	#REF!	#REF!	0	0	0
2857	A&E -3	453	1	0		#REF!	#REF!	#REF!	#REF!	#REF!	0	0	0
2857	A&E -2	453	1	0		#REF!	#REF!	#REF!	#REF!	#REF!	0	0	0
2857	A&E -1	453	1	0		#REF!	#REF!	#REF!	#REF!	#REF!	0	0	0
2864	A&E -1	454	0	0		#REF!	#REF!	#REF!	#REF!	#REF!	0	0	0
2866	A&E -2	452	0	0		#REF!	#REF!	#REF!	#REF!	#REF!	0	0	0
2866	A&E -1	452	0	0		#REF!	#REF!	#REF!	#REF!	#REF!	0	0	0
2879	A&E -2	455	1	0		#REF!	#REF!	#REF!	#REF!	#REF!	0	0	0
2879	A&E -1	455	1	0		#REF!	#REF!	#REF!	#REF!	#REF!	0	0	0
2882	A&E -1	458	1	0		#REF!	#REF!	#REF!	#REF!	#REF!	0	0	0
2891	A&E -2	457	0	0		#REF!	#REF!	#REF!	#REF!	#REF!	0	0	0
2891	A&E -1	457	0	0		#REF!	#REF!	#REF!	#REF!	#REF!	0	0	0
2892	A&E -2	456	0	0		#REF!	#REF!	#REF!	#REF!	#REF!	0	0	0
2892	A&E -1	456	0	0		#REF!	#REF!	#REF!	#REF!	#REF!	0	0	0
2901	A&E -1	459	1	0		#REF!	#REF!	#REF!	#REF!	#REF!	0	0	0
2902	A&E -1	460	0	0		#REF!	#REF!	#REF!	#REF!	#REF!	0	0	0
2906	A&E -1	461	1	0		#REF!	#REF!	#REF!	#REF!	#REF!	0	0	0
2911	A&E -2	462	0	0		#REF!	#REF!	#REF!	#REF!	#REF!	0	0	0
2911	A&E -1	462	0	0		#REF!	#REF!	#REF!	#REF!	#REF!	0	0	0
2930	A&E -1	464	0	0		#REF!	#REF!	#REF!	#REF!	#REF!	0	0	0
2938	A&E -2	465	1	0		#REF!	#REF!	#REF!	#REF!	#REF!	0	0	0
2938	A&E -1	465	1	0		#REF!	#REF!	#REF!	#REF!	#REF!	0	0	0
2943	A&E -6	468	0	0		#REF!	#REF!	#REF!	#REF!	#REF!	0	0	0
2943	A&E -5	468	0	0		#REF!	#REF!	#REF!	#REF!	#REF!	0	0	0
2943	A&E -4	468	0	0		#REF!	#REF!	#REF!	#REF!	#REF!	0	0	0
2943	A&E -3	468	0	0		#REF!	#REF!	#REF!	#REF!	#REF!	0	0	0
2943	A&E -2	468	0	0		#REF!	#REF!	#REF!	#REF!	#REF!	0	0	0
2943	A&E -1	468	0	0		#REF!	#REF!	#REF!	#REF!	#REF!	0	0	0
2944	A&E -1	466	0	0		#REF!	#REF!	#REF!	#REF!	#REF!	0	0	0
2960	A&E -2	471	0	0		#REF!	#REF!	#REF!	#REF!	#REF!	0	0	0
2960	A&E -1	471	0	0		#REF!	#REF!	#REF!	#REF!	#REF!	0	0	0
2964	A&E -1	467	1	0		#REF!	#REF!	#REF!	#REF!	#REF!	0	0	0
2966	A&E -1	470	1	0		#REF!	#REF!	#REF!	#REF!	#REF!	0	0	0
2992	A&E -1	472	1	0		#REF!	#REF!	#REF!	#REF!	#REF!	0	0	0
3003	A&E -2	477	1	0		#REF!	#REF!	#REF!	#REF!	#REF!	0	0	0
3003	A&E -1	477	1	0		#REF!	#REF!	#REF!	#REF!	#REF!	0	0	0
3008	A&E -2	474	1	2		#REF!	#REF!	#REF!	#REF!	#REF!	0	0	0
3008	A&E -3	474	1	2		#REF!	#REF!	#REF!	#REF!	#REF!	0	0	0
3008	A&E -1	474	1	0		#REF!	#REF!	#REF!	#REF!	#REF!	0	0	0
3009	A&E -2	473	0	0		#REF!	#REF!	#REF!	#REF!	#REF!	0	0	0
3009	A&E -1	473	0	0		#REF!	#REF!	#REF!	#REF!	#REF!	0	0	0
3014	A&E -2	476	1	0		#REF!	#REF!	#REF!	#REF!	#REF!	0	0	0
3014	A&E -1	476	1	0		#REF!	#REF!	#REF!	#REF!	#REF!	0	0	0
3025	A&E -2	475	0	0		#REF!	#REF!	#REF!	#REF!	#REF!	0	0	0
3025	A&E -1	475	0	0		#REF!	#REF!	#REF!	#REF!	#REF!	0	0	0
3036	A&E -1	479	1	0		#REF!	#REF!	#REF!	#REF!	#REF!	0	0	0
3037	A&E -1	480	0	0		#REF!	#REF!	#REF!	#REF!	#REF!	0	0	0
3039	A&E -2	478	0	0		#REF!	#REF!	#REF!	#REF!	#REF!	0	0	0
3039	A&E -1	478	0	0		#REF!	#REF!	#REF!	#REF!	#REF!	0	0	0
3049	A&E -1	482	0	0		#REF!	#REF!	#REF!	#REF!	#REF!	0	0	0
3050	A&E -2	481	1	2		#REF!	#REF!	#REF!	#REF!	#REF!	0	0	0
3050	A&E -1	481	1	0		#REF!	#REF!	#REF!	#REF!	#REF!	0	0	0
3053	A&E -1	486	1	0		#REF!	#REF!	#REF!	#REF!	#REF!	0	0	0
3053	A&E -2	486	1	0		#REF!	#REF!	#REF!	#REF!	#REF!	0	0	0
3053	A&E -3	486	1	0		#REF!	#REF!	#REF!	#REF!	#REF!	0	0	0
3059	A&E -1	484	1	0		#REF!	#REF!	#REF!	#REF!	#REF!	0	0	0
3060	A&E -1	483	0	0		#REF!	#REF!	#REF!	#REF!	#REF!	0	0	0
3073	A&E -1	487	1	0		#REF!	#REF!	#REF!	#REF!	#REF!	0	0	0
3077	A&E -1	499	0	0		#REF!	#REF!	#REF!	#REF!	#REF!	0	0	0
3079	A&E -1	485	0	0		#REF!	#REF!	#REF!	#REF!	#REF!	0	0	0
3080	A&E -1	490	0	0		#REF!	#REF!	#REF!	#REF!	#REF!	0	0	0
3080	A&E -2	490	0	0		#REF!	#REF!	#REF!	#REF!	#REF!	0	0	0
3085	A&E -3	494	1	0		#REF!	#REF!	#REF!	#REF!	#REF!	0	0	0
3085	A&E -2	494	1	0		#REF!	#REF!	#REF!	#REF!	#REF!	0	0	0
3085	A&E -1	494	1	0		#REF!	#REF!	#REF!	#REF!	#REF!	0	0	0
3087	A&E -1	491	1	0		#REF!	#REF!	#REF!	#REF!	#REF!	0	0	0
3097	A&E -1	488	0	0		#REF!	#REF!	#REF!	#REF!	#REF!	0	0	0
3098	A&E -5	503	1	0		#REF!	#REF!	#REF!	#REF!	#REF!	0	0	0
3098	A&E -4	503	1	0		#REF!	#REF!	#REF!	#REF!	#REF!	0	0	0
3098	A&E -3	503	1	0		#REF!	#REF!	#REF!	#REF!	#REF!	0	0	0
3098	A&E -2	503	1	0		#REF!	#REF!	#REF!	#REF!	#REF!	0	0	0
3098	A&E -1	503	1	0		#REF!	#REF!	#REF!	#REF!	#REF!	0	0	0
3100	A&E -2	489	0	0		#REF!	#REF!	#REF!	#REF!	#REF!	0	0	0
3100	A&E -1	489	0	0		#REF!	#REF!	#REF!	#REF!	#REF!	0	0	0
3107	A&E -1	497	1	0		#REF!	#REF!	#REF!	#REF!	#REF!	0	0	0
3118	A&E -1	496	0	0		#REF!	#REF!	#REF!	#REF!	#REF!	0	0	0
3125	A&E -2	495	1	0		#REF!	#REF!	#REF!	#REF!	#REF!	0	0	0
3125	A&E -1	495	1	0		#REF!	#REF!	#REF!	#REF!	#REF!	0	0	0
3126	A&E -2	498	0	0		#REF!	#REF!	#REF!	#REF!	#REF!	0	0	0
3126	A&E -1	498	0	0		#REF!	#REF!	#REF!	#REF!	#REF!	0	0	0
3128	A&E -1	492	1	0		#REF!	#REF!	#REF!	#REF!	#REF!	0	0	0
3131	A&E -1	500	1	0		#REF!	#REF!	#REF!	#REF!	#REF!	0	0	0
3132	A&E -1	504	1	0		#REF!	#REF!	#REF!	#REF!	#REF!	0	0	0
3134	A&E -1	493	0	0		#REF!	#REF!	#REF!	#REF!	#REF!	0	0	0
3136	A&E -1	515	0	0		#REF!	#REF!	#REF!	#REF!	#REF!	0	0	0
3153	A&E -2	507	1	2		#REF!	#REF!	#REF!	#REF!	#REF!	0	0	0
3153	A&E -1	507	1	0		#REF!	#REF!	#REF!	#REF!	#REF!	0	0	0
3167	A&E -1	502	0	0		#REF!	#REF!	#REF!	#REF!	#REF!	0	0	0
3188	A&E -1	509	1	0		#REF!	#REF!	#REF!	#REF!	#REF!	0	0	0
3189	A&E -2	505	1	0		#REF!	#REF!	#REF!	#REF!	#REF!	0	0	0
3189	A&E -1	505	1	0		#REF!	#REF!	#REF!	#REF!	#REF!	0	0	0
3194	A&E -2	508	0	0		#REF!	#REF!	#REF!	#REF!	#REF!	0	0	0
3194	A&E -1	508	0	0		#REF!	#REF!	#REF!	#REF!	#REF!	0	0	0
3210	A&E -2	514	0	0		#REF!	#REF!	#REF!	#REF!	#REF!	0	0	0
3210	A&E -1	514	0	0		#REF!	#REF!	#REF!	#REF!	#REF!	0	0	0
3213	A&E -3	510	0	0		#REF!	#REF!	#REF!	#REF!	#REF!	0	0	0
3213	A&E -2	510	0	0		#REF!	#REF!	#REF!	#REF!	#REF!	0	0	0
3213	A&E -1	510	0	0		#REF!	#REF!	#REF!	#REF!	#REF!	0	0	0
3216	A&E -2	511	1	0		#REF!	#REF!	#REF!	#REF!	#REF!	0	0	0
3216	A&E -1	511	1	0		#REF!	#REF!	#REF!	#REF!	#REF!	0	0	0
3229	A&E -1	512	1	0		#REF!	#REF!	#REF!	#REF!	#REF!	0	0	0
3234	A&E -2	516	0	0		#REF!	#REF!	#REF!	#REF!	#REF!	0	0	0
3234	A&E -1	516	0	0		#REF!	#REF!	#REF!	#REF!	#REF!	0	0	0
3240	A&E -2	513	1	0		#REF!	#REF!	#REF!	#REF!	#REF!	0	0	0
3240	A&E -1	513	1	0		#REF!	#REF!	#REF!	#REF!	#REF!	0	0	0
3255	A&E -1	517	0	0		#REF!	#REF!	#REF!	#REF!	#REF!	0	0	0
3265	A&E -1	518	1	0		#REF!	#REF!	#REF!	#REF!	#REF!	0	0	0
3277	A&E -1	519	1	0		#REF!	#REF!	#REF!	#REF!	#REF!	0	0	0
3308	A&E -1	521	0	0		#REF!	#REF!	#REF!	#REF!	#REF!	0	0	0
3316	A&E -1	522	0	0		#REF!	#REF!	#REF!	#REF!	#REF!	0	0	0
3332	A&E -1	520	1	0		#REF!	#REF!	#REF!	#REF!	#REF!	0	0	0
3334	A&E -1	526	0	0		#REF!	#REF!	#REF!	#REF!	#REF!	0	0	0
3346	A&E -2	529	0	0		#REF!	#REF!	#REF!	#REF!	#REF!	0	0	0
3346	A&E -1	529	0	0		#REF!	#REF!	#REF!	#REF!	#REF!	0	0	0
3357	A&E -1	523	0	0		#REF!	#REF!	#REF!	#REF!	#REF!	0	0	0
3361	A&E -2	531	1	0		#REF!	#REF!	#REF!	#REF!	#REF!	0	0	0
3361	A&E -1	531	1	0		#REF!	#REF!	#REF!	#REF!	#REF!	0	0	0
3371	A&E -1	530	0	0		#REF!	#REF!	#REF!	#REF!	#REF!	0	0	0
3381	A&E -2	525	1	0		#REF!	#REF!	#REF!	#REF!	#REF!	0	0	0
3381	A&E -1	525	1	5		#REF!	#REF!	#REF!	#REF!	#REF!	0	0	0
3387	A&E -1	524	1	0		#REF!	#REF!	#REF!	#REF!	#REF!	0	0	0
3398	A&E -1	532	1	0		#REF!	#REF!	#REF!	#REF!	#REF!	0	0	0
3400	A&E -2	527	1	0		#REF!	#REF!	#REF!	#REF!	#REF!	0	0	0
3400	A&E -1	527	1	0		#REF!	#REF!	#REF!	#REF!	#REF!	0	0	0
3404	A&E -1	528	0	0		#REF!	#REF!	#REF!	#REF!	#REF!	0	0	0
3405	A&E -1	538	1	0		#REF!	#REF!	#REF!	#REF!	#REF!	0	0	0
3417	A&E -1	539	0	0		#REF!	#REF!	#REF!	#REF!	#REF!	0	0	0
3419	A&E -2	537	1	0		#REF!	#REF!	#REF!	#REF!	#REF!	0	0	0
3419	A&E -1	537	1	0		#REF!	#REF!	#REF!	#REF!	#REF!	0	0	0
3420	A&E -1	541	0	0		#REF!	#REF!	#REF!	#REF!	#REF!	0	0	0
3438	A&E -1	535	0	0		#REF!	#REF!	#REF!	#REF!	#REF!	0	0	0
3442	A&E -1	534	0	0		#REF!	#REF!	#REF!	#REF!	#REF!	0	0	0
3443	A&E -1	536	1	0		#REF!	#REF!	#REF!	#REF!	#REF!	0	0	0
3445	A&E -1	542	0	0		#REF!	#REF!	#REF!	#REF!	#REF!	0	0	0
3448	A&E -1	540	0	0		#REF!	#REF!	#REF!	#REF!	#REF!	0	0	0
3449	A&E -1	533	1	0		#REF!	#REF!	#REF!	#REF!	#REF!	0	0	0
3466	A&E -3	543	1	0		#REF!	#REF!	#REF!	#REF!	#REF!	0	0	0
3466	A&E -2	543	1	0		#REF!	#REF!	#REF!	#REF!	#REF!	0	0	0
3466	A&E -1	543	1	0		#REF!	#REF!	#REF!	#REF!	#REF!	0	0	0
3468	A&E -1	544	0	0		#REF!	#REF!	#REF!	#REF!	#REF!	0	0	0
3469	A&E -2	551	1	0		#REF!	#REF!	#REF!	#REF!	#REF!	0	0	0
3469	A&E -1	551	1	0		#REF!	#REF!	#REF!	#REF!	#REF!	0	0	0
3481	A&E -1	546	1	0		#REF!	#REF!	#REF!	#REF!	#REF!	0	0	0
3482	A&E -2	548	0	0		#REF!	#REF!	#REF!	#REF!	#REF!	0	0	0
3482	A&E -1	548	0	0		#REF!	#REF!	#REF!	#REF!	#REF!	0	0	0
3484	A&E -1	547	1	0		#REF!	#REF!	#REF!	#REF!	#REF!	0	0	0
3485	A&E -3	549	0	0		#REF!	#REF!	#REF!	#REF!	#REF!	0	0	0
3485	A&E -2	549	0	0		#REF!	#REF!	#REF!	#REF!	#REF!	0	0	0
3485	A&E -1	549	0	0		#REF!	#REF!	#REF!	#REF!	#REF!	0	0	0
3491	A&E -1	545	1	0		#REF!	#REF!	#REF!	#REF!	#REF!	0	0	0
3496	A&E -1	553	0	0		#REF!	#REF!	#REF!	#REF!	#REF!	0	0	0
3499	A&E -2	552	0	0		#REF!	#REF!	#REF!	#REF!	#REF!	0	0	0
3499	A&E -1	552	0	0		#REF!	#REF!	#REF!	#REF!	#REF!	0	0	0
3502	A&E -3	555	1	0		#REF!	#REF!	#REF!	#REF!	#REF!	0	0	0
3502	A&E -2	555	1	0		#REF!	#REF!	#REF!	#REF!	#REF!	0	0	0
3502	A&E -1	555	1	0		#REF!	#REF!	#REF!	#REF!	#REF!	0	0	0
3504	A&E -1	550	1	0		#REF!	#REF!	#REF!	#REF!	#REF!	0	0	0
3515	A&E -1	554	1	0		#REF!	#REF!	#REF!	#REF!	#REF!	0	0	0
3530	A&E -1	564	0	0		#REF!	#REF!	#REF!	#REF!	#REF!	0	0	0
3532	A&E -1	561	0	0		#REF!	#REF!	#REF!	#REF!	#REF!	0	0	0
3542	A&E -3	560	1	0		#REF!	#REF!	#REF!	#REF!	#REF!	0	0	0
3542	A&E -2	560	1	0		#REF!	#REF!	#REF!	#REF!	#REF!	0	0	0
3542	A&E -1	560	1	0		#REF!	#REF!	#REF!	#REF!	#REF!	0	0	0
3546	A&E -1	562	0	0		#REF!	#REF!	#REF!	#REF!	#REF!	0	0	0
3551	A&E -1	563	1	0		#REF!	#REF!	#REF!	#REF!	#REF!	0	0	0
3565	A&E -1	558	1	0		#REF!	#REF!	#REF!	#REF!	#REF!	0	0	0
3566	A&E -1	557	0	0		#REF!	#REF!	#REF!	#REF!	#REF!	0	0	0
3568	A&E -1	559	1	0		#REF!	#REF!	#REF!	#REF!	#REF!	0	0	0
3589	A&E -1	565	0	0		#REF!	#REF!	#REF!	#REF!	#REF!	0	0	0
3598	A&E -2	566	1	0		#REF!	#REF!	#REF!	#REF!	#REF!	0	0	0
3598	A&E -1	566	1	0		#REF!	#REF!	#REF!	#REF!	#REF!	0	0	0
3617	A&E -1	579	0	0		#REF!	#REF!	#REF!	#REF!	#REF!	0	0	0
3618	A&E -2	568	1	0		#REF!	#REF!	#REF!	#REF!	#REF!	0	0	0
3618	A&E -1	568	1	0		#REF!	#REF!	#REF!	#REF!	#REF!	0	0	0
3620	A&E -1	569	0	0		#REF!	#REF!	#REF!	#REF!	#REF!	0	0	0
3622	A&E -1	571	0	0		#REF!	#REF!	#REF!	#REF!	#REF!	0	0	0
3627	A&E -1	570	0	0		#REF!	#REF!	#REF!	#REF!	#REF!	0	0	0
3645	A&E -3	573	1	0		#REF!	#REF!	#REF!	#REF!	#REF!	0	0	0
3645	A&E -2	573	1	0		#REF!	#REF!	#REF!	#REF!	#REF!	0	0	0
3645	A&E -1	573	1	0		#REF!	#REF!	#REF!	#REF!	#REF!	0	0	0
3648	A&E -2	572	0	0		#REF!	#REF!	#REF!	#REF!	#REF!	0	0	0
3648	A&E -1	572	0	0		#REF!	#REF!	#REF!	#REF!	#REF!	0	0	0
3656	A&E -1	577	1	0		#REF!	#REF!	#REF!	#REF!	#REF!	0	0	0
3658	A&E -1	575	0	0		#REF!	#REF!	#REF!	#REF!	#REF!	0	0	0
3661	A&E -1	574	1	0		#REF!	#REF!	#REF!	#REF!	#REF!	0	0	0
3662	A&E -1	576	1	0		#REF!	#REF!	#REF!	#REF!	#REF!	0	0	0
3667	A&E -2	578	0	0		#REF!	#REF!	#REF!	#REF!	#REF!	0	0	0
3667	A&E -1	578	0	0		#REF!	#REF!	#REF!	#REF!	#REF!	0	0	0
3671	A&E -1	584	1	0		#REF!	#REF!	#REF!	#REF!	#REF!	0	0	0
3671	A&E -2	584	1	0		#REF!	#REF!	#REF!	#REF!	#REF!	0	0	0
3681	A&E -1	583	1	0		#REF!	#REF!	#REF!	#REF!	#REF!	0	0	0
3685	A&E -2	581	1	0		#REF!	#REF!	#REF!	#REF!	#REF!	0	0	0
3685	A&E -1	581	1	0		#REF!	#REF!	#REF!	#REF!	#REF!	0	0	0
3686	A&E -5	582	0	0		#REF!	#REF!	#REF!	#REF!	#REF!	0	0	0
3686	A&E -4	582	0	0		#REF!	#REF!	#REF!	#REF!	#REF!	0	0	0
3686	A&E -3	582	0	0		#REF!	#REF!	#REF!	#REF!	#REF!	0	0	0
3686	A&E -2	582	0	5		#REF!	#REF!	#REF!	#REF!	#REF!	0	0	0
3686	A&E -1	582	0	0		#REF!	#REF!	#REF!	#REF!	#REF!	0	0	0
3694	A&E -1	580	1	0		#REF!	#REF!	#REF!	#REF!	#REF!	0	0	0
3698	A&E -1	586	0	0		#REF!	#REF!	#REF!	#REF!	#REF!	0	0	0
3704	A&E -2	585	1	0		#REF!	#REF!	#REF!	#REF!	#REF!	0	0	0
3704	A&E -1	585	1	0		#REF!	#REF!	#REF!	#REF!	#REF!	0	0	0
3707	A&E -2	589	1	0		#REF!	#REF!	#REF!	#REF!	#REF!	0	0	0
3707	A&E -1	589	1	2		#REF!	#REF!	#REF!	#REF!	#REF!	0	0	0
3715	A&E -1	592	0	0		#REF!	#REF!	#REF!	#REF!	#REF!	0	0	0
3719	A&E -1	588	0	0		#REF!	#REF!	#REF!	#REF!	#REF!	0	0	0
3725	A&E -2	590	1	0		#REF!	#REF!	#REF!	#REF!	#REF!	0	0	0
3725	A&E -1	590	1	0		#REF!	#REF!	#REF!	#REF!	#REF!	0	0	0
3726	A&E -1	591	0	0		#REF!	#REF!	#REF!	#REF!	#REF!	0	0	0
3730	A&E -1	594	0	0		#REF!	#REF!	#REF!	#REF!	#REF!	0	0	0
3738	A&E -3	596	1	0		#REF!	#REF!	#REF!	#REF!	#REF!	0	0	0
3738	A&E -2	596	1	0		#REF!	#REF!	#REF!	#REF!	#REF!	0	0	0
3738	A&E -1	596	1	0		#REF!	#REF!	#REF!	#REF!	#REF!	0	0	0
3743	A&E -2	598	0	0		#REF!	#REF!	#REF!	#REF!	#REF!	0	0	0
3743	A&E -1	598	0	0		#REF!	#REF!	#REF!	#REF!	#REF!	0	0	0
3747	A&E -6	595	1	0		#REF!	#REF!	#REF!	#REF!	#REF!	0	0	0
3747	A&E -5	595	1	0		#REF!	#REF!	#REF!	#REF!	#REF!	0	0	0
3747	A&E -4	595	1	0		#REF!	#REF!	#REF!	#REF!	#REF!	0	0	0
3747	A&E -3	595	1	0		#REF!	#REF!	#REF!	#REF!	#REF!	0	0	0
3747	A&E -2	595	1	0		#REF!	#REF!	#REF!	#REF!	#REF!	0	0	0
3747	A&E -1	595	1	0		#REF!	#REF!	#REF!	#REF!	#REF!	0	0	0
3770	A&E -1	597	1	0		#REF!	#REF!	#REF!	#REF!	#REF!	0	0	0
3781	A&E -2	599	0	0		#REF!	#REF!	#REF!	#REF!	#REF!	0	0	0
3781	A&E -1	599	0	0		#REF!	#REF!	#REF!	#REF!	#REF!	0	0	0
3790	A&E -2	600	0	5		#REF!	#REF!	#REF!	#REF!	#REF!	0	0	0
3790	A&E -1	600	0	0		#REF!	#REF!	#REF!	#REF!	#REF!	0	0	0
3793	A&E -2	601	1	0		#REF!	#REF!	#REF!	#REF!	#REF!	0	0	0
3793	A&E -1	601	1	0		#REF!	#REF!	#REF!	#REF!	#REF!	0	0	0
3805	A&E -1	606	1	0		#REF!	#REF!	#REF!	#REF!	#REF!	0	0	0
3807	A&E -1	603	0	0		#REF!	#REF!	#REF!	#REF!	#REF!	0	0	0
3816	A&E -1	604	0	0		#REF!	#REF!	#REF!	#REF!	#REF!	0	0	0
3818	A&E -1	605	0	0		#REF!	#REF!	#REF!	#REF!	#REF!	0	0	0
3837	A&E -1	607	1	0		#REF!	#REF!	#REF!	#REF!	#REF!	0	0	0
3855	A&E -2	608	0	0		#REF!	#REF!	#REF!	#REF!	#REF!	0	0	0
3855	A&E -1	608	0	0		#REF!	#REF!	#REF!	#REF!	#REF!	0	0	0
3868	A&E -1	611	1	0		#REF!	#REF!	#REF!	#REF!	#REF!	0	0	0
3868	A&E -2	611	1	0		#REF!	#REF!	#REF!	#REF!	#REF!	0	0	0
3869	A&E -1	610	1	0		#REF!	#REF!	#REF!	#REF!	#REF!	0	0	0
3878	A&E -1	612	0	0		#REF!	#REF!	#REF!	#REF!	#REF!	0	0	0
3912	A&E -1	613	1	0		#REF!	#REF!	#REF!	#REF!	#REF!	0	0	0
3926	A&E -1	618	0	0		#REF!	#REF!	#REF!	#REF!	#REF!	0	0	0
3942	A&E -1	617	0	0		#REF!	#REF!	#REF!	#REF!	#REF!	0	0	0
3943	A&E -1	616	1	0		#REF!	#REF!	#REF!	#REF!	#REF!	0	0	0
3947	A&E -1	615	0	0		#REF!	#REF!	#REF!	#REF!	#REF!	0	0	0
3949	A&E -1	619	0	0		#REF!	#REF!	#REF!	#REF!	#REF!	0	0	0
3965	A&E -2	593	1	0		#REF!	#REF!	#REF!	#REF!	#REF!	0	0	0
3965	A&E -1	593	1	0		#REF!	#REF!	#REF!	#REF!	#REF!	0	0	0
3970	A&E -2	620	1	0		#REF!	#REF!	#REF!	#REF!	#REF!	0	0	0
3970	A&E -1	620	1	0		#REF!	#REF!	#REF!	#REF!	#REF!	0	0	0
4008	A&E -1	621	0	0		#REF!	#REF!	#REF!	#REF!	#REF!	0	0	0
4015	A&E -1	623	1	0		#REF!	#REF!	#REF!	#REF!	#REF!	0	0	0
4019	A&E -1	622	1	0		#REF!	#REF!	#REF!	#REF!	#REF!	0	0	0
4048	A&E -2	624	0	0		#REF!	#REF!	#REF!	#REF!	#REF!	0	0	0
4048	A&E -1	624	0	0		#REF!	#REF!	#REF!	#REF!	#REF!	0	0	0
4070	A&E -1	625	1	0		#REF!	#REF!	#REF!	#REF!	#REF!	0	0	0
4073	A&E -4	626	0	0		#REF!	#REF!	#REF!	#REF!	#REF!	0	0	0
4073	A&E -3	626	0	0		#REF!	#REF!	#REF!	#REF!	#REF!	0	0	0
4073	A&E -2	626	0	0		#REF!	#REF!	#REF!	#REF!	#REF!	0	0	0
4073	A&E -1	626	0	0		#REF!	#REF!	#REF!	#REF!	#REF!	0	0	0
4079	A&E -1	627	0	0		#REF!	#REF!	#REF!	#REF!	#REF!	0	0	0
4084	A&E -1	631	0	0		#REF!	#REF!	#REF!	#REF!	#REF!	0	0	0
4085	A&E -1	628	1	0		#REF!	#REF!	#REF!	#REF!	#REF!	0	0	0
4094	A&E -1	629	0	0		#REF!	#REF!	#REF!	#REF!	#REF!	0	0	0
4104	A&E -2	632	1	0		#REF!	#REF!	#REF!	#REF!	#REF!	0	0	0
4104	A&E -1	632	1	0		#REF!	#REF!	#REF!	#REF!	#REF!	0	0	0
4105	A&E -1	630	1	0		#REF!	#REF!	#REF!	#REF!	#REF!	0	0	0
4137	A&E -1	634	1	0		#REF!	#REF!	#REF!	#REF!	#REF!	0	0	0
4138	A&E -1	641	1	0		#REF!	#REF!	#REF!	#REF!	#REF!	0	0	0
4140	A&E -1	636	1	0		#REF!	#REF!	#REF!	#REF!	#REF!	0	0	0
4151	A&E -1	635	0	0		#REF!	#REF!	#REF!	#REF!	#REF!	0	0	0
4162	A&E -1	638	1	0		#REF!	#REF!	#REF!	#REF!	#REF!	0	0	0
4177	A&E -1	642	1	0		#REF!	#REF!	#REF!	#REF!	#REF!	0	0	0
4180	A&E -2	637	0	0		#REF!	#REF!	#REF!	#REF!	#REF!	0	0	0
4180	A&E -1	637	0	0		#REF!	#REF!	#REF!	#REF!	#REF!	0	0	0
4191	A&E -1	639	0	0		#REF!	#REF!	#REF!	#REF!	#REF!	0	0	0
4193	A&E -2	644	1	0		#REF!	#REF!	#REF!	#REF!	#REF!	0	0	0
4193	A&E -1	644	1	0		#REF!	#REF!	#REF!	#REF!	#REF!	0	0	0
4194	A&E -1	640	0	0		#REF!	#REF!	#REF!	#REF!	#REF!	0	0	0
4203	A&E -1	643	1	0		#REF!	#REF!	#REF!	#REF!	#REF!	0	0	0
4205	A&E -1	645	0	0		#REF!	#REF!	#REF!	#REF!	#REF!	0	0	0
4207	A&E -1	646	1	0		#REF!	#REF!	#REF!	#REF!	#REF!	0	0	0
4211	A&E -2	650	0	0		#REF!	#REF!	#REF!	#REF!	#REF!	0	0	0
4211	A&E -1	650	0	0		#REF!	#REF!	#REF!	#REF!	#REF!	0	0	0
4222	A&E -1	648	0	0		#REF!	#REF!	#REF!	#REF!	#REF!	0	0	0
4226	A&E -1	649	0	0		#REF!	#REF!	#REF!	#REF!	#REF!	0	0	0
4241	A&E -1	652	0	0		#REF!	#REF!	#REF!	#REF!	#REF!	0	0	0
4242	A&E -2	651	1	0		#REF!	#REF!	#REF!	#REF!	#REF!	0	0	0
4242	A&E -1	651	1	0		#REF!	#REF!	#REF!	#REF!	#REF!	0	0	0
4279	A&E -1	654	1	0		#REF!	#REF!	#REF!	#REF!	#REF!	0	0	0
4289	A&E -3	653	1	0		#REF!	#REF!	#REF!	#REF!	#REF!	0	0	0
4289	A&E -2	653	1	0		#REF!	#REF!	#REF!	#REF!	#REF!	0	0	0
4289	A&E -1	653	1	0		#REF!	#REF!	#REF!	#REF!	#REF!	0	0	0
4305	A&E -2	656	1	0		#REF!	#REF!	#REF!	#REF!	#REF!	0	0	0
4305	A&E -1	656	1	0		#REF!	#REF!	#REF!	#REF!	#REF!	0	0	0
4324	A&E -1	658	0	0		#REF!	#REF!	#REF!	#REF!	#REF!	0	0	0
4329	A&E -4	659	1	5		#REF!	#REF!	#REF!	#REF!	#REF!	0	0	0
4329	A&E -3	659	1	0		#REF!	#REF!	#REF!	#REF!	#REF!	0	0	0
4329	A&E -2	659	1	0		#REF!	#REF!	#REF!	#REF!	#REF!	0	0	0
4329	A&E -1	659	1	0		#REF!	#REF!	#REF!	#REF!	#REF!	0	0	0
4338	A&E -1	657	0	0		#REF!	#REF!	#REF!	#REF!	#REF!	0	0	0
4345	A&E -1	660	0	0		#REF!	#REF!	#REF!	#REF!	#REF!	0	0	0
4346	A&E -2	666	0	0		#REF!	#REF!	#REF!	#REF!	#REF!	0	0	0
4346	A&E -1	666	0	0		#REF!	#REF!	#REF!	#REF!	#REF!	0	0	0
4348	A&E -1	662	0	0		#REF!	#REF!	#REF!	#REF!	#REF!	0	0	0
4349	A&E -1	661	0	0		#REF!	#REF!	#REF!	#REF!	#REF!	0	0	0
4355	A&E -2	668	1	0		#REF!	#REF!	#REF!	#REF!	#REF!	0	0	0
4355	A&E -1	668	1	0		#REF!	#REF!	#REF!	#REF!	#REF!	0	0	0
4363	A&E -1	664	1	0		#REF!	#REF!	#REF!	#REF!	#REF!	0	0	0
4367	A&E -1	667	1	0		#REF!	#REF!	#REF!	#REF!	#REF!	0	0	0
4374	A&E -1	663	1	0		#REF!	#REF!	#REF!	#REF!	#REF!	0	0	0
4375	A&E -1	665	1	0		#REF!	#REF!	#REF!	#REF!	#REF!	0	0	0
4383	A&E -1	669	0	0		#REF!	#REF!	#REF!	#REF!	#REF!	0	0	0
4384	A&E -2	670	0	0		#REF!	#REF!	#REF!	#REF!	#REF!	0	0	0
4384	A&E -1	670	0	0		#REF!	#REF!	#REF!	#REF!	#REF!	0	0	0
4393	A&E -2	671	0	0		#REF!	#REF!	#REF!	#REF!	#REF!	0	0	0
4393	A&E -1	671	0	0		#REF!	#REF!	#REF!	#REF!	#REF!	0	0	0
4421	A&E -1	673	0	0		#REF!	#REF!	#REF!	#REF!	#REF!	0	0	0
4424	A&E -1	675	0	0		#REF!	#REF!	#REF!	#REF!	#REF!	0	0	0
4432	A&E -1	676	1	0		#REF!	#REF!	#REF!	#REF!	#REF!	0	0	0
4447	A&E -1	674	1	0		#REF!	#REF!	#REF!	#REF!	#REF!	0	0	0
4469	A&E -1	677	1	0		#REF!	#REF!	#REF!	#REF!	#REF!	0	0	0
4482	A&E -1	678	0	0		#REF!	#REF!	#REF!	#REF!	#REF!	0	0	0
4496	A&E -2	679	0	0		#REF!	#REF!	#REF!	#REF!	#REF!	0	0	0
4496	A&E -1	679	0	0		#REF!	#REF!	#REF!	#REF!	#REF!	0	0	0
4501	A&E -1	681	1	0		#REF!	#REF!	#REF!	#REF!	#REF!	0	0	0
4506	A&E -1	680	1	0		#REF!	#REF!	#REF!	#REF!	#REF!	0	0	0
4508	A&E -1	683	0	0		#REF!	#REF!	#REF!	#REF!	#REF!	0	0	0
4521	A&E -2	684	0	0		#REF!	#REF!	#REF!	#REF!	#REF!	0	0	0
4521	A&E -1	684	0	0		#REF!	#REF!	#REF!	#REF!	#REF!	0	0	0
4528	A&E -7	685	1	0		#REF!	#REF!	#REF!	#REF!	#REF!	0	0	0
4528	A&E -6	685	1	0		#REF!	#REF!	#REF!	#REF!	#REF!	0	0	0
4528	A&E -5	685	1	0		#REF!	#REF!	#REF!	#REF!	#REF!	0	0	0
4528	A&E -4	685	1	0		#REF!	#REF!	#REF!	#REF!	#REF!	0	0	0
4528	A&E -3	685	1	0		#REF!	#REF!	#REF!	#REF!	#REF!	0	0	0
4528	A&E -2	685	1	0		#REF!	#REF!	#REF!	#REF!	#REF!	0	0	0
4528	A&E -1	685	1	0		#REF!	#REF!	#REF!	#REF!	#REF!	0	0	0
4547	A&E -1	688	0	0		#REF!	#REF!	#REF!	#REF!	#REF!	0	0	0
4552	A&E -1	687	1	0		#REF!	#REF!	#REF!	#REF!	#REF!	0	0	0
4554	A&E -2	686	1	0		#REF!	#REF!	#REF!	#REF!	#REF!	0	0	0
4554	A&E -1	686	1	0		#REF!	#REF!	#REF!	#REF!	#REF!	0	0	0
4570	A&E -3	689	0	0		#REF!	#REF!	#REF!	#REF!	#REF!	0	0	0
4570	A&E -2	689	0	0		#REF!	#REF!	#REF!	#REF!	#REF!	0	0	0
4570	A&E -1	689	0	0		#REF!	#REF!	#REF!	#REF!	#REF!	0	0	0
4584	A&E -1	692	0	0		#REF!	#REF!	#REF!	#REF!	#REF!	0	0	0
4586	A&E -2	691	0	0		#REF!	#REF!	#REF!	#REF!	#REF!	0	0	0
4586	A&E -1	691	0	0		#REF!	#REF!	#REF!	#REF!	#REF!	0	0	0
4587	A&E -1	697	1	0		#REF!	#REF!	#REF!	#REF!	#REF!	0	0	0
4590	A&E -2	690	0	0		#REF!	#REF!	#REF!	#REF!	#REF!	0	0	0
4590	A&E -1	690	0	0		#REF!	#REF!	#REF!	#REF!	#REF!	0	0	0
4602	A&E -2	694	1	0		#REF!	#REF!	#REF!	#REF!	#REF!	0	0	0
4602	A&E -1	694	1	0		#REF!	#REF!	#REF!	#REF!	#REF!	0	0	0
4603	A&E -1	695	1	0		#REF!	#REF!	#REF!	#REF!	#REF!	0	0	0
4609	A&E -1	698	0	0		#REF!	#REF!	#REF!	#REF!	#REF!	0	0	0
4612	A&E -1	696	0	0		#REF!	#REF!	#REF!	#REF!	#REF!	0	0	0
4622	A&E -1	699	1	0		#REF!	#REF!	#REF!	#REF!	#REF!	0	0	0
4623	A&E -1	708	0	0		#REF!	#REF!	#REF!	#REF!	#REF!	0	0	0
4636	A&E -1	702	0	0		#REF!	#REF!	#REF!	#REF!	#REF!	0	0	0
4639	A&E -3	699	1	0		#REF!	#REF!	#REF!	#REF!	#REF!	0	0	0
4639	A&E -2	699	1	0		#REF!	#REF!	#REF!	#REF!	#REF!	0	0	0
4639	A&E -1	699	1	0		#REF!	#REF!	#REF!	#REF!	#REF!	0	0	0
4648	A&E -1	701	1	0		#REF!	#REF!	#REF!	#REF!	#REF!	0	0	0
4652	A&E -1	703	1	0		#REF!	#REF!	#REF!	#REF!	#REF!	0	0	0
4660	A&E -1	704	0	0		#REF!	#REF!	#REF!	#REF!	#REF!	0	0	0
4670	A&E -1	705	1	0		#REF!	#REF!	#REF!	#REF!	#REF!	0	0	0
4683	A&E -1	706	0	0		#REF!	#REF!	#REF!	#REF!	#REF!	0	0	0
4684	A&E -1	707	1	0		#REF!	#REF!	#REF!	#REF!	#REF!	0	0	0
4697	A&E -1	709	0	0		#REF!	#REF!	#REF!	#REF!	#REF!	0	0	0
4711	A&E -2	718	0	0		#REF!	#REF!	#REF!	#REF!	#REF!	0	0	0
4711	A&E -1	718	0	0		#REF!	#REF!	#REF!	#REF!	#REF!	0	0	0
4715	A&E -1	713	0	0		#REF!	#REF!	#REF!	#REF!	#REF!	0	0	0
4719	A&E -2	710	1	0		#REF!	#REF!	#REF!	#REF!	#REF!	0	0	0
4719	A&E -1	710	1	0		#REF!	#REF!	#REF!	#REF!	#REF!	0	0	0
4724	A&E -1	711	1	0		#REF!	#REF!	#REF!	#REF!	#REF!	0	0	0
4732	A&E -1	714	0	0		#REF!	#REF!	#REF!	#REF!	#REF!	0	0	0
4765	A&E -3	721	0	0		#REF!	#REF!	#REF!	#REF!	#REF!	0	0	0
4765	A&E -2	721	0	0		#REF!	#REF!	#REF!	#REF!	#REF!	0	0	0
4765	A&E -1	721	0	0		#REF!	#REF!	#REF!	#REF!	#REF!	0	0	0
4768	A&E -1	716	1	0		#REF!	#REF!	#REF!	#REF!	#REF!	0	0	0
4770	A&E -1	715	1	0		#REF!	#REF!	#REF!	#REF!	#REF!	0	0	0
4770	A&E -2	715	1	0		#REF!	#REF!	#REF!	#REF!	#REF!	0	0	0
4770	A&E -3	715	1	0		#REF!	#REF!	#REF!	#REF!	#REF!	0	0	0
4770	A&E -4	715	1	0		#REF!	#REF!	#REF!	#REF!	#REF!	0	0	0
4770	A&E -5	715	1	0		#REF!	#REF!	#REF!	#REF!	#REF!	0	0	0
4785	A&E -1	720	1	0		#REF!	#REF!	#REF!	#REF!	#REF!	0	0	0
4795	A&E -2	723	0	0		#REF!	#REF!	#REF!	#REF!	#REF!	0	0	0
4795	A&E -1	723	0	0		#REF!	#REF!	#REF!	#REF!	#REF!	0	0	0
4824	A&E -3	722	1	0		#REF!	#REF!	#REF!	#REF!	#REF!	0	0	0
4824	A&E -2	722	1	0		#REF!	#REF!	#REF!	#REF!	#REF!	0	0	0
4824	A&E -1	722	1	0		#REF!	#REF!	#REF!	#REF!	#REF!	0	0	0
4826	A&E -2	724	0	0		#REF!	#REF!	#REF!	#REF!	#REF!	0	0	0
4826	A&E -1	724	0	0		#REF!	#REF!	#REF!	#REF!	#REF!	0	0	0
4834	A&E -1	726	1	0		#REF!	#REF!	#REF!	#REF!	#REF!	0	0	0
4851	A&E -2	726	1	0		#REF!	#REF!	#REF!	#REF!	#REF!	0	0	0
4851	A&E -1	726	1	0		#REF!	#REF!	#REF!	#REF!	#REF!	0	0	0
4855	A&E -1	727	1	0		#REF!	#REF!	#REF!	#REF!	#REF!	0	0	0
4869	A&E -3	728	0	0		#REF!	#REF!	#REF!	#REF!	#REF!	0	0	0
4869	A&E -2	728	0	0		#REF!	#REF!	#REF!	#REF!	#REF!	0	0	0
4869	A&E -1	728	0	0		#REF!	#REF!	#REF!	#REF!	#REF!	0	0	0
4872	A&E -1	729	1	0		#REF!	#REF!	#REF!	#REF!	#REF!	0	0	0
4875	A&E -3	730	0	0		#REF!	#REF!	#REF!	#REF!	#REF!	0	0	0
4875	A&E -2	730	0	0		#REF!	#REF!	#REF!	#REF!	#REF!	0	0	0
4875	A&E -1	730	0	0		#REF!	#REF!	#REF!	#REF!	#REF!	0	0	0
4898	A&E -1	732	0	0		#REF!	#REF!	#REF!	#REF!	#REF!	0	0	0
4904	A&E -1	733	1	0		#REF!	#REF!	#REF!	#REF!	#REF!	0	0	0
4906	A&E -1	731	1	0		#REF!	#REF!	#REF!	#REF!	#REF!	0	0	0
4907	A&E -1	738	0	0		#REF!	#REF!	#REF!	#REF!	#REF!	0	0	0
4913	A&E -3	735	0	0		#REF!	#REF!	#REF!	#REF!	#REF!	0	0	0
4913	A&E -2	735	0	0		#REF!	#REF!	#REF!	#REF!	#REF!	0	0	0
4913	A&E -1	735	0	0		#REF!	#REF!	#REF!	#REF!	#REF!	0	0	0
4924	A&E -2	739	0	0		#REF!	#REF!	#REF!	#REF!	#REF!	0	0	0
4924	A&E -1	739	0	0		#REF!	#REF!	#REF!	#REF!	#REF!	0	0	0
4925	A&E -1	734	1	0		#REF!	#REF!	#REF!	#REF!	#REF!	0	0	0
4930	A&E -1	736	0	0		#REF!	#REF!	#REF!	#REF!	#REF!	0	0	0
4940	A&E -3	737	1	0		#REF!	#REF!	#REF!	#REF!	#REF!	0	0	0
4940	A&E -2	737	1	0		#REF!	#REF!	#REF!	#REF!	#REF!	0	0	0
4940	A&E -1	737	1	0		#REF!	#REF!	#REF!	#REF!	#REF!	0	0	0
4953	A&E -3	740	1	0		#REF!	#REF!	#REF!	#REF!	#REF!	0	0	0
4953	A&E -2	740	1	0		#REF!	#REF!	#REF!	#REF!	#REF!	0	0	0
4953	A&E -1	740	1	0		#REF!	#REF!	#REF!	#REF!	#REF!	0	0	0
4963	A&E -2	742	0	0		#REF!	#REF!	#REF!	#REF!	#REF!	0	0	0
4963	A&E -1	742	0	0		#REF!	#REF!	#REF!	#REF!	#REF!	0	0	0
4965	A&E -1	744	1	0		#REF!	#REF!	#REF!	#REF!	#REF!	0	0	0
5003	A&E -1	745	0	0		#REF!	#REF!	#REF!	#REF!	#REF!	0	0	0
5006	A&E -1	750	0	0		#REF!	#REF!	#REF!	#REF!	#REF!	0	0	0
5015	A&E -1	748	1	0		#REF!	#REF!	#REF!	#REF!	#REF!	0	0	0
5031	A&E -3	746	1	0		#REF!	#REF!	#REF!	#REF!	#REF!	0	0	0
5031	A&E -2	746	1	0		#REF!	#REF!	#REF!	#REF!	#REF!	0	0	0
5031	A&E -1	746	1	0		#REF!	#REF!	#REF!	#REF!	#REF!	0	0	0
5051	A&E -1	749	0	0		#REF!	#REF!	#REF!	#REF!	#REF!	0	0	0
5065	A&E -1	751	0	0		#REF!	#REF!	#REF!	#REF!	#REF!	0	0	0
5073	A&E -2	752	0	0		#REF!	#REF!	#REF!	#REF!	#REF!	0	0	0
5073	A&E -1	752	0	0		#REF!	#REF!	#REF!	#REF!	#REF!	0	0	0
5087	A&E -1	753	1	0		#REF!	#REF!	#REF!	#REF!	#REF!	0	0	0
5095	A&E -2	754	1	0		#REF!	#REF!	#REF!	#REF!	#REF!	0	0	0
5095	A&E -1	754	1	0		#REF!	#REF!	#REF!	#REF!	#REF!	0	0	0
5106	A&E -1	755	0	0		#REF!	#REF!	#REF!	#REF!	#REF!	0	0	0
5107	A&E -1	757	0	0		#REF!	#REF!	#REF!	#REF!	#REF!	0	0	0
5113	A&E -1	756	1	0		#REF!	#REF!	#REF!	#REF!	#REF!	0	0	0
5123	A&E -1	760	0	0		#REF!	#REF!	#REF!	#REF!	#REF!	0	0	0
5125	A&E -1	758	1	0		#REF!	#REF!	#REF!	#REF!	#REF!	0	0	0
5125	A&E -2	758	1	0		#REF!	#REF!	#REF!	#REF!	#REF!	0	0	0
5127	A&E -1	759	0	0		#REF!	#REF!	#REF!	#REF!	#REF!	0	0	0
5129	A&E -2	761	1	0		#REF!	#REF!	#REF!	#REF!	#REF!	0	0	0
5129	A&E -1	761	1	0		#REF!	#REF!	#REF!	#REF!	#REF!	0	0	0
5139	A&E -2	762	1	0		#REF!	#REF!	#REF!	#REF!	#REF!	0	0	0
5139	A&E -1	762	1	0		#REF!	#REF!	#REF!	#REF!	#REF!	0	0	0
5143	A&E -1	764	0	0		#REF!	#REF!	#REF!	#REF!	#REF!	0	0	0
5144	A&E -1	763	1	0		#REF!	#REF!	#REF!	#REF!	#REF!	0	0	0
5153	A&E -1	765	0	0		#REF!	#REF!	#REF!	#REF!	#REF!	0	0	0
5155	A&E -1	770	0	0		#REF!	#REF!	#REF!	#REF!	#REF!	0	0	0
5156	A&E -2	766	1	0		#REF!	#REF!	#REF!	#REF!	#REF!	0	0	0
5156	A&E -1	766	1	0		#REF!	#REF!	#REF!	#REF!	#REF!	0	0	0
5157	A&E -1	771	1	0		#REF!	#REF!	#REF!	#REF!	#REF!	0	0	0
5158	A&E -2	767	1	0		#REF!	#REF!	#REF!	#REF!	#REF!	0	0	0
5158	A&E -1	767	1	0		#REF!	#REF!	#REF!	#REF!	#REF!	0	0	0
5168	A&E -2	768	0	0		#REF!	#REF!	#REF!	#REF!	#REF!	0	0	0
5168	A&E -1	768	0	0		#REF!	#REF!	#REF!	#REF!	#REF!	0	0	0
5169	A&E -1	769	0	0		#REF!	#REF!	#REF!	#REF!	#REF!	0	0	0
5171	A&E -1	775	0	0		#REF!	#REF!	#REF!	#REF!	#REF!	0	0	0
5175	A&E -1	772	0	0		#REF!	#REF!	#REF!	#REF!	#REF!	0	0	0
5185	A&E -2	776	0	0		#REF!	#REF!	#REF!	#REF!	#REF!	0	0	0
5185	A&E -1	776	0	0		#REF!	#REF!	#REF!	#REF!	#REF!	0	0	0
5188	A&E -1	773	1	0		#REF!	#REF!	#REF!	#REF!	#REF!	0	0	0
5189	A&E -2	780	1	0		#REF!	#REF!	#REF!	#REF!	#REF!	0	0	0
5189	A&E -1	780	1	0		#REF!	#REF!	#REF!	#REF!	#REF!	0	0	0
5190	A&E -1	774	1	0		#REF!	#REF!	#REF!	#REF!	#REF!	0	0	0
5193	A&E -1	777	0	0		#REF!	#REF!	#REF!	#REF!	#REF!	0	0	0
5201	A&E -2	778	1	0		#REF!	#REF!	#REF!	#REF!	#REF!	0	0	0
5201	A&E -1	778	1	0		#REF!	#REF!	#REF!	#REF!	#REF!	0	0	0
5210	A&E -1	779	1	0		#REF!	#REF!	#REF!	#REF!	#REF!	0	0	0
5219	A&E -1	783	0	0		#REF!	#REF!	#REF!	#REF!	#REF!	0	0	0
5220	A&E -1	784	1	0		#REF!	#REF!	#REF!	#REF!	#REF!	0	0	0
5229	A&E -1	781	0	0		#REF!	#REF!	#REF!	#REF!	#REF!	0	0	0
5232	A&E -1	782	1	0		#REF!	#REF!	#REF!	#REF!	#REF!	0	0	0
5235	A&E -1	791	1	0		#REF!	#REF!	#REF!	#REF!	#REF!	0	0	0
5246	A&E -1	786	0	0		#REF!	#REF!	#REF!	#REF!	#REF!	0	0	0
5247	A&E -1	785	1	0		#REF!	#REF!	#REF!	#REF!	#REF!	0	0	0
5255	A&E -1	787	0	0		#REF!	#REF!	#REF!	#REF!	#REF!	0	0	0
5262	A&E -1	789	1	0		#REF!	#REF!	#REF!	#REF!	#REF!	0	0	0
5281	A&E -2	790	0	0		#REF!	#REF!	#REF!	#REF!	#REF!	0	0	0
5281	A&E -1	790	0	0		#REF!	#REF!	#REF!	#REF!	#REF!	0	0	0
5282	A&E -1	796	1	0		#REF!	#REF!	#REF!	#REF!	#REF!	0	0	0
5293	A&E -1	794	0	0		#REF!	#REF!	#REF!	#REF!	#REF!	0	0	0
5299	A&E -1	792	1	0		#REF!	#REF!	#REF!	#REF!	#REF!	0	0	0
5300	A&E -1	795	0	0		#REF!	#REF!	#REF!	#REF!	#REF!	0	0	0
5308	A&E -1	793	1	0		#REF!	#REF!	#REF!	#REF!	#REF!	0	0	0
5311	A&E -1	797	1	0		#REF!	#REF!	#REF!	#REF!	#REF!	0	0	0
5326	A&E -1	799	0	0		#REF!	#REF!	#REF!	#REF!	#REF!	0	0	0
5330	A&E -1	798	0	0		#REF!	#REF!	#REF!	#REF!	#REF!	0	0	0
5343	A&E -1	800	1	0		#REF!	#REF!	#REF!	#REF!	#REF!	0	0	0
5346	A&E -1	802	0	0		#REF!	#REF!	#REF!	#REF!	#REF!	0	0	0
5349	A&E -2	805	0	0		#REF!	#REF!	#REF!	#REF!	#REF!	0	0	0
5349	A&E -1	805	0	0		#REF!	#REF!	#REF!	#REF!	#REF!	0	0	0
5350	A&E -1	803	0	0		#REF!	#REF!	#REF!	#REF!	#REF!	0	0	0
5351	A&E -1	804	1	0		#REF!	#REF!	#REF!	#REF!	#REF!	0	0	0
5353	A&E -1	801	1	0		#REF!	#REF!	#REF!	#REF!	#REF!	0	0	0
5355	A&E -2	807	0	0		#REF!	#REF!	#REF!	#REF!	#REF!	0	0	0
5355	A&E -1	807	0	0		#REF!	#REF!	#REF!	#REF!	#REF!	0	0	0
5373	A&E -1	813	1	0		#REF!	#REF!	#REF!	#REF!	#REF!	0	0	0
5376	A&E -1	808	1	0		#REF!	#REF!	#REF!	#REF!	#REF!	0	0	0
5401	A&E -1	810	0	0		#REF!	#REF!	#REF!	#REF!	#REF!	0	0	0
5408	A&E -1	812	0	0		#REF!	#REF!	#REF!	#REF!	#REF!	0	0	0
5412	A&E -1	811	1	0		#REF!	#REF!	#REF!	#REF!	#REF!	0	0	0
5417	A&E -1	814	0	0		#REF!	#REF!	#REF!	#REF!	#REF!	0	0	0
5422	A&E -1	815	0	0		#REF!	#REF!	#REF!	#REF!	#REF!	0	0	0
5435	A&E -1	822	1	0		#REF!	#REF!	#REF!	#REF!	#REF!	0	0	0
5441	A&E -1	817	0	0		#REF!	#REF!	#REF!	#REF!	#REF!	0	0	0
5444	A&E -1	823	0	0		#REF!	#REF!	#REF!	#REF!	#REF!	0	0	0
5446	A&E -1	816	1	0		#REF!	#REF!	#REF!	#REF!	#REF!	0	0	0
5447	A&E -1	818	1	0		#REF!	#REF!	#REF!	#REF!	#REF!	0	0	0
5459	A&E -2	819	1	0		#REF!	#REF!	#REF!	#REF!	#REF!	0	0	0
5459	A&E -1	819	1	0		#REF!	#REF!	#REF!	#REF!	#REF!	0	0	0
5462	A&E -1	825	0	0		#REF!	#REF!	#REF!	#REF!	#REF!	0	0	0
5463	A&E -1	824	1	0		#REF!	#REF!	#REF!	#REF!	#REF!	0	0	0
5469	A&E -2	820	0	0		#REF!	#REF!	#REF!	#REF!	#REF!	0	0	0
5469	A&E -1	820	0	0		#REF!	#REF!	#REF!	#REF!	#REF!	0	0	0
5472	A&E -2	821	0	0		#REF!	#REF!	#REF!	#REF!	#REF!	0	0	0
5472	A&E -1	821	0	0		#REF!	#REF!	#REF!	#REF!	#REF!	0	0	0
5507	A&E -1	826	1	0		#REF!	#REF!	#REF!	#REF!	#REF!	0	0	0
5514	A&E -2	828	0	0		#REF!	#REF!	#REF!	#REF!	#REF!	0	0	0
5514	A&E -1	828	0	0		#REF!	#REF!	#REF!	#REF!	#REF!	0	0	0
5526	A&E -1	829	1	0		#REF!	#REF!	#REF!	#REF!	#REF!	0	0	0
5550	A&E -1	827	1	0		#REF!	#REF!	#REF!	#REF!	#REF!	0	0	0
5584	A&E -1	830	0	0		#REF!	#REF!	#REF!	#REF!	#REF!	0	0	0
5585	A&E -1	835	1	0		#REF!	#REF!	#REF!	#REF!	#REF!	0	0	0
5600	A&E -1	833	1	0		#REF!	#REF!	#REF!	#REF!	#REF!	0	0	0
5605	A&E -1	832	0	0		#REF!	#REF!	#REF!	#REF!	#REF!	0	0	0
5607	A&E -1	831	1	0		#REF!	#REF!	#REF!	#REF!	#REF!	0	0	0
5627	A&E -1	834	0	0		#REF!	#REF!	#REF!	#REF!	#REF!	0	0	0
5644	A&E -1	840	0	0		#REF!	#REF!	#REF!	#REF!	#REF!	0	0	0
5650	A&E -2	836	0	0		#REF!	#REF!	#REF!	#REF!	#REF!	0	0	0
5650	A&E -1	836	0	0		#REF!	#REF!	#REF!	#REF!	#REF!	0	0	0
5676	A&E -1	837	1	0		#REF!	#REF!	#REF!	#REF!	#REF!	0	0	0
5681	A&E -1	839	0	0		#REF!	#REF!	#REF!	#REF!	#REF!	0	0	0
5698	A&E -2	838	1	0		#REF!	#REF!	#REF!	#REF!	#REF!	0	0	0
5698	A&E -1	838	1	0		#REF!	#REF!	#REF!	#REF!	#REF!	0	0	0
914	A&E -1	147	1	0		#REF!	#REF!	#REF!	#REF!	#REF!	0	0	0
5366	A&E -1	806	1	0		#REF!	#REF!	#REF!	#REF!	#REF!	0	0	0

## Sheet: Post_A_E
screening_no	event_name	randomization_no	d_randomization_status	RH A&E Visit	A&E Comments	time to readmission	ReadmissionIN30days	ReadmissionIN90days	ReadmissionIN180days	totalreadmissions30days	totalreadmissions90days	totalreadmissions180days
83	A&E 1	2	0	0		#REF!	#REF!	#REF!	#REF!	0	0	0
83	A&E 2	2	0	0		#REF!	#REF!	#REF!	#REF!	0	0	0
83	A&E 3	2	0	0		#REF!	#REF!	#REF!	#REF!	0	0	0
90	A&E 1	4	0	0		#REF!	#REF!	#REF!	#REF!	0	0	0
90	A&E 2	4	0	0		#REF!	#REF!	#REF!	#REF!	0	0	0
103	A&E 1	5	0	0		#REF!	#REF!	#REF!	#REF!	0	0	0
103	A&E 2	5	0	0		#REF!	#REF!	#REF!	#REF!	0	0	0
110	A&E 1	6	0	0		#REF!	#REF!	#REF!	#REF!	0	0	0
110	A&E 2	6	0	0		#REF!	#REF!	#REF!	#REF!	0	0	0
110	A&E 3	6	0	0		#REF!	#REF!	#REF!	#REF!	0	0	0
121	A&E 1	7	0	0		#REF!	#REF!	#REF!	#REF!	0	0	0
142	A&E 1	10	0	0		#REF!	#REF!	#REF!	#REF!	0	0	0
142	A&E 2	10	0	0		#REF!	#REF!	#REF!	#REF!	0	0	0
142	A&E 3	10	0	0		#REF!	#REF!	#REF!	#REF!	0	0	0
142	A&E 4	10	0	0		#REF!	#REF!	#REF!	#REF!	0	0	0
163	A&E 1	13	1	0		#REF!	#REF!	#REF!	#REF!	0	0	0
163	A&E 2	13	1	0		#REF!	#REF!	#REF!	#REF!	0	0	0
166	A&E 1	14	1	0		#REF!	#REF!	#REF!	#REF!	0	0	0
166	A&E 2	14	1	0		#REF!	#REF!	#REF!	#REF!	0	0	0
174	A&E 1	16	0	0		#REF!	#REF!	#REF!	#REF!	0	0	0
174	A&E 2	16	0	0		#REF!	#REF!	#REF!	#REF!	0	0	0
174	A&E 3	16	0	0		#REF!	#REF!	#REF!	#REF!	0	0	0
181	A&E 1	19	0	0		#REF!	#REF!	#REF!	#REF!	0	0	0
186	A&E 1	18	0	0		#REF!	#REF!	#REF!	#REF!	0	0	0
186	A&E 2	18	0	0		#REF!	#REF!	#REF!	#REF!	0	0	0
201	A&E 1	21	1	0		#REF!	#REF!	#REF!	#REF!	0	0	0
206	A&E 1	22	1	0		#REF!	#REF!	#REF!	#REF!	0	0	0
206	A&E 2	22	1	0		#REF!	#REF!	#REF!	#REF!	0	0	0
217	A&E 1	25	0	0		#REF!	#REF!	#REF!	#REF!	0	0	0
217	A&E 2	25	0	0		#REF!	#REF!	#REF!	#REF!	0	0	0
217	A&E 3	25	0	0		#REF!	#REF!	#REF!	#REF!	0	0	0
217	A&E 4	25	0	0		#REF!	#REF!	#REF!	#REF!	0	0	0
223	A&E 1	24	1	0		#REF!	#REF!	#REF!	#REF!	0	0	0
226	A&E 1	26	1	0		#REF!	#REF!	#REF!	#REF!	0	0	0
233	A&E 1	23	0	0		#REF!	#REF!	#REF!	#REF!	0	0	0
233	A&E 2	23	0	0		#REF!	#REF!	#REF!	#REF!	0	0	0
233	A&E 3	23	0	0		#REF!	#REF!	#REF!	#REF!	0	0	0
233	A&E 4	23	0	0		#REF!	#REF!	#REF!	#REF!	0	0	0
233	A&E 5	23	0	0		#REF!	#REF!	#REF!	#REF!	0	0	0
233	A&E 6	23	0	0		#REF!	#REF!	#REF!	#REF!	0	0	0
233	A&E 7	23	0	0		#REF!	#REF!	#REF!	#REF!	0	0	0
233	A&E 8	23	0	0		#REF!	#REF!	#REF!	#REF!	0	0	0
233	A&E 9	23	0	0		#REF!	#REF!	#REF!	#REF!	0	0	0
233	A&E 10	23	0	0		#REF!	#REF!	#REF!	#REF!	0	0	0
233	A&E 11	23	0	0		#REF!	#REF!	#REF!	#REF!	0	0	0
233	A&E 12	23	0	0		#REF!	#REF!	#REF!	#REF!	0	0	0
233	A&E 13	23	0	0		#REF!	#REF!	#REF!	#REF!	0	0	0
233	A&E 14	23	0	0		#REF!	#REF!	#REF!	#REF!	0	0	0
233	A&E 15	23	0	0		#REF!	#REF!	#REF!	#REF!	0	0	0
233	A&E 16	23	0	0		#REF!	#REF!	#REF!	#REF!	0	0	0
233	A&E 17	23	0	0		#REF!	#REF!	#REF!	#REF!	0	0	0
233	A&E 18	23	0	0		#REF!	#REF!	#REF!	#REF!	0	0	0
233	A&E 19	23	0	0		#REF!	#REF!	#REF!	#REF!	0	0	0
233	A&E 20	23	0	0		#REF!	#REF!	#REF!	#REF!	0	0	0
233	A&E 21	23	0	0		#REF!	#REF!	#REF!	#REF!	0	0	0
246	A&E 1	29	0	0		#REF!	#REF!	#REF!	#REF!	0	0	0
256	A&E 1	31	1	0		#REF!	#REF!	#REF!	#REF!	0	0	0
267	A&E 1	30	1	0		#REF!	#REF!	#REF!	#REF!	0	0	0
267	A&E 2	30	1	0		#REF!	#REF!	#REF!	#REF!	0	0	0
267	A&E 3	30	1	0		#REF!	#REF!	#REF!	#REF!	0	0	0
267	A&E 4	30	1	0		#REF!	#REF!	#REF!	#REF!	0	0	0
267	A&E 5	30	1	0		#REF!	#REF!	#REF!	#REF!	0	0	0
281	A&E 1	32	0	0		#REF!	#REF!	#REF!	#REF!	0	0	0
281	A&E 2	32	0	0		#REF!	#REF!	#REF!	#REF!	0	0	0
281	A&E 3	32	0	0		#REF!	#REF!	#REF!	#REF!	0	0	0
281	A&E 4	32	0	0		#REF!	#REF!	#REF!	#REF!	0	0	0
288	A&E 1	33	1	0		#REF!	#REF!	#REF!	#REF!	0	0	0
288	A&E 2	33	1	0		#REF!	#REF!	#REF!	#REF!	0	0	0
295	A&E 1	35	1	0		#REF!	#REF!	#REF!	#REF!	0	0	0
295	A&E 2	35	1	0		#REF!	#REF!	#REF!	#REF!	0	0	0
295	A&E 3	35	1	0		#REF!	#REF!	#REF!	#REF!	0	0	0
304	A&E 1	39	0	0		#REF!	#REF!	#REF!	#REF!	0	0	0
304	A&E 2	39	0	0		#REF!	#REF!	#REF!	#REF!	0	0	0
304	A&E 3	39	0	0		#REF!	#REF!	#REF!	#REF!	0	0	0
309	A&E 1	38	1	0		#REF!	#REF!	#REF!	#REF!	0	0	0
309	A&E 2	38	1	0		#REF!	#REF!	#REF!	#REF!	0	0	0
319	A&E 1	42	0	0		#REF!	#REF!	#REF!	#REF!	0	0	0
319	A&E 2	42	0	0		#REF!	#REF!	#REF!	#REF!	0	0	0
319	A&E 3	42	0	0		#REF!	#REF!	#REF!	#REF!	0	0	0
319	A&E 4	42	0	0		#REF!	#REF!	#REF!	#REF!	0	0	0
319	A&E 5	42	0	0		#REF!	#REF!	#REF!	#REF!	0	0	0
319	A&E 6	42	0	0		#REF!	#REF!	#REF!	#REF!	0	0	0
332	A&E 1	37	1	0		#REF!	#REF!	#REF!	#REF!	0	0	0
332	A&E 2	37	1	0		#REF!	#REF!	#REF!	#REF!	0	0	0
332	A&E 3	37	1	0		#REF!	#REF!	#REF!	#REF!	0	0	0
348	A&E 1	44	1	0		#REF!	#REF!	#REF!	#REF!	0	0	0
355	A&E 1	45	0	0		#REF!	#REF!	#REF!	#REF!	0	0	0
355	A&E 2	45	0	0		#REF!	#REF!	#REF!	#REF!	0	0	0
356	A&E 1	47	0	0		#REF!	#REF!	#REF!	#REF!	0	0	0
356	A&E 2	47	0	0		#REF!	#REF!	#REF!	#REF!	0	0	0
356	A&E 3	47	0	0		#REF!	#REF!	#REF!	#REF!	0	0	0
356	A&E 4	47	0	0		#REF!	#REF!	#REF!	#REF!	0	0	0
356	A&E 5	47	0	0		#REF!	#REF!	#REF!	#REF!	0	0	0
356	A&E 6	47	0	0		#REF!	#REF!	#REF!	#REF!	0	0	0
358	A&E 1	46	1	0		#REF!	#REF!	#REF!	#REF!	0	0	0
358	A&E 2	46	1	0		#REF!	#REF!	#REF!	#REF!	0	0	0
358	A&E 3	46	1	0		#REF!	#REF!	#REF!	#REF!	0	0	0
358	A&E 4	46	1	0		#REF!	#REF!	#REF!	#REF!	0	0	0
358	A&E 5	46	1	0		#REF!	#REF!	#REF!	#REF!	0	0	0
358	A&E 6	46	1	0		#REF!	#REF!	#REF!	#REF!	0	0	0
365	A&E 1	48	1	0		#REF!	#REF!	#REF!	#REF!	0	0	0
372	A&E 1	49	0	0		#REF!	#REF!	#REF!	#REF!	0	0	0
383	A&E 1	51	1	0		#REF!	#REF!	#REF!	#REF!	0	0	0
383	A&E 2	51	1	0		#REF!	#REF!	#REF!	#REF!	0	0	0
401	A&E 1	53	1	0		#REF!	#REF!	#REF!	#REF!	0	0	0
401	A&E 2	53	1	0		#REF!	#REF!	#REF!	#REF!	0	0	0
401	A&E 3	53	1	0		#REF!	#REF!	#REF!	#REF!	0	0	0
401	A&E 4	53	1	4		#REF!	#REF!	#REF!	#REF!	0	0	0
401	A&E 5	53	1	0		#REF!	#REF!	#REF!	#REF!	0	0	0
407	A&E 1	55	0	0		#REF!	#REF!	#REF!	#REF!	0	0	0
407	A&E 2	55	0	0		#REF!	#REF!	#REF!	#REF!	0	0	0
422	A&E 1	58	1	0		#REF!	#REF!	#REF!	#REF!	0	0	0
422	A&E 2	58	1	0		#REF!	#REF!	#REF!	#REF!	0	0	0
422	A&E 3	58	1	0		#REF!	#REF!	#REF!	#REF!	0	0	0
422	A&E 4	58	1	0		#REF!	#REF!	#REF!	#REF!	0	0	0
423	A&E 1	59	1	0		#REF!	#REF!	#REF!	#REF!	0	0	0
427	A&E 1	61	0	0		#REF!	#REF!	#REF!	#REF!	0	0	0
427	A&E 2	61	0	0		#REF!	#REF!	#REF!	#REF!	0	0	0
427	A&E 3	61	0	0		#REF!	#REF!	#REF!	#REF!	0	0	0
427	A&E 4	61	0	0		#REF!	#REF!	#REF!	#REF!	0	0	0
427	A&E 5	61	0	0		#REF!	#REF!	#REF!	#REF!	0	0	0
449	A&E 1	64	1	0		#REF!	#REF!	#REF!	#REF!	0	0	0
449	A&E 2	64	1	0		#REF!	#REF!	#REF!	#REF!	0	0	0
449	A&E 3	64	1	0		#REF!	#REF!	#REF!	#REF!	0	0	0
449	A&E 4	64	1	0		#REF!	#REF!	#REF!	#REF!	0	0	0
449	A&E 5	64	1	0		#REF!	#REF!	#REF!	#REF!	0	0	0
450	A&E 1	65	1	0		#REF!	#REF!	#REF!	#REF!	0	0	0
450	A&E 5	65	1	5		#REF!	#REF!	#REF!	#REF!	0	0	0
450	A&E 2	65	1	0		#REF!	#REF!	#REF!	#REF!	0	0	0
450	A&E 3	65	1	0		#REF!	#REF!	#REF!	#REF!	0	0	0
450	A&E 4	65	1	0		#REF!	#REF!	#REF!	#REF!	0	0	0
453	A&E 1	66	1	0		#REF!	#REF!	#REF!	#REF!	0	0	0
453	A&E 2	66	1	0		#REF!	#REF!	#REF!	#REF!	0	0	0
453	A&E 3	66	1	0		#REF!	#REF!	#REF!	#REF!	0	0	0
453	A&E 4	66	1	0		#REF!	#REF!	#REF!	#REF!	0	0	0
458	A&E 1	71	1	0		#REF!	#REF!	#REF!	#REF!	0	0	0
463	A&E 1	67	0	1		#REF!	#REF!	#REF!	#REF!	0	0	0
463	A&E 2	67	0	0		#REF!	#REF!	#REF!	#REF!	0	0	0
463	A&E 3	67	0	0		#REF!	#REF!	#REF!	#REF!	0	0	0
463	A&E 4	67	0	0		#REF!	#REF!	#REF!	#REF!	0	0	0
463	A&E 5	67	0	0		#REF!	#REF!	#REF!	#REF!	0	0	0
464	A&E 1	68	0	0		#REF!	#REF!	#REF!	#REF!	0	0	0
474	A&E 1	72	0	3		#REF!	#REF!	#REF!	#REF!	0	0	0
475	A&E 1	74	0	0		#REF!	#REF!	#REF!	#REF!	0	0	0
483	A&E 1	77	0	0		#REF!	#REF!	#REF!	#REF!	0	0	0
484	A&E 1	75	1	0		#REF!	#REF!	#REF!	#REF!	0	0	0
485	A&E 1	73	1	0		#REF!	#REF!	#REF!	#REF!	0	0	0
489	A&E 1	76	0	0		#REF!	#REF!	#REF!	#REF!	0	0	0
510	A&E 1	83	1	0		#REF!	#REF!	#REF!	#REF!	0	0	0
514	A&E 1	85	1	0		#REF!	#REF!	#REF!	#REF!	0	0	0
514	A&E 2	85	1	0		#REF!	#REF!	#REF!	#REF!	0	0	0
514	A&E 3	85	1	0		#REF!	#REF!	#REF!	#REF!	0	0	0
514	A&E 4	85	1	0		#REF!	#REF!	#REF!	#REF!	0	0	0
514	A&E 5	85	1	0		#REF!	#REF!	#REF!	#REF!	0	0	0
514	A&E 6	85	1	0		#REF!	#REF!	#REF!	#REF!	0	0	0
516	A&E 1	78	1	0		#REF!	#REF!	#REF!	#REF!	0	0	0
518	A&E 1	80	0	0		#REF!	#REF!	#REF!	#REF!	0	0	0
520	A&E 1	88	0	0		#REF!	#REF!	#REF!	#REF!	0	0	0
520	A&E 2	88	0	0		#REF!	#REF!	#REF!	#REF!	0	0	0
520	A&E 3	88	0	0		#REF!	#REF!	#REF!	#REF!	0	0	0
526	A&E 1	82	0	0		#REF!	#REF!	#REF!	#REF!	0	0	0
526	A&E 2	82	0	0		#REF!	#REF!	#REF!	#REF!	0	0	0
572	A&E 1	91	1	0		#REF!	#REF!	#REF!	#REF!	0	0	0
572	A&E 2	91	1	0		#REF!	#REF!	#REF!	#REF!	0	0	0
581	A&E 1	93	0	0		#REF!	#REF!	#REF!	#REF!	0	0	0
581	A&E 2	93	0	0		#REF!	#REF!	#REF!	#REF!	0	0	0
581	A&E 3	93	0	0		#REF!	#REF!	#REF!	#REF!	0	0	0
581	A&E 4	93	0	0		#REF!	#REF!	#REF!	#REF!	0	0	0
581	A&E 5	93	0	0		#REF!	#REF!	#REF!	#REF!	0	0	0
583	A&E 1	94	1	0		#REF!	#REF!	#REF!	#REF!	0	0	0
599	A&E 1	96	0	0		#REF!	#REF!	#REF!	#REF!	0	0	0
599	A&E 2	96	0	0		#REF!	#REF!	#REF!	#REF!	0	0	0
599	A&E 3	96	0	0		#REF!	#REF!	#REF!	#REF!	0	0	0
599	A&E 4	96	0	0		#REF!	#REF!	#REF!	#REF!	0	0	0
599	A&E 5	96	0	0		#REF!	#REF!	#REF!	#REF!	0	0	0
599	A&E 6	96	0	0		#REF!	#REF!	#REF!	#REF!	0	0	0
615	A&E 1	99	0	0		#REF!	#REF!	#REF!	#REF!	0	0	0
615	A&E 2	99	0	0		#REF!	#REF!	#REF!	#REF!	0	0	0
615	A&E 3	99	0	0		#REF!	#REF!	#REF!	#REF!	0	0	0
617	A&E 1	98	1	0		#REF!	#REF!	#REF!	#REF!	0	0	0
618	A&E 1	100	0	0		#REF!	#REF!	#REF!	#REF!	0	0	0
618	A&E 2	100	0	0		#REF!	#REF!	#REF!	#REF!	0	0	0
618	A&E 3	100	0	0		#REF!	#REF!	#REF!	#REF!	0	0	0
638	A&E 1	101	1	0		#REF!	#REF!	#REF!	#REF!	0	0	0
638	A&E 2	101	1	0		#REF!	#REF!	#REF!	#REF!	0	0	0
638	A&E 3	101	1	0		#REF!	#REF!	#REF!	#REF!	0	0	0
640	A&E 1	108	0	0		#REF!	#REF!	#REF!	#REF!	0	0	0
641	A&E 1	103	0	0		#REF!	#REF!	#REF!	#REF!	0	0	0
645	A&E 1	105	1	0		#REF!	#REF!	#REF!	#REF!	0	0	0
650	A&E 1	106	1	0		#REF!	#REF!	#REF!	#REF!	0	0	0
657	A&E 1	110	1	0		#REF!	#REF!	#REF!	#REF!	0	0	0
657	A&E 2	110	1	0		#REF!	#REF!	#REF!	#REF!	0	0	0
657	A&E 3	110	1	0		#REF!	#REF!	#REF!	#REF!	0	0	0
657	A&E 4	110	1	0		#REF!	#REF!	#REF!	#REF!	0	0	0
657	A&E 5	110	1	0		#REF!	#REF!	#REF!	#REF!	0	0	0
673	A&E 1	115	0	0		#REF!	#REF!	#REF!	#REF!	0	0	0
673	A&E 2	115	0	0		#REF!	#REF!	#REF!	#REF!	0	0	0
693	A&E 1	116	1	0		#REF!	#REF!	#REF!	#REF!	0	0	0
699	A&E 1	121	1	0		#REF!	#REF!	#REF!	#REF!	0	0	0
701	A&E 1	118	1	0		#REF!	#REF!	#REF!	#REF!	0	0	0
705	A&E 1	113	1	0		#REF!	#REF!	#REF!	#REF!	0	0	0
711	A&E 1	120	1	0		#REF!	#REF!	#REF!	#REF!	0	0	0
711	A&E 2	120	1	0		#REF!	#REF!	#REF!	#REF!	0	0	0
715	A&E 1	122	0	0		#REF!	#REF!	#REF!	#REF!	0	0	0
715	A&E 2	122	0	0		#REF!	#REF!	#REF!	#REF!	0	0	0
715	A&E 3	122	0	0		#REF!	#REF!	#REF!	#REF!	0	0	0
715	A&E 4	122	0	0		#REF!	#REF!	#REF!	#REF!	0	0	0
715	A&E 5	122	0	0		#REF!	#REF!	#REF!	#REF!	0	0	0
715	A&E 6	122	0	0		#REF!	#REF!	#REF!	#REF!	0	0	0
716	A&E 1	117	0	0		#REF!	#REF!	#REF!	#REF!	0	0	0
716	A&E 2	117	0	0		#REF!	#REF!	#REF!	#REF!	0	0	0
716	A&E 3	117	0	0		#REF!	#REF!	#REF!	#REF!	0	0	0
736	A&E 1	123	0	0		#REF!	#REF!	#REF!	#REF!	0	0	0
736	A&E 2	123	0	0		#REF!	#REF!	#REF!	#REF!	0	0	0
736	A&E 3	123	0	0		#REF!	#REF!	#REF!	#REF!	0	0	0
736	A&E 4	123	0	0		#REF!	#REF!	#REF!	#REF!	0	0	0
747	A&E 1	124	0	0		#REF!	#REF!	#REF!	#REF!	0	0	0
747	A&E 2	124	0	0		#REF!	#REF!	#REF!	#REF!	0	0	0
751	A&E 1	125	1	0		#REF!	#REF!	#REF!	#REF!	0	0	0
775	A&E 1	127	1	0		#REF!	#REF!	#REF!	#REF!	0	0	0
776	A&E 1	126	1	0		#REF!	#REF!	#REF!	#REF!	0	0	0
776	A&E 2	126	1	0		#REF!	#REF!	#REF!	#REF!	0	0	0
781	A&E 1	129	1	0		#REF!	#REF!	#REF!	#REF!	0	0	0
785	A&E 1	130	0	0		#REF!	#REF!	#REF!	#REF!	0	0	0
785	A&E 2	130	0	0		#REF!	#REF!	#REF!	#REF!	0	0	0
785	A&E 3	130	0	0		#REF!	#REF!	#REF!	#REF!	0	0	0
785	A&E 4	130	0	0		#REF!	#REF!	#REF!	#REF!	0	0	0
785	A&E 5	130	0	0		#REF!	#REF!	#REF!	#REF!	0	0	0
785	A&E 6	130	0	0		#REF!	#REF!	#REF!	#REF!	0	0	0
812	A&E 1	136	1	0		#REF!	#REF!	#REF!	#REF!	0	0	0
812	A&E 2	136	1	0		#REF!	#REF!	#REF!	#REF!	0	0	0
812	A&E 3	136	1	0		#REF!	#REF!	#REF!	#REF!	0	0	0
812	A&E 4	136	1	0		#REF!	#REF!	#REF!	#REF!	0	0	0
820	A&E 1	135	0	0		#REF!	#REF!	#REF!	#REF!	0	0	0
833	A&E 1	140	1	0		#REF!	#REF!	#REF!	#REF!	0	0	0
833	A&E 2	140	1	0		#REF!	#REF!	#REF!	#REF!	0	0	0
843	A&E 1	137	0	0		#REF!	#REF!	#REF!	#REF!	0	0	0
843	A&E 2	137	0	0		#REF!	#REF!	#REF!	#REF!	0	0	0
843	A&E 3	137	0	0		#REF!	#REF!	#REF!	#REF!	0	0	0
846	A&E 1	141	1	0		#REF!	#REF!	#REF!	#REF!	0	0	0
846	A&E 2	141	1	0		#REF!	#REF!	#REF!	#REF!	0	0	0
854	A&E 1	138	1	0		#REF!	#REF!	#REF!	#REF!	0	0	0
857	A&E 1	143	0	0		#REF!	#REF!	#REF!	#REF!	0	0	0
857	A&E 2	143	0	0		#REF!	#REF!	#REF!	#REF!	0	0	0
872	A&E 1	146	0	0		#REF!	#REF!	#REF!	#REF!	0	0	0
887	A&E 1	139	1	0		#REF!	#REF!	#REF!	#REF!	0	0	0
919	A&E 1	151	1	0		#REF!	#REF!	#REF!	#REF!	0	0	0
919	A&E 2	151	1	0		#REF!	#REF!	#REF!	#REF!	0	0	0
920	A&E 1	149	1	0		#REF!	#REF!	#REF!	#REF!	0	0	0
931	A&E 1	152	0	0		#REF!	#REF!	#REF!	#REF!	0	0	0
936	A&E 1	157	0	3		#REF!	#REF!	#REF!	#REF!	0	0	0
950	A&E 1	155	0	0		#REF!	#REF!	#REF!	#REF!	0	0	0
950	A&E 2	155	0	0		#REF!	#REF!	#REF!	#REF!	0	0	0
950	A&E 3	155	0	0		#REF!	#REF!	#REF!	#REF!	0	0	0
975	A&E 1	158	1	0		#REF!	#REF!	#REF!	#REF!	0	0	0
978	A&E 1	159	1	0		#REF!	#REF!	#REF!	#REF!	0	0	0
978	A&E 2	159	1	0		#REF!	#REF!	#REF!	#REF!	0	0	0
978	A&E 3	159	1	2		#REF!	#REF!	#REF!	#REF!	0	0	0
978	A&E 4	159	1	2		#REF!	#REF!	#REF!	#REF!	0	0	0
978	A&E 5	159	1	0		#REF!	#REF!	#REF!	#REF!	0	0	0
978	A&E 6	159	1	0		#REF!	#REF!	#REF!	#REF!	0	0	0
978	A&E 7	159	1	0		#REF!	#REF!	#REF!	#REF!	0	0	0
978	A&E 8	159	1	0		#REF!	#REF!	#REF!	#REF!	0	0	0
978	A&E 9	159	1	0		#REF!	#REF!	#REF!	#REF!	0	0	0
978	A&E 10	159	1	0		#REF!	#REF!	#REF!	#REF!	0	0	0
978	A&E 11	159	1	0		#REF!	#REF!	#REF!	#REF!	0	0	0
978	A&E 12	159	1	0		#REF!	#REF!	#REF!	#REF!	0	0	0
978	A&E 13	159	1	0		#REF!	#REF!	#REF!	#REF!	0	0	0
993	A&E 1	163	1	0		#REF!	#REF!	#REF!	#REF!	0	0	0
993	A&E 2	163	1	0		#REF!	#REF!	#REF!	#REF!	0	0	0
995	A&E 1	161	0	0		#REF!	#REF!	#REF!	#REF!	0	0	0
995	A&E 2	161	0	0		#REF!	#REF!	#REF!	#REF!	0	0	0
995	A&E 3	161	0	0		#REF!	#REF!	#REF!	#REF!	0	0	0
995	A&E 4	161	0	0		#REF!	#REF!	#REF!	#REF!	0	0	0
1016	A&E 1	165	0	0		#REF!	#REF!	#REF!	#REF!	0	0	0
1016	A&E 2	165	0	0		#REF!	#REF!	#REF!	#REF!	0	0	0
1016	A&E 3	165	0	0		#REF!	#REF!	#REF!	#REF!	0	0	0
1016	A&E 4	165	0	0		#REF!	#REF!	#REF!	#REF!	0	0	0
1016	A&E 5	165	0	0		#REF!	#REF!	#REF!	#REF!	0	0	0
1016	A&E 6	165	0	0		#REF!	#REF!	#REF!	#REF!	0	0	0
1016	A&E 7	165	0	0		#REF!	#REF!	#REF!	#REF!	0	0	0
1016	A&E 8	165	0	0		#REF!	#REF!	#REF!	#REF!	0	0	0
1016	A&E 9	165	0	0		#REF!	#REF!	#REF!	#REF!	0	0	0
1016	A&E 10	165	0	0		#REF!	#REF!	#REF!	#REF!	0	0	0
1019	A&E 1	164	1	0		#REF!	#REF!	#REF!	#REF!	0	0	0
1019	A&E 2	164	1	0		#REF!	#REF!	#REF!	#REF!	0	0	0
1020	A&E 1	167	0	0		#REF!	#REF!	#REF!	#REF!	0	0	0
1058	A&E 1	172	1	0		#REF!	#REF!	#REF!	#REF!	0	0	0
1058	A&E 2	172	1	0		#REF!	#REF!	#REF!	#REF!	0	0	0
1058	A&E 3	172	1	0		#REF!	#REF!	#REF!	#REF!	0	0	0
1067	A&E 1	174	0	0		#REF!	#REF!	#REF!	#REF!	0	0	0
1076	A&E 1	170	1	0		#REF!	#REF!	#REF!	#REF!	0	0	0
1076	A&E 2	170	1	0		#REF!	#REF!	#REF!	#REF!	0	0	0
1097	A&E 1	177	0	0		#REF!	#REF!	#REF!	#REF!	0	0	0
1126	A&E 1	175	1	0		#REF!	#REF!	#REF!	#REF!	0	0	0
1130	A&E 1	178	0	0		#REF!	#REF!	#REF!	#REF!	0	0	0
1165	A&E 1	183	0	0		#REF!	#REF!	#REF!	#REF!	0	0	0
1165	A&E 2	183	0	0		#REF!	#REF!	#REF!	#REF!	0	0	0
1165	A&E 3	183	0	0		#REF!	#REF!	#REF!	#REF!	0	0	0
1172	A&E 1	181	1	0		#REF!	#REF!	#REF!	#REF!	0	0	0
1183	A&E 1	184	0	0		#REF!	#REF!	#REF!	#REF!	0	0	0
1183	A&E 2	184	0	0		#REF!	#REF!	#REF!	#REF!	0	0	0
1183	A&E 3	184	0	0		#REF!	#REF!	#REF!	#REF!	0	0	0
1196	A&E 1	185	0	0		#REF!	#REF!	#REF!	#REF!	0	0	0
1197	A&E 1	186	1	0		#REF!	#REF!	#REF!	#REF!	0	0	0
1219	A&E 1	187	0	0		#REF!	#REF!	#REF!	#REF!	0	0	0
1219	A&E 2	187	0	0		#REF!	#REF!	#REF!	#REF!	0	0	0
1219	A&E 3	187	0	0		#REF!	#REF!	#REF!	#REF!	0	0	0
1241	A&E 1	192	1	0		#REF!	#REF!	#REF!	#REF!	0	0	0
1241	A&E 2	192	1	0		#REF!	#REF!	#REF!	#REF!	0	0	0
1245	A&E 1	189	1	0		#REF!	#REF!	#REF!	#REF!	0	0	0
1246	A&E 1	192	0	0		#REF!	#REF!	#REF!	#REF!	0	0	0
1246	A&E 2	192	0	0		#REF!	#REF!	#REF!	#REF!	0	0	0
1246	A&E 3	192	0	0		#REF!	#REF!	#REF!	#REF!	0	0	0
1246	A&E 4	192	0	0		#REF!	#REF!	#REF!	#REF!	0	0	0
1261	A&E 1	193	0	0		#REF!	#REF!	#REF!	#REF!	0	0	0
1261	A&E 2	193	0	0		#REF!	#REF!	#REF!	#REF!	0	0	0
1264	A&E 1	194	1	0		#REF!	#REF!	#REF!	#REF!	0	0	0
1279	A&E 1	197	1	0		#REF!	#REF!	#REF!	#REF!	0	0	0
1285	A&E 1	195	1	0		#REF!	#REF!	#REF!	#REF!	0	0	0
1293	A&E 1	198	0	0		#REF!	#REF!	#REF!	#REF!	0	0	0
1308	A&E 1	199	0	0		#REF!	#REF!	#REF!	#REF!	0	0	0
1308	A&E 2	199	0	0		#REF!	#REF!	#REF!	#REF!	0	0	0
1308	A&E 3	199	0	0		#REF!	#REF!	#REF!	#REF!	0	0	0
1368	A&E 1	203	1	0		#REF!	#REF!	#REF!	#REF!	0	0	0
1368	A&E 2	203	1	0		#REF!	#REF!	#REF!	#REF!	0	0	0
1411	A&E 1	206	1	0		#REF!	#REF!	#REF!	#REF!	0	0	0
1425	A&E 1	205	1	0		#REF!	#REF!	#REF!	#REF!	0	0	0
1425	A&E 2	205	1	0		#REF!	#REF!	#REF!	#REF!	0	0	0
1431	A&E 1	216	1	0		#REF!	#REF!	#REF!	#REF!	0	0	0
1436	A&E 1	210	1	0		#REF!	#REF!	#REF!	#REF!	0	0	0
1439	A&E 1	215	0	0		#REF!	#REF!	#REF!	#REF!	0	0	0
1439	A&E 2	215	0	0		#REF!	#REF!	#REF!	#REF!	0	0	0
1443	A&E 1	211	0	0		#REF!	#REF!	#REF!	#REF!	0	0	0
1443	A&E 2	211	0	0		#REF!	#REF!	#REF!	#REF!	0	0	0
1443	A&E 3	211	0	0		#REF!	#REF!	#REF!	#REF!	0	0	0
1443	A&E 4	211	0	0		#REF!	#REF!	#REF!	#REF!	0	0	0
1444	A&E 1	214	1	0		#REF!	#REF!	#REF!	#REF!	0	0	0
1444	A&E 2	214	1	0		#REF!	#REF!	#REF!	#REF!	0	0	0
1446	A&E 1	209	0	0		#REF!	#REF!	#REF!	#REF!	0	0	0
1446	A&E 2	209	0	0		#REF!	#REF!	#REF!	#REF!	0	0	0
1446	A&E 3	209	0	0		#REF!	#REF!	#REF!	#REF!	0	0	0
1446	A&E 4	209	0	0		#REF!	#REF!	#REF!	#REF!	0	0	0
1446	A&E 5	209	0	0		#REF!	#REF!	#REF!	#REF!	0	0	0
1446	A&E 6	209	0	0		#REF!	#REF!	#REF!	#REF!	0	0	0
1449	A&E 1	213	1	0		#REF!	#REF!	#REF!	#REF!	0	0	0
1449	A&E 2	213	1	0		#REF!	#REF!	#REF!	#REF!	0	0	0
1451	A&E 1	212	0	0		#REF!	#REF!	#REF!	#REF!	0	0	0
1451	A&E 2	212	0	0		#REF!	#REF!	#REF!	#REF!	0	0	0
1451	A&E 3	212	0	0		#REF!	#REF!	#REF!	#REF!	0	0	0
1464	A&E 1	217	0	0		#REF!	#REF!	#REF!	#REF!	0	0	0
1478	A&E 1	218	0	0		#REF!	#REF!	#REF!	#REF!	0	0	0
1478	A&E 2	218	0	0		#REF!	#REF!	#REF!	#REF!	0	0	0
1478	A&E 3	218	0	0		#REF!	#REF!	#REF!	#REF!	0	0	0
1478	A&E 4	218	0	0		#REF!	#REF!	#REF!	#REF!	0	0	0
1478	A&E 5	218	0	0		#REF!	#REF!	#REF!	#REF!	0	0	0
1480	A&E 1	219	0	0		#REF!	#REF!	#REF!	#REF!	0	0	0
1480	A&E 2	219	0	0		#REF!	#REF!	#REF!	#REF!	0	0	0
1480	A&E 3	219	0	0		#REF!	#REF!	#REF!	#REF!	0	0	0
1480	A&E 4	219	0	0		#REF!	#REF!	#REF!	#REF!	0	0	0
1480	A&E 5	219	0	0		#REF!	#REF!	#REF!	#REF!	0	0	0
1480	A&E 6	219	0	0		#REF!	#REF!	#REF!	#REF!	0	0	0
1512	A&E 1	220	1	0		#REF!	#REF!	#REF!	#REF!	0	0	0
1512	A&E 2	220	1	0		#REF!	#REF!	#REF!	#REF!	0	0	0
1538	A&E 1	221	1	0		#REF!	#REF!	#REF!	#REF!	0	0	0
1547	A&E 1	225	1	0		#REF!	#REF!	#REF!	#REF!	0	0	0
1547	A&E 2	225	1	0		#REF!	#REF!	#REF!	#REF!	0	0	0
1547	A&E 3	225	1	0		#REF!	#REF!	#REF!	#REF!	0	0	0
1547	A&E 4	225	1	0		#REF!	#REF!	#REF!	#REF!	0	0	0
1547	A&E 5	225	1	0		#REF!	#REF!	#REF!	#REF!	0	0	0
1547	A&E 6	225	1	0		#REF!	#REF!	#REF!	#REF!	0	0	0
1568	A&E 1	228	0	0		#REF!	#REF!	#REF!	#REF!	0	0	0
1571	A&E 1	226	1	0		#REF!	#REF!	#REF!	#REF!	0	0	0
1571	A&E 2	226	1	0		#REF!	#REF!	#REF!	#REF!	0	0	0
1571	A&E 3	226	1	0		#REF!	#REF!	#REF!	#REF!	0	0	0
1571	A&E 4	226	1	0		#REF!	#REF!	#REF!	#REF!	0	0	0
1580	A&E 1	231	0	0		#REF!	#REF!	#REF!	#REF!	0	0	0
1580	A&E 2	231	0	0		#REF!	#REF!	#REF!	#REF!	0	0	0
1580	A&E 3	231	0	0		#REF!	#REF!	#REF!	#REF!	0	0	0
1580	A&E 4	231	0	0		#REF!	#REF!	#REF!	#REF!	0	0	0
1583	A&E 1	230	1	0		#REF!	#REF!	#REF!	#REF!	0	0	0
1583	A&E 2	230	1	0		#REF!	#REF!	#REF!	#REF!	0	0	0
1583	A&E 3	230	1	0		#REF!	#REF!	#REF!	#REF!	0	0	0
1592	A&E 1	232	0	0		#REF!	#REF!	#REF!	#REF!	0	0	0
1607	A&E 1	234	0	0		#REF!	#REF!	#REF!	#REF!	0	0	0
1607	A&E 2	234	0	0		#REF!	#REF!	#REF!	#REF!	0	0	0
1607	A&E 3	234	0	0		#REF!	#REF!	#REF!	#REF!	0	0	0
1608	A&E 1	233	1	0		#REF!	#REF!	#REF!	#REF!	0	0	0
1608	A&E 2	233	1	0		#REF!	#REF!	#REF!	#REF!	0	0	0
1627	A&E 1	237	0	0		#REF!	#REF!	#REF!	#REF!	0	0	0
1627	A&E 2	237	0	0		#REF!	#REF!	#REF!	#REF!	0	0	0
1627	A&E 3	237	0	0		#REF!	#REF!	#REF!	#REF!	0	0	0
1670	A&E 1	241	1	0		#REF!	#REF!	#REF!	#REF!	0	0	0
1685	A&E 1	235	1	0		#REF!	#REF!	#REF!	#REF!	0	0	0
1685	A&E 2	235	1	0		#REF!	#REF!	#REF!	#REF!	0	0	0
1685	A&E 3	235	1	0		#REF!	#REF!	#REF!	#REF!	0	0	0
1696	A&E 1	242	1	0		#REF!	#REF!	#REF!	#REF!	0	0	0
1703	A&E 1	255	0	0		#REF!	#REF!	#REF!	#REF!	0	0	0
1703	A&E 2	255	0	0		#REF!	#REF!	#REF!	#REF!	0	0	0
1703	A&E 3	255	0	0		#REF!	#REF!	#REF!	#REF!	0	0	0
1703	A&E 4	255	0	0		#REF!	#REF!	#REF!	#REF!	0	0	0
1703	A&E 5	255	0	0		#REF!	#REF!	#REF!	#REF!	0	0	0
1703	A&E 6	255	0	0		#REF!	#REF!	#REF!	#REF!	0	0	0
1703	A&E 7	255	0	0		#REF!	#REF!	#REF!	#REF!	0	0	0
1703	A&E 8	255	0	0		#REF!	#REF!	#REF!	#REF!	0	0	0
1703	A&E 9	255	0	0		#REF!	#REF!	#REF!	#REF!	0	0	0
1716	A&E 1	246	0	0		#REF!	#REF!	#REF!	#REF!	0	0	0
1716	A&E 2	246	0	0		#REF!	#REF!	#REF!	#REF!	0	0	0
1716	A&E 3	246	0	0		#REF!	#REF!	#REF!	#REF!	0	0	0
1716	A&E 4	246	0	0		#REF!	#REF!	#REF!	#REF!	0	0	0
1717	A&E 1	247	0	0		#REF!	#REF!	#REF!	#REF!	0	0	0
1726	A&E 1	257	0	0		#REF!	#REF!	#REF!	#REF!	0	0	0
1730	A&E 1	251	0	0		#REF!	#REF!	#REF!	#REF!	0	0	0
1730	A&E 2	251	0	0		#REF!	#REF!	#REF!	#REF!	0	0	0
1732	A&E 1	258	1	0		#REF!	#REF!	#REF!	#REF!	0	0	0
1732	A&E 2	258	1	0		#REF!	#REF!	#REF!	#REF!	0	0	0
1743	A&E 1	256	0	0		#REF!	#REF!	#REF!	#REF!	0	0	0
1743	A&E 2	256	0	0		#REF!	#REF!	#REF!	#REF!	0	0	0
1755	A&E 1	261	0	0		#REF!	#REF!	#REF!	#REF!	0	0	0
1791	A&E 1	268	0	0		#REF!	#REF!	#REF!	#REF!	0	0	0
1791	A&E 2	268	0	0		#REF!	#REF!	#REF!	#REF!	0	0	0
1795	A&E 1	266	1	0		#REF!	#REF!	#REF!	#REF!	0	0	0
1795	A&E 2	266	1	0		#REF!	#REF!	#REF!	#REF!	0	0	0
1815	A&E 1	270	0	0		#REF!	#REF!	#REF!	#REF!	0	0	0
1815	A&E 2	270	0	0		#REF!	#REF!	#REF!	#REF!	0	0	0
1833	A&E 1	274	0	0		#REF!	#REF!	#REF!	#REF!	0	0	0
1833	A&E 2	274	0	0		#REF!	#REF!	#REF!	#REF!	0	0	0
1853	A&E 1	277	0	0		#REF!	#REF!	#REF!	#REF!	0	0	0
1853	A&E 2	277	0	0		#REF!	#REF!	#REF!	#REF!	0	0	0
1856	A&E 1	278	1	0		#REF!	#REF!	#REF!	#REF!	0	0	0
1858	A&E 1	279	0	0		#REF!	#REF!	#REF!	#REF!	0	0	0
1858	A&E 2	279	0	0		#REF!	#REF!	#REF!	#REF!	0	0	0
1859	A&E 1	267	1	0		#REF!	#REF!	#REF!	#REF!	0	0	0
1862	A&E 1	275	0	0		#REF!	#REF!	#REF!	#REF!	0	0	0
1865	A&E 1	281	0	0		#REF!	#REF!	#REF!	#REF!	0	0	0
1881	A&E 1	284	1	0		#REF!	#REF!	#REF!	#REF!	0	0	0
1881	A&E 2	284	1	0		#REF!	#REF!	#REF!	#REF!	0	0	0
1897	A&E 1	288	0	0		#REF!	#REF!	#REF!	#REF!	0	0	0
1897	A&E 2	288	0	0		#REF!	#REF!	#REF!	#REF!	0	0	0
1897	A&E 3	288	0	0		#REF!	#REF!	#REF!	#REF!	0	0	0
1900	A&E 1	287	0	0		#REF!	#REF!	#REF!	#REF!	0	0	0
1900	A&E 2	287	0	0		#REF!	#REF!	#REF!	#REF!	0	0	0
1900	A&E 3	287	0	0		#REF!	#REF!	#REF!	#REF!	0	0	0
1900	A&E 4	287	0	0		#REF!	#REF!	#REF!	#REF!	0	0	0
1906	A&E 1	294	1	0		#REF!	#REF!	#REF!	#REF!	0	0	0
1906	A&E 2	294	1	0		#REF!	#REF!	#REF!	#REF!	0	0	0
1906	A&E 3	294	1	0		#REF!	#REF!	#REF!	#REF!	0	0	0
1906	A&E 4	294	1	0		#REF!	#REF!	#REF!	#REF!	0	0	0
1914	A&E 1	291	1	0		#REF!	#REF!	#REF!	#REF!	0	0	0
1914	A&E 2	291	1	0		#REF!	#REF!	#REF!	#REF!	0	0	0
1914	A&E 3	291	1	0		#REF!	#REF!	#REF!	#REF!	0	0	0
1923	A&E 1	290	0	0		#REF!	#REF!	#REF!	#REF!	0	0	0
1937	A&E 1	296	1	0		#REF!	#REF!	#REF!	#REF!	0	0	0
1941	A&E 1	292	0	0		#REF!	#REF!	#REF!	#REF!	0	0	0
1945	A&E 1	293	1	0		#REF!	#REF!	#REF!	#REF!	0	0	0
1945	A&E 2	293	1	0		#REF!	#REF!	#REF!	#REF!	0	0	0
1945	A&E 3	293	1	0		#REF!	#REF!	#REF!	#REF!	0	0	0
1945	A&E 4	293	1	0		#REF!	#REF!	#REF!	#REF!	0	0	0
1945	A&E 5	293	1	0		#REF!	#REF!	#REF!	#REF!	0	0	0
1945	A&E 6	293	1	0		#REF!	#REF!	#REF!	#REF!	0	0	0
1945	A&E 7	293	1	0		#REF!	#REF!	#REF!	#REF!	0	0	0
1957	A&E 1	299	0	0		#REF!	#REF!	#REF!	#REF!	0	0	0
1957	A&E 2	299	0	0		#REF!	#REF!	#REF!	#REF!	0	0	0
1957	A&E 3	299	0	0		#REF!	#REF!	#REF!	#REF!	0	0	0
1957	A&E 4	299	0	0		#REF!	#REF!	#REF!	#REF!	0	0	0
1966	A&E 1	300	1	0		#REF!	#REF!	#REF!	#REF!	0	0	0
1983	A&E 1	301	0	0		#REF!	#REF!	#REF!	#REF!	0	0	0
1984	A&E 1	307	0	0		#REF!	#REF!	#REF!	#REF!	0	0	0
1993	A&E 1	297	1	0		#REF!	#REF!	#REF!	#REF!	0	0	0
1993	A&E 2	297	1	0		#REF!	#REF!	#REF!	#REF!	0	0	0
2001	A&E 1	305	0	0		#REF!	#REF!	#REF!	#REF!	0	0	0
2001	A&E 2	305	0	0		#REF!	#REF!	#REF!	#REF!	0	0	0
2001	A&E 3	305	0	0		#REF!	#REF!	#REF!	#REF!	0	0	0
2001	A&E 4	305	0	0		#REF!	#REF!	#REF!	#REF!	0	0	0
2001	A&E 5	305	0	0		#REF!	#REF!	#REF!	#REF!	0	0	0
2025	A&E 1	306	1	0		#REF!	#REF!	#REF!	#REF!	0	0	0
[truncated: 672 more rows]

## Sheet: Pre-readmin
screening_no	event_name	randomization_no	d_randomization_status	RH Admission	check if both index dates are correct	Time to readmin based on kanchana index date	absolute time to readmission_kanchana	Time to Readmission	check if kanchana both time to readmission are same	LOS	Diagnosis Code (ICD10)	Diagnosis Description (ICD10)	Discharge Type Description	Comments	A&E	SOC-Urgent	Others	ReadmissionIN30days	ReadmissionIN90days	ReadmissionIN180days	totalreadmissions30days	totalreadmissions90days	totalreadmissions180days
[truncated: 1,150 more rows]

[truncated: 7 more sheets: Post_readmin, Readmission_IDs, fileforSPSS_survival, survival_analysis, POSTA&Eonly_SPSS, POSTadmission_SPSS, Sheet1]
